# Supplementary material for: Construction of a high-density interspecific (Lens culinaris x L. odemensis) genetic map based on functional markers for mapping morphological and agronomical traits, and QTLs affecting resistance to Ascochyta in lentil
Source: PLoS One. 2019 Mar 27;14(3):e0214409. doi: 10.1371/journal.pone.0214409 (PMC6436743; doi:10.1371/journal.pone.0214409)
Supplement: S1 File — (TXT) [file pone.0214409.s001.txt]

>Alp18_61_c0_g1
TGGGCCTTTGCATAACTGAGCCCAACAACAAATTGTACCAGCGGAAGCTTCTCCCGACGT
TAATGGCGACGGCGAAAGTTATGATGAAGAAACATGATGATGAAAATGGCATGGATGGGC
AAGGCACGAGGAATGGCAAGAGGTTGACCTGGGTATGTTGGGAGGCATAGGCTGGTCATG
ACTAGGACATGCCCTAGGCATGACTAAGTACACAAAACTTAAATTTTTTGTTGTTGTGAT
TTTACATTATCTTTTGTAATCTTTTCTTGATTTTCGTTTGTAAATATTTGATTTAAATTT
AATAAAACAAGTTTGTTTAAAAAAAAAA
>Alp18_62_c0_g1
CGCATAGCTTGATTTTCTTACAGACAGGAACCTATATAGGCAGTTTCTTATTGTACCTCA
CAAAGGTAACACAAGAGTGGCCTGGACTACCTATGGGTGTTAAATTTGATCCATCTGATC
AAGAAATAATATTGCACTTACTTGCAAAAGTTGGTGAAGGAAACTCAAAACCGCACCCTT
TCATCGATGAATTTATCCCTACTATCGATATGGACGAGGGTATCTGTTATACTCATCCTC
GATATTTACCAGGTGTTGCACTAGACGGAAGTGCTTCGCACTTTTTCCATAGAGCAGTAA
AAGCTTATAATAGTGGCAGTCGAAAGCGCCGAAGAGTAAATGGCCAAGATGATTCTGGTT
ATGTCCGCTGGCACAAGACCGGAAAGACCAAACCTGTTCTTTTGAACGGGATACATATAG
GAAGAAAAAAGATTATGGTTCTCTATTCAACACCAGAGACTAAAGATTTATCAGGGAAAA
CTAATTGGATTATGCATCAATATCATCTTGGGACAGAAGAGAATGAAAAGCATGGACAGT
ACGTTGCATCGAAAATCTTTTACCAGCAGCCGGAGCATGTCAAACTGCGGGGCAAAGTTG
CTCAGGATGATCGCCAAACCGCTGAAAAAGTGAGTCCTGTCACTCCCAATTCTGTGAGTT
GTGAGCCTAGTTGGTTCAAAAAGCAACGCTCAGACATCCACCAAGCACAAGGATCTCATC
GTACTCCTGAGCAGAGTCCGATAAACCTTCCTGAGTTAGAGAGTCCATTATTTGGTCATT
GGGATGACAATGTTGAGCTTCCGAATATAGATCTGTCAACATTAGCAACTCCAGTTAACG
AAGGGATAGATAACATTGACCTGTCGCAGATTCTACTAGATTCACAACAATTTGCAGAAG
CATTTCCCTCGTTTAAGGATTTGATTCAAAGCCAGTCTCCGAAAAGGGACAGAGAAAACG
GAGAATACAATGAACAACATAGTCTTTCTACATATGCTCATCTAGGACCAGACCAATTGA
ACAACAACATCGAAGCTATGTATGCTCATCTAGGACCAGACCAATTGAAGAACAACATCC
AAGATTACCAAAATCTTGACCTGGACATTGCAAAGACGAACGCTATCGAAGATTATCAAA
ATCTTGACCTTGACATTGGAAAGGAGATCGATATCGAAGATTACCAAAATCTTAACTTTG
ATGTTGCAAATAAGAACAATCTCGAAGATTACCAAAATCTTGACCTGGACATTGCAAAGA
ACAACTATTTTGAGGATTACCAAAATCTTGAACTTTACTCACCCACTACCGATTTTCGAT
TAAGTCAGCTGGACTTCAGTTCACAGGATAGCTATATTGCTTGGGGTGGTGACAAGACAA
TCAACTAGTACTTTCTTCACCTAAAATGAGAAACTAAGCTATAATCAATAGTTTATTTTT
GTATGAAGAAGTTGGGGAGTCATAGTATGTTTCATCCAGGTACTCAAATATTGGAATGTG
GAACTTGACTTGTCCACATATAAAGATACATGTTGCTCACTATGAAAGTGACAGATACAT
TGTTGTGTGTATTATGTGTATATTACTTACTACCTTTGAATGGTTTATCGGTCCCATAAA
CAAATGCATTGTCTACCT
>Alp18_63_c0_g1
GTTTCTATTAAGTTATTAATCTCAAATAGCGTGCGTAGCACTAGCCCCCTAAAATGCTTT
AGCGTATAGCGGATAGTGGAATAGACGCATTGCAAAGACTAAAATAAGTGTGCAAAGTAA
ACATAAATACTCAAAAATAGAAAAATACACAAAATTAAAGAGATCTTCGTGATTAACAAT
TAAAGAATAAAAAATACAAAGCAATAAAATCTTAAAATGAGAAGAGAAACATAACAAAAC
TGAACCAAAAGTAGAAAAATCATCACAATTGTTTCTGAGAAAGAAATAACAGAATGAATA
ACATAATTTTACTCTTAAAAGGGTCTGAATTGACTTTTATACCCTTAAAAAACAAGGGGT
TTAAAAAATGGCCGAGGAATTTCTCCCTGAAACCTTAACACCGGCTGCGATTGCGATTTC
GTTCGCAAATTGCGGCCACTACACCCGCTATCGTTGACGGCGGCTTGTGGGTCAAAAGTG
TTGCGTGGAACCCAGTGTTGTCGATGGCGGAGAGCCCACCATACTGGCCACTTTGCGGTG
TCATTATAGCGGATTATGGCAGAAAAACCTGCAATATTGGCCGATATTTACCATTGCGGC
AAGCCCAAAAACTGCAATGTATATCCGCCATAGCGGCCATCATGGTTTTAAATTGCAGTC
CGCAATCGCAATTATGGCCGCAATATTGCTGATGTGATAGACTCCGCAACCGCAACGGAC
CGCAATTGCTGTGTAAATTAAAACCACGTGTAGGACTGCCATTAGAAATCACATCAAACA
ATTTTGCCTATGTTTCTTCAAGTATTTTCCTCAAAATTCAAAATTTAAGAACCCAAAAAC
TCAATTGACTTCCTTTATAATGAAAAATCTTTAACATCTAAGTATTTTTTAATGCTATAT
TTTAAACGCCTCCCGATTAAAATTCACGCCGCAACGGCCGCAATACGCATCGCAACAACC
GCAATGATCGCAATCGCAACAACCGCAGCCGCATCCATGACCGTAACTCACAATTTAAAA
CATGGCGGCCTTGACGCCTCTATTTGATAACACTGGTGGAACCCTACCATCACTGCTCTA
TTTTGCTACAGTGCCGCTGTAGCGCACTATTGACAACATAGGTTTTTAATGTGGGCCGCT
GGAGCTAAACTAACAGTTGAGATCTTAAAACTAATTTTGTTAATTTATAATTTAAGCAGT
CCAATGTCAATTTAACGACCGATATTGTTTACTGTGTGTAAACTGTGTGTTTATTCTGCG
GCAGGCAATCCAGATCTGAGTGAAGGAGTGTCTTTAGTCCTACATGAGTGTGAGTTGTGC
TTAAGAGGTTTAGGTAGTTTTCACCTTACAAGTCAGTTGGTAGGGGTTGTGTTCCTCCTA
GTTAAATTCTAAGACATACCTTTGGTAAGGAGTTTGCATTTATATTTCAATCAGTAATAG
TCCTCCATCTTGTAACATCAGTTGGAACTGTCTTAAAAAATTGGCAACCGAGTTGCCACA
ATCGTTCAACATTATGAAACGACTTAAAAGTAACTTACATTTTTGGGCTCTTTTCTAAGA
AAATCATTTTGGTTGCTGAAAACTGTCATAACTTATAAGTTTGTAATAATTAATTGTATG
GCTACACATGGTTAGACTCAGAGTAGTCAATCCCAGATAGCGGCCCGGAGCAGCCGACAC
CAAAAATGGGATAGCGGGATGACCGCTATTTGATTATTATTATTTTTTGGAAAAG
>Alp18_63_c0_g2
GTAAAATCAAACAAATAACTCAAAACCCCCTAAATCATTTACAAATCAAAGCACAATACT
TACAAAAAAACTTAAAAACCAACAAGTCTTACTCGAAACTCTTTATCAACATCAACAAGT
CTTAATCAAAACATCACATCCCAAAATTCAAACTTAAGTACTAAACATTAAAATTCAAAC
TATCATAGAAATCAAATATCATCATGATTGAAGTCTTTAAAGCAAAAAATCATCATCGAA
TAAGTCTTCTTTTTCAACATATTCGTCTTTATCCTCCACCCTATTAGCTTCTTCAAAC
>Alp18_63_c1_g1
TTTATTCGTTCCAAAGTCACACTCTTTGCAACCTCCGAGGATTTTTCATTCCATCATCCT
TTTTCTAAATTTCAGGTTTCATCACACATAACAAGACAGATACGCGTGTTTCTTTCTCTC
TCTGGTCTCTGCGATTTCTTCGTTTTTCTTGAGAATATCAAAATGCTGGTTCGAAGGAGG
GTGATGAGTTGGAGAAGGGTAGCCAAGTCTTTTCAAGCTATGCTAGCTCATCTCTTTCTT
TTCTCCTTCACTCTTCTCCTTGTTCTCAAGCTTGACCGTTTCTTCCTTTTCTCATGGTGG
ACTGTATTTTTTCCACTTTGGCTTTTTCATGTCGTGGTAGCACGGGGAAGGTTTTCCTTG
CCTGCTCCTTCAATGCCTCATGGTCGCCAATGGGCTCCTTGTCATTCAGTCATAGCAACA
CCATTACTTGTGGCGTTTGAGCTTCTTCTGTGTATACATCTTGGGAGCAGTTATGTGGTG
AATTTAAAGATTGTCTTCATACCTCTTATAGCTTTTGAATTAGTGATTCTGATCGATAAC
ATCAGGATGTGTAGGGCTTTGATGCCTGGAGATGAGGAAAATATGACGGATGAAGCAGTA
TGGGAAACTCTTCCTCACTTCTGGATTTCGATATCCATGGTCTTCTTTATTGCTGCCACA
GTTTTCACTCTTTTAAAGATATGTGGTGATGTTGCTGCTCTAGGCTGGTGGGACTTGTTT
ATCAACTATGGCATTGCACAGTGCTTTGCGTTTCTCGTTTGTACAAAGTGGCACAATCCT
ACAATTCATGGAAACTGTCAGATTACAGAACCATGTTCGTCGTCGAATACCATAAGATAT
CTGGAATGGAGTAGAGAAGGCATAGTTATTTCTACCGATGAAGATGTGCAGCAAAATCCG
TTTTGCAGTCTGCAGGACATTGGCGGACATATTATGAAAATTCCATTAATTGGTTTCCAA
ATACTACTTTTTATGCATTTAGAGGGAACACCGTCGGGTGCAAAAAATATACCGATTTGG
GGAATTTTTTCTCCCCTTTTTCTGTTGCAAGGAGCTGGTGTATTATTTGCAGTATATAGG
TTAATAGAGAAGATTGTTCTATTACTCTATAATGGTGATGTTCCTAGAAGCTACTCTTCT
TTAGCATCAAAATCCCGTGACTGCTTTGGGTTTTTCCATCATGGATCAAGGTTGCTAGGT
TGGTGGTCAATAGATGAAGGAAGTAGAGAGGAAGAAGCTAGGCTTTTTTGTGCCGGGAGT
TCTGGGTATAATACTTTCTCCCCCGATACGGTGAAGAAAATGCCTAGAGGAGAACTTGTT
GAGGAGATTTGGAGACTTCAAGCTGCACTTGGTGAGCAGACAGAAGTTACAAAATATAGC
CAGGAGGAATACGAAAGACTTCAAAATGAGAAGATCTTATGTAGAGTCTGTTTTGAAGAG
CAGATTAATGTGGTCCTCCTTCCTTGCAAGCATCACGTTCTTTGCAGCACTTGCTGCGAA
AAATGCAAGAAGTGTCCTATCTGCCGTGCTACCATTGAAGAACGGATGCCTGTATATGAT
GTGTAGACCGAGTTCGCTGTAAGATATATAGACATTATCTCACTATGGCTTGTGGTTTTA
GATGAGGCAAGCACCAAGAATTGTTAATTTCTCTGCTTATAGATGATGAGCATTCAGAAG
TTGTACATAGTTTTAAACATTTATTTCAAGTTCAACCTCCCCTACCCCAAGTTGTGTTCT
GCGACATTGAAAGCTCGCTTTTGGCATTGTCATTTTGAGTTTTGGTACCTACACAATGTA
AGATGTTTGTTGAACTAGGAATGCCAGTGTGAAGTTAAGCATTCATATCGCGTTTATTGA
GGCATGTTTGTAGTTAGCAAGGGAATAGTAAATACTATAAAAAATACATGTGATAAAGGA
AACAGGTTGAATGTTTGGTTGAGGTTGCAGCCATTAAGTTCCGGGTTTTTGAAGTATCAA
TCAATTGCAC
>Alp18_63_c1_g2
TAGCTTCTTCAAACTCTTCATTTTCTTCAATGTGATTAAAATAAAAATAGAGAAGGCAAA
TGATAGGGTTGAATCTCAACTCAAATTTGATTGAAAAACCCAAAATTACCCTTAAAACGT
TTTAAATTTAAGGGGTGATTTTGGTTTTTTAGAGGGGAAAAAGATAGTGGGATAGAAACC
GCTCCGGGGTGGGAGCCACTCCCCCAAAACCCGCCATTTACCCTATAGCGACTGCTTTAG
TGTTCTGCACCGCTAAGGCTCTTCCATAGCAGCCGCCCTCTGCTCCGCTATACGGGATAG
CGCCGCTATTGACTACTTTGGTTAGACTCCATGTTAATCAATTATATAAGCTGCAATGTT
CAATATTTTTACTCTTCTATCAAACTGGTGCTTTAATAACAAGAATGTATCTTTATATAG
GATGTGTAGGGCTTTGATGCCTGGAGATGAGGAAAATATGACGGATGAAGCAGTATGGGA
AACTCTTCCTGTAAGACATCATTCTGTAGTTGATTAATTGATTGATTAGTGATATGCTAT
AAATTTAAATAAAGGCCGCTTGAAGATACTCTCGAATGAGCACCTAATGCTGTATCTGGC
ATCTGCTTGGCAATTTAAAATACACGGTTGTGATGGTTTTCAGTAACTTTTGTTCAAATC
CCTCGTAGATTTTTGAGTCTGATTATTAGAGAAAGCAATAAGATTGGAAATTTAACTTTT
TGGGCATTCAAGTCATTGTTTGATCAACATTCAAGTTGCATAGTATTTCACATTCCAGTT
GCATAATACTATTACTAACATTACCTTATTATTGAATACTTGCTACTACAAAGACAATTT
TTCAAGCTTTACTTCGTAGATTATGTGGTCTTTTCTATTTTCCCA
>Alp18_64_c0_g1
CACATTGAAGATGCGAAAATTATTCTCTAACAGCTACACAACATCAACTCCATAGTCACA
CCTTACATAATAGCGCAATAAGAAACAAATTCTAAAATCTTCATTCCGACAATAATTTCC
CAAATGCATTGACAATAGCTTTCAATAGAGCAAAAAGAGGGTTGGCTTCCTTTTTTGCAG
AATTCTTCAATCTTCCATCCCATGATTCTCTGCAATTAAAAAACCAATTCAACTTTACTT
CATTCAACGAATTGGCATTTAAGATCAAAACATCAAGATATATATGCTTACAGATTGATC
CTATCTACAGTTGTGTTGACTCTTCTCTGGGAATTGCCACCAAGTTGATCAAGTCTATAT
GTATCACCTTTATGCGGGCCTTCTTCTGAAGGTTTTGAATCAGCTTGAATGTTTGTCTGT
CAAAATGCATTCAAAATGTTAAATGTCACATACAAGTTTCAGTTTCTCCTCCGCAACAAG
AACCTAGGTATTAACATTGTTTCAGATGCAAATAAATTGATACAGTTGCTAAGGATCGAA
AAACACAACAAACTGATATGTTCTTAGAGCATGTCAACTACCGCACCACAATATTTCAAG
TAATGGTGATAATTTTAAAAAAATAAAACTAGGGATAAAAAGGTTAACCTTAGCTTCTTC
TTCAATCTGACTTTGGTTATTGGTTTCAAAAGTTATAGCTTTCTGATGTGATGCAGTGAC
TTGTTCGTTGTGGGTCAAATGATTTGCACTTTCCACATCATGCCTAGGGTTGGAGATTTC
CTTCAAGTTTTTGTTTCC
>Alp18_64_c1_g1
CCACAGCTTCAACAGATTCCTTGTTTGTCACATCTACCTTGCTAGAATCGATACCATGCT
CTTTGTCAACAATCTTGAGCTCACCTCCGATACAATGGTCATCAGAAACAACCACAGCTT
CAACAGATTCCTTGCTAGAATCTACGCCATGCTCTTTGTCAACAATCTCGAGCTCAGCTT
CAGTAAAATACCTATCAGAAACAACAGCAGCTTCAACAGATTCATTGCTTGTCACATCTA
CCTGGCTACCATTTATGACATGCCCATTTACAACCACTGGATACTCAGCCTCAGTATAAT
AATACTCATCAGAAACAACAGTGGCATCAGTGGTTTCCCTGTTAGTCACATCTACATGAA
CAACATTTATCACATGTTCGTTATCAGCAACAGAAAGCAGTTTGCCATTCGTATGGGGAA
CTCTGTTATGTTCAGGATGATCTTCATTTGAAGATGCACCAGGAAAAGGTTGAGGGCCAC
TTGCAATTGAACCCAATGGGTTTTGTTCCAAAAATTGATCACTGCTGAACTCCTCTAAGT
TGAATTTAGAAGGACCCAAGACCCTATTTTCTTGAATTACTTCCCGTACAATTTCCCTTA
CAGTGTAGAAAGATCCTCCAACTTCTTTATATGTAAGAGTAATTGGTGGAAAGTCTCCAC
CATTTGACTCTTGGTACCTGAAGACAGGTAACTTTAATACAAGTGAAGTAATACATTCAA
CAGATCATTGTCAAAACAGATTTCTAAAGTTTGACTTATATCCTAATAAAGGAGAAATAA
GTGCATACTGAAGGCTGTATTTGGATTGATAGACTAGAACAGAGCGGAGCAGAATGGAAC
AGATATTTCATTCCATTGTTTGGGTGTTTTTGTTAATTTGACAGAATACGGAACATAACT
AATTAGATCAATCTGTTGCATACAACCCAAATTAGGC
>Alp18_2672_c0_g1
CCAATCATCGTAGCATAATAAGGCCCTTGGAGAGTGCCCATGAACATATCTACCAATTCT
CTCTCCATCAACGGGGGTTGAACCCTAGCAGCGAGTTCGCGCCATCTCTGCGCGTAAGCC
TTGAATGATTCATGTGACCCTCGAGTAAGATTTTGTACCTGTGTACAGTTGGGAGCCAAA
TCTGTATTATACTGGTAGTGTTTGACGAAGGCTTCGACTAGATCTCTCCATGTGCAAATG
TGAGAACTCTCTAACTGCATGTACCATTCAAGAGAAG
>Alp18_2673_c0_g1
CTTTCACCTCTCCAACACCACCACCATTGAAAAAACCTTCAAAAACCAAAACAATCCACA
ATCAAAATTATCACAAAAACTCCCTAATCTCACGTAATTACCAAACCTAATCACACCTTA
ACCACATTCTAATTAAACAAGTAAACTAATTATGGAATCATCATTACCATAACTGTTTTC
TAACAACCTCCGAAATGCCGTCGGTCGCCGTTAAACTCTACAGCGTTTTCTTCAAGTTCC
TGTTAAAACACCGTTTACAGAACCGGATACAAACTCCACCCGAAGAATCCGACCCGTTTG
GTATAACTTCCCGACCCGACGAATCCATAGCTTCGCCGAACCCTTCTTTCACCGACGGCG
TCGCCACCAAAGATATTCATATTGATTCGAATCTTTCTCTTTCGGTTAGAATCTTTCTCC
CTGACTCTGCATTGTTGAGTCCCGAACCTAATTCCAAACCTAAACGAAGACCCGAACCTA
AGGGACGGGAAACGACGTCGTCGCCGAAGGTTAATACGAGGAGGAATAGCTATGGTCCGA
CTGGTGCTCCGGTGAAGGAGGAGACGAGGAGGAATAGTGTCGGCGGTGATGCGGAGGGTT
TGAATTTGAATTTGATTTCTGGTAGTGGATATGGTGGTTATGGTGGTTATTCGCCCACGA
TTGATGATCGGAAGAGGAAGTTGCCGGTGATGGTGCAGTTTCATGGAGGTGGTTGGGTGA
GTGGGAGTAATGATTCGGTGGCGAATGATTATTTTTGTAGGAGGATTGCGAAGCTTTGTG
ATGCGGTGGTTGTTGCAGTTGGTTATCGGCTTGCGCCGGAGAGTCGGTATCCGGCGGCTT
TTGAGGATGGATTTAAGGTTTTGAGTTGGTTGGGGAAACAAGCGAATTTGGCGGAGTGTA
GTAGGTCGTTGGGGATTAAGAAATTGGATGGTGGTCATAGGCATATTGTTGATTCCTTTG
GGGCTTCTATGGTTGAACCTTGGTTGGCTGCACATGGAAATCTATCAAGGTGTGTGCTTC
TTGGTGTGAGTTGTGGAGCAAATATTGCAAACTATGTAGCTCAAAAAGCTTTAGAAACAG
GCAAACTTCTGGACCCTGTTAAAGTGGTGGCACAGATCCTGATGTATCCGTTTTTTGTTG
GAAGTGTGCCCACACATTCTGAAATAAAGTTGGCAAACTCTTATTTTTATGACAAACCTA
TGTGTATGCTGGCATGGAAACTATTCCTACCCGAGAAAGAATTTAGCCTAGACCATCCAG
CTGCCAATCCCCTGGTCCCAGGCCACGGTCCTCCTTTAAAGCAGATGCCTCCAACATTAA
CAGTAGTGGCAGAACATGACTGGATGAGAGACCGTGCCATAGCTTACTCAGAGGAGCTTA
GGAAGGTGAATGTCGATGCACCTGTTCTTGAATATAAAGATGCAGTTCATGAATTTGCTA
CACTAGACGTACTTCTCAGAAGCCCTCAAGCTCAGGTTTGTGCTGAGGACATTGCCATAT
GGGTCAAAAAGTACATTTCACTTCGAGGGCATGAATTCTCATATTGAGTAGGATTTATCA
ATTTTATGTAGATTATGTCTATGATGGGTGAGAAAATCTTTTCCCAGTTGTTGATATTAG
CTTCAGGTCGCTCTTCTGCTGTCTATTCACTTAGGGATATGTGATATATTACTTGATTTG
TTTTGATGCTTCATTAGGCTGTGCCGTCAATGTTGTTGACTGGTTCAAAGTAGTTATTTG
AAAGTCTGATAAGTGGAACCTGTGAGATGGATGCACCTCATGCACGCCTCATTTGGTAAC
CCTTTTCCGATTCTTTCATGTGTATTCTGATGTAATATTTCTCATAAAAACAATATAAAA
TTTTGTGCATTATTCTTGACGTTGGAGTCTCCAAATGTACCAGAGATGAGTTCTTTTGTT
TCT
>Alp18_2673_c0_g2
GTAACCACCAATTTACTAACAGCTAATGTTTTGCCTATATGTACAGTTGGTAATTGGGAT
TGCTTTGAATATGATATGATCGACCTACTTGTGAACTTGTGACTGAATTAAATGCTTTGT
CTTGTTGTTGGTGCTGTAATAGTTATTACTATCATTATTTGGCTTACATTGTGTGATATA
AATGTATAAAGAGATTAGAGTATGTAGAGTTAGATGAGAAACTGGTCATGGGATGAGATA
TAGACTTTGGGAGGGAATAACGAGCCGTGCAATGCAGTTGAATGGTTTTGAATTTAATGG
CAACGAGTTTGAATTGTGATTTTCAAAATAATCAACCTAGCCGTGATTCAACGTTGTCAA
TCATGGAAAATAACAGTTTATTCAAACTCTGCTGTGCTCCAGCGCTGCTATAGACGACAC
TTTGTACTAAATTGCATATCAAGGAACAACAGCGGTTTGTTGAAATTCCGCTAGGCTATA
GCATCGCTCTTTCACTACTCTGTTGTGAACTTGTTATATGGTCAACCTAGTTGTAACTGA
ACTGAATTCTTTCGTTGTTGTTGTTCATTAGTTATAACTATCATTATGTGGGTTTAATTA
TGTATTTGAAATGTATTTAGAGATTAGAGTATGTAGAGTATGATGAGAAATTTGTCATGG
GATCGTTAGTTAGGAAGAGAGTAACAGGTATTGCAGCGCAGTAGTAGGGCTTTTGAATTT
GATGACAACTGAAGTTTGAATTGGGATATCAAGGTGATATGAATTGCAAAGAACTAGGGA
GCGGCTTAGTTTGGTCTGTTAAACATCTAGGATTCTGTCTGCAGATTTATTCTTGAACAT
TGTTTTGCATATTTGATTGGTCATATTTTAAGGAAGCTTCATATTTGGAGAAAAATAATC
TATCAGAAACCTCTTTTTGCTGATTAACTAGTTTCTCCTAGACTGTGTTCTCAAGTTAAA
TCACATCTCATTGCACTTTCCTGATTCGGAAAAACTGATTAGGTTCAACTATTTGGTATG
GTATAAATTAATCAGTTGCTGTTATCAGCGTTGTCTATGGCGGATGGCGGAAAATAGCGG
CGAGCCAAAAATCTGCCATGAAAATATGTTTTGCATGCTTGTTATAGAGTCAAGAGAGAA
TTATGTGATGCATGATTCATTAGTTATTGTGCAGAGAATTATGGTATGGAGTTCTAAATG
ATTTGGCTATCAAAATTAATCATGGTGTGTTGCTTTTGGCCCTTCCTATTAGTTAAATTA
TTTAGGTTTTAACTTGTCAATTGC
>Alp18_2673_c1_g1
CTTTTTTCAATTTTTTGTTTTTGTTGGTAACTATGAAGCACGGACACCAGAAACATGACA
CCGACAACACTTACACCGGTAATGATTTGAAAAAATGAATAAATTAAACGTAATTACAAG
TAAATGAATAAATTAAACTTAATCACAAATGTCAATGTCGGTTTTGGACAACAACACTGA
AAGAGACACATTTTTTTAGAAGTGCCGGTGCTACATAGGTTGCTCATCAATACCTTTGTG
AATTGTGCTGTGTCGAATTCAAATT
>Alp18_2674_c0_g1
CTCCCCTTCGATTATTGGGGAGGAGAACCATGTGGAGATTGTATATAGATAGAGAATCTC
TCATGAAGCAAAGAGATGATTTGAGCTTTATGGTGAGTAAAACAATCTTTTACCCAATAC
TGGAAGCACTTTGAGGGTATGAGATCCACTCTGAACAGTTTGTATTGTCAGATAGAGAGT
GATAAATGGAATTTGGATCATCTGTTTTTCTGTAATCAAGCAACAGTCAATCTGAACCAT
CGGACGAGAATAAGTTCTCACGATCTGACTTTGTATATGTTGATTTGGTTTACCGATCTT
GATCAAATAGTCTAGATCACGCTACTGCGTCAAATGAGTTATTTCATGATTGCAGAAATC
TGTGTCTTGTGATGACTTTCTGGTAAGCATGAGTTCATGGACTACTATGGCGGTGGAAAG
TTATTAGGTTACTTTCAAATTGGTTGTGTTTGAACAGAAAAAGGTGGTTGTGAAAAGATA
CTATGTCACTTTCAAAATTATAGCAATGTTACTG
>Alp18_2676_c0_g1
AAATCTTATAAATATAAATACACATTAGATGAGAGACTCACCATATAGTTAATTCAAGAG
GTTTCCATTTTCTAGCCAAACCAAAACTTTGTTTTCTTGAAGTTTAAGAGTTATGGCAAG
TTTGGAAAGTGAAGCATTAAATCGTCATCATAATAATTCTAGTCCTGATCGCCACAAAAC
TATAGAAGAAAAATCAGAGAGGGAGAAACGAATTGAAGAGTGGCTTCCAATTACTTCTAA
AAGAAATGCAAAATGGTGGTACTCAGCCTTCCACAATGTTACTGCAATGGTTGGAGCTGG
TGTTCTTAGTCTCCCCCATGCCATGTCACAACTTGGATGGGGACCTGGTGTAACCATACT
TATCCTTTCATGGATCATCACATTGTACACATTGTGGCAGATGGTTCAGATGCATGAAAT
GGTTCCAGAAAAACGTTTTGATAGATACCACGAATTAGGTCAACATGCCTTTGGTAAAAA
ACTAGGTCTTTATATAGTGGTGCCTCAACAACTTGTGGTAGAAGTTGGGACAGACATTGT
TTACATGGTCACCGGAGGAACATCATTAAAAAAGTTTCATGATACTGTATGTCCAAGTTG
CAAGAATATAAAATTGACCTATTTCATTATGATCTTTGCCTCTGTTCACTTTGTGTTGTC
TCATCTCCCTGATTTCAACTCAATTTCTGGTGTTTCATTGGCTGCAGCAGTCATGTCCTT
CAGTTACTCTACAATTGCTTGGGGCGCAAGTATAGATAAAGGAGTTCAAGAAAATGTGCA
ATATGGATACAAGTCACATAGTACAGCAGGAACAGTGTTTGATTTCTTTAATGCTCTTGG
ATCTGTTGCATTTGCTTATGCTGGACATAATGTAGTGTTGGAAATTCAAGCAACAATCCC
ATCAACACCTGAAAGACCGTCCAAGGTTCCAATGTGGAGAGGAGTTGTTGTTGCCTACAT
TGTTGTGGCTTTATGCTACTTTCCTGTTGCTTTTATTGGTTATTGGATATTTGGAAATGA
GGTCAATGGTGATATCCTCCTCTCTTTAGAGAAACCAGCATGGCTCATTGCAATGGCTAA
CATGTTTGTTGTTATTCATGTAATTGGAAGCTATCAGATTTATGCTATGCCAGTGTTTGA
CATGATTGAAACTTTATTGGTGAAGAAAATGAATTTTGAACCAAGTACAATGCTTCGATT
TACTGTGCGTAATGTGTATGTTGCGTTCACAATGTTCATTGCTATTACATTTCCTTTTTT
CGATGGCCTTCTAGGATTTTTTGGAGGGTTTGCTTTTGCTCCAACAACATATTTTCTTCC
ATGTATCATGTGGCTTATAATCTACAAACCAAGGAAATTCGGTTTGTCGTGGTGGACTAA
TTGGATATGCATTGTGCTTGGCCTATGCTTAATGATTTTATCACCTATTGGCGGATTGAG
GACGATCATAATTCAAGCTAAGACCTATAAGTTTTACTCATAAATTACTTCCCTTTTAAA
TGAGAAATGGGAATATGATTATACATATAAAATAGTGTATCAATATTAATTATTTTTGTA
AGAATGTGTGATATTTAGTTTATATACATAGTTG
>Alp18_2682_c0_g1
CCAGGACTAAGCTTGTATGGCTGGAGAGTCCAACTAATCCCCAGATACAAATTTCTGATA
TTCGATTGGGTTTGAGTACAACCGAAAAATCAATGATATTGCTAGAAAACTGATTCAAGG
AATATCAGAGAGCTTGGGATTATAATCGAATTCCAATTTATTTGGTTTTGATTCTGGCTT
ACAAATCTTTGTTGTGAACTTATACCCTCCATGTCCACAACCACACCTTGCTCTTGGCTT
GCCTTCACATTCTGATATTGGCTTCTTAACCTTTC
>Alp18_4628_c0_g1
CAACAATGCCACATCATTACACGACCCCACTTTTTGTACTATTTGTCGGTCGTGTTGATC
ACACACATATAAACCTTTCATGGTTGAATTGTTTTTTTGTTTTTCTTCTAACCTTCAACA
TTATAAATGAAAGAAATAAAGGTGGTAGTAGGCCATGGGCCATGGCAATCCACATTCTTC
ACCCACCTTTTATTCTTTTGCTGACTCTTTCTTCTTTTCTTCTTCTTTACTTCTTCATTC
ATTTCATTTCATTTTCTTAACTTTTCTTTTTTTCTTCTTCTTCTCATTTCTTGGTTTTCC
TCTTCAGGAAATAAGGGCCTTCTCTGTGGAGTAGAGGATTTGCTTCACTTCAATAATGGG
TTCTGGTTTTTGGTTTAAAGCAATAATTAGCTTACGGAATAGGAAGTCAAAAGATAGAAG
ATCAAAGAAATCAAAGGGTACTTTAGCTCCGGAGAAGCTAAGTGCATTGAAGTCGAACAA
GTCTCCAGGAAATGAATCTAATGATTTAGCAAATGGCAACCAAAATGAAAATCTCGTGTC
AGTTGAAACTGCTGCTGCAACAAGGATCCAGACTGCATTCCGGGCTTATAAGGCAAGGAA
AGCTCTACGACGATTGAAAGGTTTCACAAAACTGAAGAATTTAACACAAGGTTACTCTAT
TCAAAAGCAAGCCAGTACTACTATAACATACCTTCATTCATGGAGCAAAATACAGGGTGA
GATTCGAGCTCGTCGAATCTGTATGGTGACAGAAGACAAGATCAGGCGCAAGAAAGAAGA
GTCTCAACTAAAACTCGAAGAAAAGCTCCATGATTTCGAGGTTGAATGGTCCGGCGGCAC
TGAAACCGCAGAGGAAACCCTTGGTAGGATACATCAGAGAGGAGAAGCAGCAGTGAAGCG
CGAAAGAGCCATGGCTTATGCCTTTTCTCATCAGTGGAGAGCAAACTCTAGTCAAAGCCA
AGTACTAGGTAGTTACGAGCTCGGCAGAGCTAACTGGGGCTGGAGCTGGAAGGAACGCTG
GATCGCAGCTCGTCCATGGGAAAGCCGCGTCGCCGTCATTAGCCCGAAGAAAACACAAAA
TAAACAGTCATTCAAGGTTCAAAAGGATAAAAACACATCAACATCTAAAACTCCGGTTTC
GGTAACACCTCCTTCCTCCAATGCAAAAGGGACTCCTCCTAAAGGGAGTATCAAAGGTAG
GAGATTGTCTTATCCAACCACAGAGAAAGAGAAAACTGAGGTTGAAGGAGGAGTGAAGTG
AGTATTCAAGAATGGTTCCTAAGAAGAAAAGCTCAATTTTTCAAGTATAGCCTTTTGTAC
AATCTGAGTTGAGGAGAGTCAAATTGTGTTGCAATTGGTTAGAGGCCATATAAAGTCAAC
ATAAGAGGTCACTTTATTTATTCATTGAATTGCTTACTATTTGTGCACATTGGTGTGATT
TGTTGATTGATTCTGTTATTTTTTTCTGCACATTTTGTCAATCTTGTATATTCAAAGAAG
AGACAGATTAAATTGTAGATAGAACAATATCTTTCTTTTACCTTATATCTTGTAATATAA
AATCCTAAGATGTGATCATGTTTATTTCTTAAT
>Alp18_4630_c0_g1
AATGAACAAATTCATCCAAAAAAAAATTGCTGAAAATTACCTTCACTTAATCATATGTAA
TACAAACAAAATAGAAACAAAGCTTTAGGAGTATTCGTTTTAAGATATAGAAACATAAAT
ATAGTTTAACTGTCGCTTTCTAAGACAACAGCATCTGTCTCGTACTGCTTTGTTCTTTTC
CATTTTTCTTTGTTCATTATAACAACAACACCCATACTACCTTTCCCATATTTCTAAACT
CCATTATCACACACACACAAACAAAAACACTATCTCTAAAATGGTTCCCAAGTTCAGTGG
TGGCGTTGACGACGGTGGAACTGGCCGTGGAACTAAACCTATCTGAATTCCCACCACCAC
CCACTTCTTAAAACTTTAAAAAAATCAAATCTTTGAACCACCCTTCTTTCATCTTATTAT
GTTATGTTCCCTTTTTGGTGTTTAAAATCATGGGGTTTCTTGGTTTTCTAGCTTGGCTCT
ATAAACACTAATAGTAACTTCTATGGGACCAACCAACCTTCTTGGTGGTCCAAATGGTTC
AAAAGAAATTATCTTGTTTTGACTTTTGGTAGTGGCAATTATTGTAAGACAAATCATATG
ATAACTTCCTTCTTTTTTGCTGCGATCGAGGACCAGAAAGTTTATGTTTGAGAGTTTTTC
TGATGATATTCTTGATTTCAACTATGAAATTTTGTTGATTTTGGATATCAATCAATTCTC
CTTAATATCAGATAGATCTGGTAGAGTGTTTGGCTTCACGGCGGGGCAAATCTCCTTTGG
CAATACAGCTTTCGAGTCTCTCAATCTCGGAAGAGGCAAATTTATTAGCTACTATATGGA
AACTACTTATGTTTGAAGATTCTTTGGTGTTGGGCAAATCTCCTTTGGCAAAAGTTACTT
AATTTTCTTTATCTTGGTTCTTACTAGTTTTGCAACCTTTTCTTTCTGTGAAATTTCCAG
TGCAAACTGGGCAAATCTCCTTTGGCATTTCGGAGTCGTAATAGACTCCAATTATCCCCG
TTGGGCAAATCTTCTTTGGCATTAAAGTTCCGGTTTCAGTGATCAAAAGAAACTGGTTTA
GTATCGGTAACAAGTAGCGGTATCAATCAGACGTGTTTTGTTTTGTATACAAAATATCCT
CTTAAGTCAATATTGACTCATCTGTTGTGGATTGCAATACAAACCAACATCGGTTCTTAA
TGCTTCTATTTGCTTGAAAAGACATATAGTTAATGGAAGCTCAAATGACTGATTCGGACT
GGGAGACTTCGAGTGAGAGCAGTGGCAGTGACGATCAATACGATATTGATTTTCTATATG
GTGGCCAAGCTCAGAGCATATTGTCTAGTTTAGAGGAAAGCATCGGGAAGATCGATGATT
TTCTCTCATTCGAGAGGACATTTGCTTATGGAGATATCGTCCGTTCCTTGTCAGACACGT
CTGGACAAATGGGGAGGGTCGTTGGTGTGGACGTAACCGTGGATTTGGAAAATGTTCAAG
GAAACATATTAAAAAATGTGAACTCCAAGAAACTTCTGAAGATTCGTTCCATTTCAGAAG
GTGATTACGTGATTAAAGGGCCGTGGCTCGGTCAGGTTCAAAGGGTAGTGGACAGATTAA
CTGTGTTGTTTGACGATGGGACGAAATACGATATCACTACCTTGGAAAAAGATAAGATTT
TACCACAAACTCCGAGTTTTCTTGAAGATTCGCAGTATATGTACTATCCAGGTCAGAGAG
TGAAAGTTAAGTCTTCGACCGGTTCTAAATCGGCCAGATGGCTATGTGACAATTGGAGAG
ACAATCATGATGAAGGAACTGTTTGTTCTGTGGAAGCAGGTTTGGTGTATGTTAATTGGG
CTACGTCGATTCTTCTGGGTTCTAATTCGAATGTGAATGCTCCTGCATGCTGGCAAGATT
CCAAAAATTTGACCATGTTGTCATGCTTTTCGCATGCAAACTGGCAACTCGGTGACTGGT
GCATGCTTCCAGCTGCAGACCAAAAGGAACAAATTGAAACAACGATTCGAGATTCACCTG
ATAGTTATCTTCCGAATAAGCATAGTATGGCTAGAGAACATAGGAGAATAAACCTTAACT
CTAGCATGGAAGAATTGTTTATTATCGGTAAGATAAAGACCAAAGTTGATATTATTTGGC
AAAACGGCGAAGTTACTTTGGGGTCAGATCCACAGAACTTAATCCCTGTGAATGTTGTAA
ACACTCATGAGTTTTGGCCTCATCAGTTTGTGATGGAAAAAGGTACTTCTGATGATGATG
AAAAGCTTAGCAATCAAAGATGGGGCGTTGTTCTATCAGTTGATGCAAAAGAGCATACCG
TAAATGTACAATGGAGAACAGTTTTGACATCCAAGCGAGATGATTTGGCTGGAGAGCCAA
CGTTGGAAACTGTGAGTGCGTACGAACTTGTTGAACACCCGGATTTTTCCTGCTGTTTCG
GTGATATTGTGTTCAAGACGGCTCAAAAGCAGGTTGAGAAAAATAATGCAAATTCAACGA
GTGACTTGAATGTGGAAGTTCCTCTGATAAAACTGAATCAAATCAACTACCACAATAAGT
CCAAAGATAACTGTCACCTGTCCTGTATCGGCAATGTTTCTGGATTCAAAGATGGCCATG
TCGAGGTGAAGTGGGCTACTGGTATAACGACTAAGGTTGCACCGTATGAAATTTTTCGGA
TTGATAAGCATGAAGGTTCAACTGCAACTCCTGTTTCTTATGAAACAAATGTCAACAACT
TGACTCCAGATAAATGTGATAAGCATCCAGGAGAGAGTAGTTCTTTTTCCCTTCCTCAAG
CCGCCTTTGAACTTTTCTCCAGCTTTAAAGCCGGCATATTTCAAAAACTTGGCTTGACAT
CATTTTATGGAGCTGTTTCCACAGTCCCTACATTTGAAGAGGGAAACACACCCAATTTTC
TTGGCAAGAAAGACTTGGAAACTTGCATCCCCGACACTAACTCACATCCAGTGAGTTCGT
TGCAGTCTACTGAAGACTCGACTCCATATTGTGAAGTTTATAGGATTCATGAAACAAGTG
ATGTTCCGGTTTCTTTAAACATCAACTGTTCAGATCAGTTTAAACAGTTCGACGTAATTG
ATACTTGCTCAGACCACCACTTTTTCAACGAGGGAAAAGGGCTGCCATTATCTCAGGTTA
AGAAAGATTGGGCGAAAAAGGTGCAGCAAGAATGGAGCAACCTGGAGAAAAATCTTCCTG
AAACTATTTATGTCCGTGTTTTCGAAGAAAGAATTGATCTTATGCGAGCAGTCATCGTGG
GTGCGGCAGGGACACCTTATCATGACGGCTTGTTTTTCTTCGACGTATGTTTCCCTCCTG
AGTATCCCAGTGAACCACCGATGGTGCACTACATTTCTGGCGGTTTACGAATAAATCCTA
ATTTGTACGAGTCAGGGAAAGTGTGTTTGAGTCTCCTAAACACGTGGAGTGGTACCGCGA
CTGAAGTGTGGAACCCCGGAACTTCCACGGTTCTCCAAGTCCTTCTCTCTCTGCAAGCTC
TTGTCCTTAACGAGAAGCCTTATTTCAACGAGGCTGGATACGACCAACAAATCGGCAGAG
CCGAAGGAGAGAAAAACTCAGTGAGTTACAACGAGAATGCTTTCCTCCTCACCTCCAAAT
CCATGCTGTATCTATTAAAAAACTCTCCGAAGCATTTCGAGGCATTGGTGGAAGAACACT
TTCGACAGCGCGCCAAACATATACTTGTTGCTTGTAAAGCATATCTTGAAGGAGCTCCTA
TTGGAGGTGAAAAGAGTGAGAATGAAAACCAGAAGGGAACTTCTGCAGGATTTAAGATTA
TGCTTGCCAAACTCTTTCCTAAGCTTGTAGAAGCATTTTCTGGTAAGGGAATTGATTGCT
CCCAGTTTGTTGACATGCAGAAGTAAAAGCTTGACAAAGTTGAGTTAATTATATGTGTAA
TATTGATTTGTTTTCATGTATTTGTGTAAATATATCAAGTTATGCTTGAAGAATGAAGTT
GTGCTAAGAATAAAAAACATTGTGGGATGTGTTTGTATCATATGGCT
>Alp18_4708_c0_g1
TTCTGTTATCACAATCACATAATAAAAGTACTACACAGTTTATTTTGTGTCCAAACTTGT
AAGCTATCTATCTAACCTTTTTTTTCTTTCTCTTCCTTTCTTCTATAACATGCTTTCACG
CAATTCCTTTCAATTTCTCAGATCTTCCTTTTCCCTCTAACTTCTTCCAGATGGTTCTGT
TTCCTTGGAGGTGTGAATCAGATATGCAGCTTTCCTGGAAGAGTTTTGAATCTTGTTGGT
GATGAAATTTGGAGGATGGGAAGAAAGTGAATAGCTTTCTAAAAATGGATCGGAGGGAAG
GAGTGAATGATGGTTTTCCTAAACTTGGACCAAATGATTCGCTTCTCCCTGGTCTGATCG
ATGATGTCGCCCTCAATTGTCTCGCTTGGGTTAGTAGATCCGATTATGCGTCCCTCTCGT
GTATTAATAAAAGGTATAGTAAGCTGATCAATAGTGGTTATTTATATGGGTTAAGGAAAG
AATTGGGAGTTGTGGAGCATTTGGTTTATTTGGTTTGTGATCCAAGAGGATGGGTTGCAT
TTGACCCTAAGATAAGTAGATGGATGGCATTGCCTAAGATACCGTGCGACGAGTGTTTTA
ACCACGCGGACAAAGAGTCATTGGCGGTGGGATGTGAACTCTTGGTTTTCGGTAGGGAAT
TGATGGAGTTTGCGATTTGGAAGTATAGCTTGGTTTGTCGCGGTTGGGTTAAGTGTCAAG
AGATGAACCAACCTCGCTGTTTGTTTGGATCTAGTAGCCTAGGTTCGATTGCTATTGTAG
CCGGCGGAAGTGATAAATATGGAAATGTTCTAAAGTCTGCTGAGTTGTACGACTCTGCAT
CATGTACATGGGAACTTTTACCGAACATGCACACACCACGTAGACTGTGCTCTAGTTTTT
TTATGGACGGCAAATTCTACGTGATCGGTGGAATGTCGAGCACAACTGTTTCATTAACTT
GTGGGGAGGAATATAATCTTTCAACAAAATGTTGGCGGAGAATAGAAGGTATGTATCCAT
ATGTTAATGTGGGTGCTCAAGCACCTCCACTCGTGGCAGTTGTGGCTAATCAGTTGTATG
CAGTTGAGCATCTAACTAACATGGTGAAGAAATACGACAAGGAAAAGAACACTTGGGAAG
TATTAGGAAGGCTTCCTGTCCGCGCTGATTCTTCAAACGGTTGGGGCCTTGCTTTCAAGG
CTTGTGGAGATAAACTTTTGGTTGTGGGTGGACAAAGAGGTCCAGAAGGTGAAGCTATAG
TACTGAATTCATGGTGTCCTAAGTCTAGTGTTACGAACGGCACCATAGATTGGCAGGTAC
TCGGTATGAAGGAGCACGTTGGCGTGTTCGTGTATAACTGTGCTGTTATGGGCTGTTGAG
AGAATTGGAAATAACTTTAGATTAACTCAACAGGCTTTGCCATGAAGGGTGCTTCGGGTG
CTTCCATGTTCCGCCATTGCTTCATTTACCAAGTTAATTGTTGTTTGGGATAGCTTTCTT
TCCCTACCTGATAATTTAGTGTCTTCTTCTTAACATGGTTTATTTGGATGTATTTCTCAC
TTTCTTCATGGTCCATAATTTTAAATTTCTTTTGAGATTACTGAGTAGTCTTACACAGAA
ATGTTTTATGTTTTATTTTTCTTAGCCAACTATGTAAAACCAATAAATCAAGTAGATTTC
ATTGTTTAATGCCTGTTGTTTTCTACTTTCTCCATGTAATATGTTTGTTTATGTGTGTCC
ATTATTCACAAATTATTCATCTTACTAAAGTTTGTAGGGATTTGAGTTGTTTATGGTCAC
AATATCCGCAGTCACTAGGGTTGCTAAAAAAAAGACGAGTGATCTTGATTCAACAACTGT
TTGATCTTGATTCAACGATTGAGATGACTATCTGATCACCTGGTCTTGATTCAACGATT
>Alp18_4711_c0_g1
ATTTACACCACTTTCGCTCTTATCCACTCCAAAATGCACAACTCTCTAAATCCAAAAGAA
TACAAAACCCAACCCATTTATTTTTTCAAAAATCACATAAACTAAAGCAAGTACTAGCCT
TTATAAAATGCACATGAAATGAAAATTTGTTGTTACAGAAACCAAACCAAAACAAAACAA
ATCACACACACAAAATTGTCATGGCAACAAAAACTAATCGCCACAACAACGTTAGAAGAC
CAAACTACAACAATTTCCTTCCATCCATAGACACTAACTCCATCAACGAGTCACTCTTCG
AGTTCGACGAGTCAGAATTCTACGACTCAGCTTGTTCCAATTCCAACCGTAACTCACCTA
AATTTCGCAAATCAGTTATCACTTCTCGTTTTCACGCCACGTCATCTTCCACCGCTGAAC
GTGCCGGAGATCCGATGTCGCTACCGGTAAACGTTCCGGATTGGTCGAAGATCCTTGGAG
AAGAGAACAGGCAGAATCGGAGGAGGAACTTCGATGACAGCGATGACGACGGAGATGATG
AGAGGATTCCGCCGCATGAGTTTCTCGCTAGATCAAGAATCGCTTCATTTTCAGTTCATG
AAGGAGTTGGTAGAACTCTGAAAGGACGCGATCTTAGTAGGGTACGGAACGCGATTTGGG
CCAAAACCGGTTTTCAAGATTGAATTAAACCCGGTCGGATCGAAAATTTGAAACATTATA
TTGGACACTCCACGAAATCATCGAAACTTGTTTTTGTTTTTTTTTGTGGAATCCTTATTT
TTGGTTTTATTTTTATTTTTATTATTACTTTCATCTAATATATCTGAGGATTTTGTTATT
TGTGGGGGAGTATTATTAATATGATTATGATTATGATTCTTCATTGACGTTGTTGTCAAC
TCAGTTTGGGTGGACCAGTTGTTGTAGAAGTAGAAGTAGTTCAATGATTGGTGAGATTTT
GGTTTTACTTTTGTACCTTTCTTTGGATGAGGATAAATAATGGTG
>Alp18_4712_c0_g1
CCGTTATTGTTTTTGTTCTTGGATCTCATATCCTAATTCGCCAACAGCTCCGGTCACCGC
CTTCCGTTCCATCACTCTCTCTGTCTCACCTTTTTCTCAGAAATATGCCTTCTCAGAAGG
TTGAAACCGGTCATCAGGATACCGTGCACGATGTTGCGATGGATTATTACGGGAAGAGGC
TGGCGACAGCTTCTTCGGATCATACAATTAAGATAATTGGGGTGAGCAATTCGGCCTCTC
AGCATCTAGCAACTCTGGCTGGTCACCAAGGGCCTGTTTGGGAGGTTTCATGGGCTCACC
CTAAGTTTGGATCTCTGCTGGCTTCTTGTTCCTTTGACGGGCGTGTTATTCTTTGGAAGG
AGGGTAACCAAAACGAGTGGATACAAGCTCATGTGTTTGATGATCATAAGTCGTCTGTGA
ATTCAGTTGCTTGGGCACCTCACGAGTTGGGTCTTTGCTTGGCTTGTGCTTCGTCTGATG
GGAATATATCGGTATTCACTGCACGAGCAGATGGTGGATGGGACACATCGAGGATTGATC
AAGCTCATCCAGTTGGTGTCACTTCTGTGTCTTGGGCTCCTTCAATGGCTCCGGGTGCTC
TTGTTGGTTCAGGGTTACTCGATCCTGTTCAGAAGCTTTGCTCTGGTGGTTGTGATAATA
CTGTTAAGGTGTGGAAGCTTAGCAATGGGCAGTGGAAGATGGACTGCTTCCCTGCGCTTC
AGATGCATAGTGATTGGGTTCGAGATGTTGCTTGGGCACCAAATTTGGGACTTCCTAAAT
CTACTATTGCTAGCGCATCGCAGGATGGGAAAGTGATCATATGGACTGTAGGCAAAGAAG
GGGATCATTGGGAAGGAAAAGTTTTGAATGATTTCAAGACCCCTGTTTGGAGGGTGTCAT
GGTCTTTGACAGGAAATATACTGGCTGCGGCGGATGGAAATAACAATGTCACATTATGGA
AAGAAGCAGTTGACGGGGAATGGCAACAGGTGACAACAGTGGAGCCATAGAATATGATTG
TTCAGGTTGTATTTTGTTAATTTTGAAACTATGGTTAAAGTTTTTTATTTTGAAATATAA
TTGACTTCTTGTTACTTTGCCTGTTTTTAACCAATGATTAGTTGTGCTTCATAATGCATA
GTTCCTCGAGTTTGATGATTGTGATCCATTTGATATTCTCAGTTTTTGTGTATGCTACAA
AACTAATGCATAATTAGTTGTGGGTTTCTTAACCAAATCAAG
>Alp18_4713_c0_g2
GGAAGGTCCATTCCATTTACACTCAGTTTATAGTCAACCCTTTCTCAAATCACAGTCACA
ACTCATCAAACAGATCTCTTTCTCTCTTTCTCTCTTCGTTTCTCTGTAATCACAATCACA
ATGCGAATTCTCATTCTCCTTTCCCTCACAACTCTTCTCTTTTTCTCCTCCTTCTCCCAC
GTCCTCTCCGAACAAGAACTCGACGATGAAGATCTCAGCTTCCTCGACGAACCCGACGAA
ACCGACTCCCACCACCACCACCACCACAACGCTGAAAATGAATCCGATCTCGAAGAAGAC
TTCTCCGGCTACGAGCCTGAGGAGTCTTACCAAGCTCCCGAATTCGACGAAAAGGACGTC
GTCGTTTTGAAGGATAGCAACTTCACCGACGTGGTCAATAAGAATCGGTTCGTGTTGGTT
GAATTCTATGCGCCGTGGTGTGGTCATTGTCAGGCTTTGGCTCCTGAGTATGCCGCTGCC
GCTACTGAATTGAAAGGGGAGAATGTCGTTTTGGCGAAAATTGATGCGACGGAAGAGAGT
GAGGTTGCTCAGAAGTTTGATGTTCAGGGTTTTCCTACTATCTATTTCTTTATTGATGGT
GTTCATAAGACTTATTCTGGACAAAGAACCAAAGATGCTATAGTTTCATGGATTAAGAAG
AAGACAGGACCTGGTATACATAACATTACATCATTGGATGAAGCTCAAAGTGTATTGGCT
TCTGAAACCAAAGTTGTTTTGGGTTTCCTCAATTCTTTAGTGGGTCCTGAGAGTGAGGAG
CTAGCTGCGGCTTCACGACTTGAGGATGATGTCAATTTTTATCAGACTGTGGATCCTCAA
GTGGCAAAGCTATTCCATCTTGACATTAATGTCAAACGCCCTGCATTGATTCTTATCAAG
AAAGAGGAGGAAAAACTGAACCATTTTGATGGCCAATTCGACAAGTCTGTAATAGCAGAC
TTTGTCTCCACCAACAAGCTTCCTTTGGTAACAGTTTTTACAAGAGAAAATGCTCCAGAA
GTCTTTGAAAATCCAATCAAGAAACAAGTGTTGCTGTTTGTGACTTCAAATGATTCAGAG
AAATTCCTCCCAGTATTTCAGGAAGCCGCAAAGCCTTTCAAGGGAAAGTTGATCTTTGTG
CTTGTGGAAACTGATAACGAAGATGTTGGAAAGCCTGTTTCAGAATACTTTGGTATTAGT
GGGACTGCTCCAAAAGTACTAGGATACACTGGAAATGATGATGGGAAAAAATTCGTATTT
GATGGAGA
>Alp18_7141_c4_g1
CTTGATCGTTTATATTGCCTCAGTTTTCTTTCTCTGAATGACTGCTGCTTTAATTTGTAA
TGTTGCTCACTCTCCTCATCGCATATTAGATTTACTTGATCCTTTTATTTGTCTAATTCA
AAAACCTTCTCTACTAGTGTGCTATACATACTCATGCATTCATCCCTCAGCATCATATTT
GTTTCATATTCTTTTGTAGAAGTTTCATAAAAGAAAGAGCCTGTTTGTGTGCACTGACCA
TACAATGCAATATCACAAACAAAATAGCATAATCTTTTGATGCTTGATTAGTTTATGCGC
ATGATACTATTGTGTGCAGCCTTG
>Alp18_7142_c0_g1
CACTGTTCAAGGCTTTGCATTAAAGCCATAATAAAGTGGAGCTATAACCTTTACTCATCA
CTCAAAAGACTCTCACCAAACAAGACTCGACATCCATCCATAAATCACAAGGAAAAAAGG
GATTCGAAAAGAGAGGAAAGAAGAAGGGTAGGGGAAGAAAGAGAAGTAAAAAATTAGGAA
ACTCACCTGAGAATCGTCGTCGAAGCCTTCATCGAAGAAAGTTTTTTCTTCGATTTGGTA
TGTTTTTTTCG
>Alp18_7143_c0_g1
ATTTACAAGGATCAAGCACCCAAGTTGAGCCTCTCATCACAATACTATATAACATTCCAA
ACACTAGATAACAAACTGAATAAGATTCACAACTAAATTCCAGCACATATCACAACGCAA
CAACAAGCAAGACACCTAAATCTTCGATTTCCTCTGGAATCTTCCAATCCTATAATGTCT
CAACTCAGCCTTATCAGTTTTCCCATCGGTCGCCAGCTCAGTCAATATCATACCTACAAG
CGGAGCCATCTTAAATCCATGACCGGAAAACCCAACTCCGAGAACAACATTATTCTTAAA
CTCGCCACCCAAGAAATCAATCACGTAGTCTTCATCCGGGGTCATTGAATACAGACACGC
CTGTTTCACCACAGGCGCGGACGTATCAATCATCCCAGGGAATGTCATGTCAATCCACTT
TCTTAAATCATTCATCATCTCACCCGGTCCCCACGGCCTCTGATCAGGGTCACACTTCCG
ACCACCGTGGACACCAAGTTTAAGCAAACCCGGAAACTCCAAAGTTGGTGTTCCGTAGTA
GTAAATCTTACCGTAGCTAGCAAAAGTCGGAAAATTGCCACCAATCCGGAATTTATCTTC
ATGTCCTTCTTTTATTCTCCAGTAACAAAGATGAGTTTCAATAGGCTGTATCGGAAGATC
AATACCTCTGATTTTCTTAATCAGCTTATTCGCCCATGATCCTACGGTTACCACGACTTT
CTTACCGCGGAACTTTTCACCGTTCTCGGTAAAAACCACAACCTCGCCGCCGTTGTTTTT
GATATCTACAACCTTTGCGTTATCTTTGAGGACAGCACCGTGTTTGTGAGCCAGTGTCTG
AAACATGGCAGTAGCTTTTGTGGCCTTTAACATTCCGCCGTGTTCTGTGGACAGACCCAA
CCAACCTTCCTGTAAGTTGAATTTTCCGGAGTATTTCGCAGCGACTTGCTCGGGGTTCAG
GAGCTGGTGGTTGACACCATGTTTCCGGCAGTTTTCGATGACTGCGCGGAAGGATGGATC
GTCGAGATGGCCTATGTCAAGGTGTTGAGCTTTGAAGTAAACATTGTAGCCAATTTGAGC
CTGGATCTCTTCCCATAGTTTGTATGATTCAACTACCAGAGGGTAGTAATGGCTTTGGGG
ATAGGTGGATCTAATCGTGCGAGACTCACCGTGGGAGGAGCCACGCTGGTGAAGGAAATC
AAACTGTTCGAGCAAAAGTGTTTTGAGGCCACGCTTGGCTGCTTGGTAGGCGGTGGAGCT
ACCCATCACGCCGGCACCAATGATGATCAGGTCGAATTGATGATCTCCCATTAGATATAA
TGGTTTTTTTTCTTCTGACAGAGGAAGAAGTGTTTGTGTGTTTATAGGTTTATGTTTAGC
ATGTTTAGTGACAGTTGTATCTCAATATATAGAAAGTGTGGAATCTTTTTTCCCGCGAAA
CTCTGCTATTTTTTCATACACTACACAAATTTGTTGTTTTTGGTCCTTAATTTGTTGCCA
AATAGAAGC
>Alp18_7144_c0_g1
TTGTTCTTTCCAAGTGAGTCTTAAAGTCAAGCAAGTGGATGCGGTTTCAAAATTTGTGTA
CGTTAGTCGTTCCTACAAAAACACAGAACAAACAAAGCTGCTGCTGCTGCTAGGGTTTAT
CCCTCCTTTTTCAATCTTCACTACATAGCCTCCAGGTTGTGGATTCGCTTTTTCAGCTGA
AACAATGACTCGTGTGTATATTGGAAATCTGGATTCACGAGTTTCTGAAAGGGATCTGGA
AGATGATTTCCATGTTTTTGGAGTTATAAGAAGTGTGTGGGTTGCAAGGAGGCCTCCTGG
TTATGCTTTCATTGATTTTGATGACCGCAGAGATGCGCTGGATGCTATCCGTGAATTAGA
TGGTAAAAATGGTTGGAGGGTAGAGCTTTCTCACAACTCTAAAACTGGAGGTGGAGGGGG
AGGAAGAGGTGGCGGCGGTGGTGGTCGTGGTCGGTCTGGTGGGGGTGGTTCTGATTTGAA
ATGTTATGAGTGTGGTGAACCTGGTCATTTTGCCCGGGAGTGTCATTCTTCTCGTGGTGG
TGGTGGTGGTGGTGGAAGACGTCGGAGCCGCAGTCCACCTCGATTGCGTAGGAGCCCAAG
TTATGGGCGAAGGAGTTACAGTCCTCGTGAGCGGTCCCCTAGGCGGCGAAGTCCTTCTCC
TCGTCGTCGCAGCCCTTCACCTCGTCGCCGCAGCTACAGCAGGTCACCCCCTCCTTACCG
TGGACGTGAGGCCGTAGCACATGCTAACGGAAATGGGTTAAGGGATGCACCTCGAAGCAG
AAGTTGATTTTTAAAAGTCGGTAACTGCAACTGTTCAGAAGATAATGAGATATTGTTAAT
CTAGTGTTTTCAACTGCAGTATGCATCTGTTTTGTTGGGCAGTGCCCTGAGCTTCTACCC
TAAATGGTTTAGTTACTTTCTTGATTTAATGGCTTGTGTTATGTTATCTACACCGAATTC
TTCTAGTTTTGTTGCAGGTGTCTTCTGGTACTGCCGCCTTGGTTTTGTGCTTCTACGTTC
ACTGAGATATATCTTCCCTAGCCGCCCTGTGTGTGATTTTGAATGATTGTTATTCCAGCC
AGGCTGCTACAAGCTATATGTTTCTTGAATCTCGCCTCTTGTGCACACCTCAAACTCTAA
CATGGTTTTTTGATTAAATTATAAGTGATCTACAGACATCAAATATGTATTTTTTATAAA
AGTTTGGCTTCTAACCTACCTGTGTTGTGAATCTTATGATAATGAAGATAGAAATTGGCA
GAGAACCAGAAATTCCAAAGACTCCTAGTGAATCAATTGAAAAGTAGTACCAGTAGTGAC
ATGAAAATCCATAGTGAAGGCACTATAATATACCACAATTACCGGAGCTAATATAAGTTT
TTCAACAAACAAGGTGTATCAATTCATGGCACAATCAACTAAAGCTAAGAAACAACATTG
AAGCATGTGGCTTCAATCCTTTCTTAGTGAGCTTAATGTTTATTTCTCTACCCCATTGCT
TTATGTGACAGTATGACTGCAACAGTCTTAGCTCACAATCCACAACAACGCATTTGATTT
TTTATAGAGAAAAAGTAAATAGAAATGTAGTCCATGTTCTTAGTCACTCTCAATGTACAA
AAAGCAAATAGTAAGTATGACATTTGATAATGCAGTTCGGCCAAATGTATCCACATCTGT
CACTACAAAGCAACAACAGTTCTGCATTATTTCTTAAATAGTCCCGTATTAGAGTTTCAA
TGTTATTACCATTTAAATTACAAGTATATCTCGCCAACTCGGCAATTACAAGTA
>Alp18_7144_c0_g2
CATCCCTCTCTGCCTGGATTTAACTTGCTATAACTTGATGGTTGCCTGTTTTAAACTTGT
GCTTTCTTTCAACTAGATGGATATCTTGATTTTTTTTCTCGATATCTTTTTTTAATGTTA
TATCTTTTCTTATGTCTAATCTGTATTGAAGTGCTCTTAGGTTATAAAGAGAGTCTCATG
CTCTGGCATTTTCCTTTCTCTCTTTTTGTCCCTTTTTACCAGAAATCTTGTGTTCGCTCT
AAATTTATGGTGATGTCTGTATTGTTACTAAGTATTTACTAAGCATTTGTGCTGAAATAT
GATGATGTCCATATTGTGCTGAAATATGATGATGTCCATATTGTGCTGAAATATGATGAT
GTC
>Alp18_7145_c0_g1
CGTTGCTGATTGTATTGTAATTCCATTCTGCATTATAATATATCTATTTTCAGCTATGTT
AGTGGGAGGCAGTTTTTTTGGTTATGTTTACAAGTCAAACCCATGTTGTCCAAATCCTCA
AAACTCGAATCTTTCAATGTTAAATGAAACAGTTGACTCATTGAGCTTGTTTTCATCATT
ATGGTGTGAGCATTTCAAGAATAGTTCATCTTAATGGAGCTCAAAAATGAGAAACTAGTC
AGGTTCTCTAATGATGGAAAGCTTAATCTTGAGAGGCCAATGCAAGTTTACAAATTTCAG
AAAATTCTTAAACCGAGAGTAAAAACTAGTAGCGGCAATATAGATATTGATACTGATATT
GGTATTGATAATGATACTGATAAGAACAGAATGAATATCAAATTTCCGACTTTGGGAAAG
TTTAAGGTTTTTCAAGAAAATCACGAACCGTGGAAGAAGAGAATTCTTGATCCAGGAAGT
GATTTATTTCTAGAGTGGAAAAGAGCTTTCTTGTTTTCTTCCATACTATCACTTTTTGTT
GATCCATTGTTTTTCTATCTCCCGTCCGTATCAATGGAAACTGATAATAAGAATTCGTCG
TGCATGGTTACTGATCTGAATTTAGGAATTCTCGTCACGTGTTTCCGGACATTCGCCGAT
GTTTTCTATCTGCTGAACATGGTTATTAAGTTTAGGACAGCCTTTGTGTCACCAAGTTCA
AGGGTTTTTGGAAGAGGCGAGCTTGTCATGGACCCGAGGTTGATTGCGAGACGGTATTTG
AGATCGGAGTTTTTCTTAGATCTTTTAGCTACATTGCCTCTTCCTCAGATTGTGATTTGG
TTTATAATGCCAGCGATTAGAAGCTCTCATTCTGATCATACCAACAACGCGCTAGTACTG
ATTGTTCTGCTTCAGTATGTCCCTAGATTGTATATGATTTTCCCATTAAGTTCTCAGATT
GTTAAAGCTACCGGAGTTGTCACGAAGACGGCTTGGGCTGGAGCTGCTTATAATCTTTTA
CTTTACATGTTAGCTAGTCATGTGTTGGGGGCATCATGGTATTTGCTGTCAATTGAAAGG
CACGCGGCTTGCTGGAAATCTGAATGCAGAAATGAAAACTTACCTGTGAAATGTGTTCTT
GACTACCTTGATTGCAGTAGTATAAACAATGCCGGACGTGCGGAATGGGTGAATACTACT
TCCGTATTTAGTAACTGTAATCCTGAAAGTAGCACAGATTTCAATTATGGAATTTTCGGA
AATGCAGTCCAAAACAATGTTCTCTCGTCTGTGTTTATAGAGAAGTACCTCTATTGTTTG
TGGTGGGGATTGCAAAATTTGAGTTCCTATGGCCAGAGTTTGACTACAAGCACATTTGTT
TGGGAAACTGCATTTGCAATACTCATAGCTATCTTAGGTCTGGTTTTGTTTGCTCACTTA
ATTGGTAACATGCAGACATATTTGCAATCTATTACTGTGAGGCTTGAAGAGTGGAGGCTC
AAGCGACGTGACACTGAAGAGTGGATGAAACATCGCCAACTCCCGGAGTTTCTAAGAGAG
CGTGTCCGGAGATTTGTTCAGTATAAATGGCTTGCAACTCGAGGTGTTGATGAAGAAACT
ATCCTAAGAGGCCTCCCTACAGATCTTCGTAGAGATATCCAACGTCACCTTTGCTTAGAC
CTAGTTCGACGGGTTCCCTTTTTCTCACAAATGGATGATCAACTACTTGACGCAATATGC
GAGCGACTGGTATCATCTTTGAGTACTCAAGGCACATACATTGTCAGAGAAGGAGATCCA
GTTACCGAGATGCTATTTATCATCAGAGGGAAACTCGAAAGCTCAACCACTAATGGTGGC
AGAACCGGTTTCTTTAACTCTATTACCTTGAGGCCTGGTGATTTCTGTGGAGAAGAGTTA
CTTGCTTGGGCATTGCTTCCAAAATCTACTCTCAACTTGCCTTCTTCTACAAGAACAGTT
AAAGCCCTTGTCGAAGTCGAAGCCTTTGAACTTAGAGCAGAAGATCTTAAATTTGTGGCA
AATCAGTTTCGACGTCTTCACAGCAAGAAGTTGCAGCATACGTTCCGTTTCTACTCTTAC
CATTGGAGGACATGGGCTGCTTGTTTCATTCAGGTCGCTTGGCGCCGGTTCAAGAAGAGA
GTCTTGGCAAATAGCCTTAGCCTGAGAGAATACAAGTCCTTCATTGATGAACAAGCAAGA
TATCGAATGGAACACGAGAAAGAAGAGTGCGGCTCAGTAACTTCAAACACTGCACAAGTA
AAACAGAACCTTGGTGTTACTATATTAGCTTCAAGATTTGCTGCAAACACAAGGAAAGGG
GCTCAGAAGATCAAGGATGTAGAGATGCTCAAGTTGCAAAAGCCTGAAGAGCCAGATTTC
TCAGTAGAGCATGAAGACGATTAAGCTCAATACTGCAATGTTCAAGAGTTAAATGCATTG
TTCGTTCGAATATGAACGGTTGCATTTAACATAGTTGGTGGCATTGCCAACTTGTACATC
TTGTTTGTTCTCTTGTATATTAGAGTTTCTTGACATACACACCACTTGTATATTGCACTG
TACTATATATTTATACTTTTTGTTCCTGCCTTGAGAGGTTTTTTATGATTATGTTTTTGT
CTTGTAATTTGAACTTTTGGTGGCACTTTGAAGATTATTTG
>Alp18_7146_c0_g1
TTCCTCACTCTTTTCTTCTTATTTTTTTACCTTGATTCCTAAAGCAGAAGTTCCATTTTA
TTGAGGTGAGTTCAAGTCTCTGGAATTGATTTTGGTGATGGATAAGATAATTTCTCCCAA
TTAATTGATCTTTATTGCAATGTGAAGAATACCAAGAATGTATCGCACACTCAAATTACA
ACAGAGGCGCCACATAAGTTTACTTATTTTAAAAGAAAGGGAAAATATTGACAAAATCCT
TAAAAGGATGACAATTTGGTCGTCGTAACCAAATCGGGTTCGTGAGTCGAATTATGCAAG
GGGAAGGAAGGTATTAACACCCTTCACATCTGTTGCACTAAACGGAACTCATTTAGTTAG
TTGTATGCCCTCGTAGGGAGGCTTTAAGCGTTTGTTTGTGTCATAGTAGAATGGATAAAC
ACGTTCTTCGTTAAAAGTTTTCGGAGTTGCGCTAAGGCGGAAAAATGAGAGTTTGAGATT
GATTTTAAGTAGAAGACAAAAATTGGTTCAAACAAAGTATATAATAAGACCTCTAATACT
TG
>Alp18_7146_c1_g1
TTTAATTTTAATTAAATAAGTTAAACAAGATAAAAAAACAAAAGAAAATAAAGTAGAATT
TTTTTTACAAGAAAGAGGGAAGGGGTATTAGTAAATCTAAGGGATTAATAAGCAAGAAAA
ATAAAATCGGGGTTGAGCTTAAAGTCCAAATAAAATGAACAAAATAAACAAAAAAACAAA
ATGATAGAAAAAACAAAATAGTAAAAAAGAAGGGTGAAAGAGGGGTAAAGAAACTCCAGA
CCCAGTAGTTAAGGGTCCAAGAGCCTGGTCAAGGCCCTGATATGTCAAATAGACTGACTC
TAAATCACAAGTGTAGGATTAGAAGACTGAAGGAAATAGGTTTGATCAAGTGGATGGAAA
AAGAGAGTTCACCATTAATATTATGGGAATTACCACAAGGTATCCCTAGGCCAACCTCTA
GTCAACCAAATGGGGGGACGTAAACAAGCAAGTGCTCCATCAAACGAATAGGGAAAAGAC
ATGTGTCAAGAGAAGGGAAAAGATCAAGCAGAACAAAAGAGAGAGTATCGTCCTTTTCGT
TCACTCCCTACTCTCTCTCCTATCTTGATTCTCTAAAATTACAAGAAACTAAACTAACAC
CTAACCTACCAGGAAGGATTGACAAGGGTGGTGGGGATGAACACCCACAGTTGTTCTGAT
GAACACACGATGGTGTTCATCCCAAATTTTCCAGAAAACACCAAAACTCACTAAAACATA
AAAACTTAAACACTAACTCTAGGTAAAAATCACCCCGTGGTAGGATCAAGTAATGAAATC
CTCAAAAATCATCTGAAATGTATGGATCATAGCTCAATCGATCCAACAAACCCTAACCCA
AAAAATTCATAAAACCCTAAATCAAAAATAGAAATCCCATCTAAAACACATCTTGAATCT
GAATCGAGTAAACCATAAACAAACAGAGATTCAAGCAAAACAAAGTAAAATCACAACCCC
ACCCCAACAAAAAAACCCTAACACCTTTTCAATATAGGTATCCGGTTACATCATACAATA
ATTTAATGAAGAAATTTTAAAGTAAATGCAAAAATAATGAACTGTTAAAGATGAAGAAAA
AGAAAATTCAAGATGAACTACCTAAACGAAATCAAAGGCTTTTATTCATGTAAACTCTGT
TTCTCAACCTCCTATTCGTTTGCTTCTACTTCTTGACCTTTTCTGTCACTTGTGTATGCT
GTGTAGTAAGGGTTAGAGCTCAATCAAGTAGAGCTTCAATGTGAGGCTCTATTGATATGA
GGAAAGAACTTTATGTGATAGGGTAGGGATTCCTTTTAGCAGCACTTCACTAGTATTTTT
CTCTTCTTTTAATGAGTTAGTAGAAGCATTGTTATATAGGAGGGGTCTTGAAGGATCATG
TACGTGTGATACGATATAACATATTCCATTGCACATATGATAATCATTTACAATGGATTG
AGAGGATGAGTTGGGCAAGATGTGAGTGTATGAATCCGTTAAGAATTTTTTTTTTCTAGA
TTGTGTGGGGTCCAAGTGGGGGAATGAGGGCGAATTTGTTAGGGGAAAATAGGGAACTTA
GAGAGAATTGGTTATGATGAAATTTGAGTGAGGTAAGACACGTGAGTGAAGAATTTCTAG
AAGGTAACTTGTGGTGGTCCCAAAGATTTGACCAAATTGTGATATTCTCACTGAAAAAAA
ACTATTTTGTGGTAATTCAAAAAATCACTTAATTTCTATTTTGTTCTTTTTTATTTTGCT
TAAGGATGTATGATGTTGATGATGTGGTATTGTTGCTATAATATTTTGCTGGCATGAATT
AGAAAAGTGAAGCTAATCATATGCAAATGGTGAATAATGGAATGGAAGAAGGGTGATTTG
TGGGCATGGTGATCTAGGCTTGGAAATTCTCAAGGTTTCGAATTCAAATGAGACTACTTT
ACTTGTAATTGATTCAAATTAAAGCTTATAAAATATTATGTAGTGTAATCTATTATTGGA
CTTTGGTGTGTAAAATATGTACTTGTATTTTGAT
>Alp18_7227_c0_g1
GTGAGGTTCACCGTTGGAAATCGTCTGAACTCAACCCCGAAGCTCCGACGATATGGTGAA
GAGCGTAGTCGGAGAAGAAACCCGATTCCAACCCATAGAAGACCGTCTCACCAAATCCGC
ATCTCCAGCTGAGGTAGGTCTACTGATCGGGAAATTTAGCTCCACTTTGGATCGTGTTTT
CCTCTTCGATTTGATTCCAACTCCTCCCAATGATTCCGCCCAACCCGCTTCTTCCATCAC
CCAACCCGACAAGAAAACCGTTTCCAAGTCTAAATCTCAAACCCCTGATTCTTCTTCTTT
GTTCATTGATAAGGATTGGGTTTCCGAACATGCCCGTCAGGTTTCTAGAATGTTGGTCGG
TGGTATTAAGGTTGTTGGCGTGTATGTTTGGGTCAGTGATAATGCTTTCAAGAATTCAAC
CATTATGCTTTGCCAGACCGTGAAGGGAGTTGCTGAAGCAGCACCACTTTCAGAGGCTAA
CTGGGGTGAAAGGTTGCTGCTTCACATTTGTTATGGCCCGAGAAGGTGGAATTGTAGAAA
CTGCTCACTATCTTCAAATATTACATCTAGTAGTCTACGCCCTTGTGAATTTAAATTGGG
GAAGGTGTTAAGTTCTTTTCAAACTTTTAGATGCATGCACAACTTTGACCTTAGGTTACC
TATATTGCATGATGGTGCATCCAAGTTCCAGACATTGAGTGATGTTCTTCATCATGCAAT
ATCTCTTCATGCCAAAGAGCTTTCAGATGCAAAAGCCTTGATCGATGGTAAATTGGTTCT
TGACAATGAGCCATGCTCATCGGATGGTGTGCATGAAGTTGAATTGCTTATACCGTTTTT
GAATAATAGTTCTATTGAAGCATACAGCCAAAAAGATGTTTCCGGCATTCTTTCCTTTAG
TGGCACAATATGTTCTTTTGCGTACCTGAATTCAAAAGAGCCAATTTTACAAGGCGTGAC
TGATATAAAGGGAGATATCATTACGAGCCTGCAAAGTAGATTGGATATAATCCGTGATGA
AACAGATGTTGATTCAGATAGCCATCATGATGTTGGAAGGCAAGTAAGTGATGATGATGT
ATCAGTTGAAAAGCCTGTTTCCCAACTTGTGCTGCGTTTATTGAGAAAAGAATGCAGCCT
TCCATTTCCTAGAAGAGTTTTCGCGCCATGGTTAGCAGGGACATATGTCTGTGATTACTT
GCAGCCTTCTGAGACTGTTGAGGTTTTGAAAGACCACTGTATGGAGTTGTTATCCATGAA
AGCTCCAACGGAGGTCTCTACAATTTTGGAACCTGAAAAAGAAGCCATATCTTTCAAATC
TAAATCTTTCTGGGATGTAGCGGTGCCCTCTTATTCAGAAACTCACCTCGTGGAGGACAA
GTTGAAGCTTAATGGCAGAGGAGATAGTTCTAGTACTAAATCCGCAAAGTCAGGTCAAAT
TAGTGTTGTAGCTGCTGGTCTAATCCTTCTACTATCTATCTTAGTTGGTTTTGTGTTATT
TGTCCGTAAGGGTTGAGGGCTTTATCTCTGCATAAATTCTCTCGTCTCTCCAACATGAAT
GCGCATTTTCAGATAGCTTCCAAAACTGCAGGCTTTGATAACTTTTATACTTTCAAACTT
TACAGCAGCACGTTTGGAATTTGTTTTTGAAGGAATAAGGAAGATCTTTGCCTGGTATCA
ACAGCAGTAAAAAAATCATCATCATGTACTTGTGGATTATGGAATATTTGATTTCAATTT
TATCGCGATAATAGCAGTATAAATATTAATTACACTTAAAAAATTATGGTTCGATATCAT
GCAATATAATGATGAAATAAGATGCAATGTTTGCCTTATGCTCTTAAAAAAA
>Alp18_8824_c0_g1
GGATAGTTTAAAAATTATTTAGAAAAGTAGGGTATATTAAGTAAAAAAATTGAAGACAAA
CTCAATATCGAAGAATATTTTAATTTTGCAATCAACCATTTGTAAATAAAACTTTCAGAC
AAATTCATTTTCCATTTCCGCGAACTTCGAACCCTAAACACAAATTCATAACCAAAGAGA
TAAACATGTCCGGTGGCCCTATTTCTCAGGATTGGGAACCAGTCGTCATCCGTAAGAAAG
CTCCCAACGCCGCTGCCAAGAAAGATGAGAAAGCCGTTAACGCCGCCCGCCGTGCTGGCG
CCGATATTGATACGGTTAAGAAATATAATGCGGCGACAAACAAAGCTGCATCTAGCAGCA
CTTCATTGAACACTAAAAGGCTGGACGAGGATACAGAGAATCTAGCTCATGATCGTGTAC
CAACTGAACTGAAGAAGGCTATAATGCAAGCTAGGATGGACAAAAAGCTTACTCAGTCTC
AGCTTGCTCAAATCATCAATGAAAAGCCTCAAGTGATCCAAGAGTACGAGTCAGGGAAAG
CCATTCCAAACCAGCAGATAATTGGCAAGTTGGAGAGAGCCCTTGGAGCTAAACTGCGTG
GCAAGAAATGAGGAACCTCTTTTCATGGTTGTTTGCTAGGTTTGCATGTCACTCTTGGGG
TGTTATCATGTTTGTCTTTGCTCGCTGAGTGTGTATATGTAAGACAGATAAATGGTTCTG
AGAACCCGTGGTTTTCACCTGTTTGAATAAGTAAAGTTGCATTTTCAGCTTAAACCTTCC
TTTCCAGTGATTGTGAGGTATGATTGCTTCATAGAGAAAGTGAGTACTGTGTTTATCTTG
GTTCATTGGCCAGGTTTGCAGGGAACCCAATTAAATGTAGAACATCAATGAGCTTTGGAT
CTTGAAAGAGTGAAATTTGTAACTTGGTATAATTTTGTAGAGTAGTTGCCATCTATAGTT
GAGTTTTAACTCTCTATTTGTCAAAAATAAAGTGTTTTAATTAACACTCTATGAGCTACG
CTATCTTTAGTTGAGTTTTGATTCTCCTTTTGACAAAATAAAGTGTTTTAATTAACACTA
TTAAGACTCCATGGCTGGGAGCTACATCCGTCATGTTGGCGATTAGTGGCTGTTGGAGGA
AATGAAGTGGTGGTGGAGATATGGCAAAAGCACAATGTTCCCTGAATTTATCATTTTAAC
CTTTTATTATTTGTTCTTGTTCGAGAGATTTTGTCATTAGCTTGAAGAAGCCCAGATCGG
GTGAGTGTTAGTGATTGCTGAAGGTGTGCTGAATAAATTGATTTGATTCTCGATCGGGTG
TTAGGACTGCTGAAGGTTTGCTGAATATATTGATTTGATTCAAAGCATATCTTCTAGTGT
TTGTGTTATTACCCGTTGTTCCCACAAAAGTGATTCGCATACCATTGAGAAGAAGGGAAT
AGAGCTTTAATCAAAACGTTTGTTTATACATTTAAATTATAGAACCGAGCAATGTCAAAC
TAAGATATTTCCGAAATGCCTCACAAATTGTAACATAGAGTGCTAGTCATCAAGAG
>Alp18_8824_c1_g1
CAAGTGTTGTGTTGCTAAACATTTTGAACCATTTTTACATAATTGCTTGGAAATTCATAT
GTTTTGGTAGTATTATTTTACTTGTTTGATGTCACTAGATTCACCACTCAAATTTAAGTT
ACAGAAGTGAATGTTGATTTTTAGTCCAAGCGCAACTCAAAATTCTTGGTCATGAGAATG
CGAACTTGTTCCAATGTTCTCCTTTAGGAATCAATGGACATTATGAATTATGATATGATT
CAAACTCAATCACGCAAAACTATTTTTTTTTCTTCTGCAAAGTTGACTGATATTGCGTAT
TTTTCCGCCATAATCCGCTCTAACGGTGCCACAAAGTGGCCGGTATGGCGGAGTTTTGGC
TCTCCGCCATCGACAACACTGTCTGTGACTCTGTGTGACCTCTTTCTTGCTGTGCGTCAA
GTTGTGTTGAGAGTGTGAGTGATGACAGAAATTAGACATGATCTCATTCAATCTTATGGA
TAGTCGAGATTGATTTTACTTAAATCTAGTTTTGACTGTCTTTGTAAGATCTGAATGGTT
AAGGTTTGTTCCTCTCACCTCTTTGTTTCACTTGATGCTTGCTATAATTTATATGTATCG
GGTTATTATCTTTTACTTATGATTGATGAGATGTTGAACTGCCCGGGTCTTAGAATCATT
AATTAGATGTCTTGATCAAAATTTTCTCTTGGCTTCCTGAGTATAAAGCATTGTTGAACC
TGATGTTCCGATGCTTTTTTTTGTTCTTTTACTAAATGTGCATGCAGCATGCTTTGGAAT
TTGGATTCATGTAATTTAATAGCATATCATGCTTAATAGAAGAGGAATTTGTTAGACTCT
TCAGTTACTGTAACTGTTATTAAATTATTATGAGAGTTAGGGGGTAATTATTATAATTAT
TATATTATTAATTCAGAGTGTTTAGAATAAATAAGAGCATACATTGGGGAGTTGATCATT
GGGAAGTTATTGGTGGTTATTGGGGAGACCCAACTATCAACATTTGGGAAGGGAGAGATC
CAAGACTCTCAAATTCTTCAAAGCAACCAAACTGATCTGTCAGTTTGTTTATGTTATTTC
TATACTGAAATTCTGCTTGTACTAATAAATAAGAAATTGTCCCAATTTTATTTTGTGAAG
AACCAATTTCTA
>Alp18_8846_c1_g1
ATTCTGACATTGCTAATTTATCCCCGGATATCATATGAATAATAGTGTATATGTACTACG
CAAAATGATCTTACAATTATTGGCATCATCTGGCAGGGTTCCAGCTTGAGCTATTAATGC
AGTCCCTCTTTTTTTCTCGGGCCAGTCTTTCTGAAGGAGATAATGACAGTAACTTGACCA
GGATTACAATTGCGGGACTATTTTTGAGGGATACATTTTCATGCTCTCCATGCACATTAG
TGCAACCATCGATGCAATCTGTCACACAAGATGCTTTGCAAGTGCCTGAGTTTGCTAGAA
GTTTTTGCCCTCCAATATATCCTCTCGAAGAACAGCAGTGGCAATTGATTGTGGGAACTC
CTCTAATATGCATTCACACTCTTCAGATCAAGCCTTCTCCACTTCCACCATCCCTTGCTT
CTCAAGTAGTTATTGATTGTCAGCCTCTTATGGTCCATCTTCACGAAGAATCCTGCTTGA
GGATATCATCCTTCTTAGCTGACGGAATTGTTGTCAATCGTGGTGACATTTTACCAGATT
CCTCTGTGAATTCTTTTATTTTCACTCTCAAGGGATTGGATACTACAGTTCCTTTGGATA
AAGCCCAATCAGATTTTTGTGTAAGCAATACAGATGATACAGATAAATTCTTATTTGTTG
GAGCAAGGCTACATATTGAAAACCTTTTCGTTTTAGATTCACCCTTAATGAAACTAAGAA
TACTGAACCTGGAGGAGGATCCTGCTTGCTTCTGTCTCTGGGAAGATCAACCAATTGATG
CTAGCCAGAAGAAGTGGGCTGCCAGAGCATCCCACGTTACTTTATCTTTGGAAACAAATA
CTGGCACACTTGGGCATCAGAGTTCTCTTGGATGGACTACTGGATTTTGGAGATGTGTTG
ATCTGAAAGATGCTTGCATTGAAGTTGCTATGGCAACTGCTGATGGCAGCCCATTGTTAA
AGGTTCCTCCTCCTGCCGGTATTGTGAGGGTCGGGGTTTCCTGTGAACAGTTTCTATCCA
ACACTTCCATTGAACAATTATTTTTTGTCCTTGATCTCTATGATTATTTTGGGACAGTTA
GTGAAAAAATAGCGACATCTTGGGAAAGGAAACAAATGAATGACGTTACGAATAACTCTT
CCAGTGGAAAGCTGATGGACAAAGTTCCTAGTGACGCTGCAGTAAGTTTAGCCTTGAAAA
ACCTCCAACTTCGATTTCTTGAATTTTCGTCTGTGAATGTTGAGGGAATGGCTCTAGTAC
AGTTTATCGGAGCTGATCTGTTCATTAGTGCCACTCATAGAACCCTCGGTGGTGCTATTG
TTGTTTCATCCACTTTACATTGGGAGAGTGTTGAGATAGATTGTGTTGATTCTGAGGAGT
ATTTGGCATGTGAAAATGGATCAGCGTTTAGTTCTGGGGAAGATGTTTCTTCACTGAGAG
CTGTTTTCTGGGTGGATAACAGTAATCATCTATTGAATGTAAATGCTCACTCAGTCCCGT
TTCTGAACTTAAGTATGAATCAAGTCATACCATTTTGTGAAGTAGAAAATGAGTCCAATA
TTTTGAATGTCTCTGCTTCTATATCTGGTGTTCGTCTTGGTGGGGGAATGAACTATGCCG
AAGCCCTCCTGCATCGGTCTGGAATACTTGGGCCTGATGGTGGTCCAGGGAAGGGTCTTT
CTAAAGGGTTGGAAAACTTACAAAAAGGACCATTGGCAAAACTTTTTAAGACTGCACCTC
TAATTGTTGATAACTCAGAAAATGAAAGTATGATAGAAGGGATAGAAACTAGTTTTCCAC
CCTTGAAGAAGCCAGATGATGTGGCTATTACTATAGAGTTGAGGGACTGGTTGTTTGCTC
TTGAAGGTGCACAAGATATGGCTGAAAGATGGTGGTTCTCCAGCCAAGAAGACGTAGGAA
GAGAACAGAAGTGTTGGCACACAACCTTCCACAGTTTACTAGTAAATGCTAAAAGTAGTC
CAAAAAAAGTTTCAGGTGGCAAGCTGCATTCACATAGAATACAGTATCCTCTAGAATTGG
TTGCGGTTGGAATTCACGGGCTGCAGTTCTTGAAACCCACTACACAAAAAGATTTTCCGT
CATCCATTTTAACTGCAAATGAAGTCAAAAAACTGACTGATGCAGACGGGGGAATCGGCC
TTGAAATAGGCTTGATATTACATGAAGATGATGTCAATGATGAAATTGCTTATTGGGAAG
TGGAAAACCTAAAGTTCTATATAAAGCAACCGTTCGAGGCTGTTGTAACCAAGGATGAGT
TCCAGAGCCTCACTTTTTTATGCAAATCCGAAATTGAATCCATGGGCCGTATAACAGCTG
GAATTTTGCGATTGCTTAAGCTAGATGGTTCTGTTGGCCAGGCTGTAATGGATCAGCTAG
GCAATCTAGGTAGCGAAGGAAAAGACAATGTTCTTTCGCCTGAAAAACTCAGCGAAGGCA
TTGACAATGTTCTCTCACCTGAAAAACTCAGCATAGACTGCAGCGTTGGCAACAGAGAAC
CTTCTCCATTACCAAATCGAATAAACGAAAGCCCGCATAAATCTGTGGAACCAACAATGT
CTTTGCTCGAGGAAGCGGTTGTTGATTCACAGGCTAAGATTAATGCTTTGATAACTAACA
TTGGTACTTCTGAGTCCTCCCTTCAGCACGTTGACGTTGTTAAACAACTTAGTGAAAAAA
TTGAGTTGATGCAAGGTTTATTGACGCAATTGCGGAATCAACTTTGAGACCTTTGTCTTT
TGTAGTTAGAATTAAGTATTTTCATTCATATAGGTTACAATTCCTTTTGTATATATCATA
ATAGTCTTTATGTTGAGTGTTGTATACGTTAGGCAGAAATAAAGGCTCACATTTTGTG
>Alp18_8847_c0_g1
GCATCTCTTGACTCATGTCAAAGAAACAAGCGAACCTACCAAGCTTAAGAGTGCAAGGCC
CAGAGATTGGATTCCTATGGGAAGACTCATCTCTGATATCTTCACAGAGTGGTTTGGTGG
GATATCTTACTGAAGCTGGTCAGACTGAGTTACTAAATGCTACTAATGGAAAGACTCTTG
ATGGAAGGAGTCTCCACAGAATGAAGCTGGTAAAGGAACTGCAGGTTGAACCTGATGTGG
TGACTGTTGGAGCTATTCGCAACAAAAGATTCCTGTGGAGGACTTTCCTTTGTTTACAGC
TGAAGAG
>Alp18_8848_c0_g1
CGAGTTACTATGCTTCTTACACCCCACTCTCAACGGCAAGCAGCAGCTTATATCATCATT
CCCACTCCAAAAGGTCAGACACTTCCCTCCCATCCCACGCTTCCTCTATAATGGCAACAA
CAACTACAAATGTTGTTCTCAACCCTCCCAATTTGGGGTTCCTCACTCCTAAGCCCCTCC
ACCCCAATTTGAAAACCAGAGTAAAGTTGCAATCTTTATCCATATCTAGAGCAACCCATT
TGAATGTTTCGCAGAATTCACTCACACCCACTCAAGAATCACGTTCTTCCTCACTGCAAC
ATGACTTGCTCATTGTGGGTCCTGGTGTTCTTGGTCGCTTAGTTGCTCACAAATGGCAAC
AGGAAATTCCGGGTTGTCAAGTTTATGGACAAACAATGACTGTTGATCATCACAATGAGT
TAATTCAAATGGGTATTAATCCGTCTTTGAAATGGACTGAAGCTACTCACAAATTTCCAA
ATGTCTTATATTGTGCTCCTCCATCCCGGACCAAGGACTATGCTCATAATGTTAGGCTAG
CTGCATTAAGCTGGAATGGTGAAGGTTCTTTCGTATTTACGTCAAGCAGTGCTCCATATG
ACTGCACTGATAACGGACTGTGTGATGAGGATACTCCAGCTGTGCCGATTGGGAGAAGCC
CCAGGGTAGACATCCTTCTAAAAGCTGAAAATGTGGTACTGGAGTTTGGCGGTTGTGTTC
TAAGATTGGCAGGGCTTTACAAAGCAGATAGAGGTGCACACAACTATTACTTAGAAAAGG
GCATCGTTGATAGTCGTCCTGATCACATCCTGAATCTTATACATTACGAGGATGCTGCCT
CCCTCTTAGTTGCAATCTTGAAGAAAAAATTCCGTGAAAAGATTTTCTTGGGTTGTGATA
ATCACCCTCTATCTAGGCAAGAAATGATGGATCTGGTTAATAGAAGTGGTAAATTCAGTA
AAAAGTTTGATAAGTTTAGTGTAACTGATGGCCCTCTAGGAAAGAAATTAGACAACACAA
GAACTCGTCAGGAAGTTGGGTGGGAGCCTAAGTACCATAGTTTTGCTGATTTTCTCTCGA
GCATGTGACCAGTTTCATCTTCATCTTTGATGTAATGGAGAATGCTTGCTGCAGACGGAA
AGTTTACACAAGCCTGAAGTCTAAATATTTGTATTTTTTATGTTGACTCTACTTCATCAA
ACCGTGTTGTTGTAATATAATTTACATGTAACAATTGTTGTGTAGCTACATTGTTAAAGT
TAAATGTTCTCAAGATGTTTCTTTAGTGTGTAGCGACATTGTTATCTCACTTTCATATAT
TTTATGGATGTAAATTATTGTATTCAACACGCCGCAACG
>Alp18_11156_c0_g1
ATGTTTAAATTTTAATATACCTAATTTCCCCTTTTACCGTAATAAATTTAAAAATAATAA
ATATGTAAAAAAGTGTTATTATGTGGCCATGATGGAAGGAACAAAGTTTCAAAGCGGCGC
GGCGGTGGCTTAACTCTGCGTCTCTGTAAACACATCCGCCGTCGCCGCCGATCACTGACG
ACCGCCGTATTTCTCAATGTCTCCTTCCTTATCGCGTCTCTTCACTTCCCTTCCCAATTT
CTCCTCCTCACCTTCTTCTTCTTCTTCTTCTCACCAATCTTCACACTTCCACCTACCACA
ACTCAAACTCCAATTCAAACCTCTTTCACCAAAACCTTCATCTTTCACCACGCACTTCCA
TAACAGAAAGCAGCACGAAAAACTAACTCAACGCAATGCGTTTGACGAAGGACTAAACGG
AAGTATTGAAGAAGAGACTTTCAACTCCATGGAAGATAAACAATTCGTGCGTTCGTTTCG
TGAAGCATGGCCTTACCTTTGGGTTTTTCGAGGAAGCACGTTTGTTCTCATCATCTCCGG
TGAAATTGTCGCCAGTCCTTACTTTGATCCCATTCTCAAGGATATAGCTTTTCTTCATCA
TCTTGGAATTCGGTTTGTTCTTGTTCCTGGTACTCATGTGCAAATTGACAAGCTTTTGAC
AGAAAGAGGGGGCAAGCCTAAGTATGTTGGGAGATATAGAATAACCGATGGTCCATCTCT
TGAAGCTGCAATGGAAGCAGCAGGAGGAATAAGATTGATGATGGAAGCTAAACTTTCACC
TGGACCTTCCATATGTAATATTCGTAGACATGGTGATAATAGTCGGTGGCATGATGTTGG
TGTCAGTGTTGCAAGTGGTAACTTTCTTGCAGCCAAGAGAAGAGGGGTTGTTGATGGAAT
CGATTATGGGTCAACTGGGGAAGTTAAGAAAGTAGATGTAACTCGCATGCGTGAGAGACT
TGATGGTGGTTCTATAGTTATTTTAACCAACTTGGGCTACTCCAGCTCTGGAGAAGTTTT
GAATTGCAACACCTATGAAGTAGCAACAGCTTGTGCCTTGGCTATAGGGGCAGACAAGTT
AATATGCATTATAGATGGCCCAATACTTGATGAGAATGAACGCCTAATTCGTTTCTTGCC
TCTTGAAGAAGCAGACATGTTAATTCGTAAACGGGCTAAGCAAAGTGAAACAGCTGCTAC
CTATGTCAAAGCTGTTGACGAAGAAGGTTTTAATCATGTTGAGCATAACAATTTTAATGG
GACAGTCAAATCTCCACCTAATGGAAAGCACATTACAGAATGGCATAAAGCAACTTTCCA
TAATGGTGTTGGTTTTGAGAATGGAGATGGCTTAGGGAATAGCGAGCAAGGCTTTGCTAT
TGGAGGTCAAGAAAGGCTAAGTCGAATGAACGGTTACTTGTCAGAATTGGCTGCTGCAGC
TTTTGTTTGCAGAGGTGGGGTTCAAAGAGTTCACTTGTTGGATGGCACTATTAGTGGTGT
TTTACTGTTGGAATTGTTTAAAAGAGATGGAATGGGAACTATGGTGGCAAGTGACCTTTA
TGAAGGCACTCGAGTGGCACAGAAAAAAGATCTTTCTGGAATAAAACAAATTATGCAGCC
TTTGGTGGCATCTGGCATACTGGTTAAGCGGACTGACGAAGAGCTGCTACAAGCATTGGA
TAATTTCGTTGTTGTGGAAAGAGAAGGCCAAATAATTGCCTGTGGTGGCCTTTTCCCTTA
CTTTGAGGAGAAATGTGGAGAGGTTGCTGCTATTGCAGTATCTCCTGATTGTCGTGGCCA
AGGACAAGGAGACAAATTGCTTGATTATATGGAGAAGAAAGCAGCATTTCTTGGATTGAA
TAAGCTTTTCCTACTTACAACCCGTACAGCAGATTGGTTCGTGAGGCGTGGATTTTCAGA
ATGTTCAATTGATTATATTCCTGAAAAGAAGAAGAAAACAATCAACCTGTCACGCAATTC
CAAGTATTATATGAAAGAGCTTCTACCAAATAAGAGTGGTATTACAATTGGTGGAAACAA
ATTTGCTTCAAAATAGCATGATCTTCCTGTTACAAGGGTGGAAGGATGTGATTGGATGCA
AGATATTGGGCTCTTATGCAAACTATAGATTAATAATAGGTAATAAATGGTAGCTGGAAT
CTGTATTTTTTTTACCAGATCCTCCACAAGTAGCATTAGCCTTTGTATTTTAAATCTATC
TATTGTCAGTTTCTAATTTTCTACTATTTGACTGTTTATTTTCTTCTGTTACCAACCATT
CAAATAATTATTAGTATTTCCACCTGAC
>Alp18_11156_c1_g1
AGGAGACAAATTGCTTGGTATGTTATTGCTTTTGTGCTTGAAAATTTTACTACGGACCAA
TAATTTTTGCTATGTAATGTGACGTTGTTGGTATTTTTTGTTGTTTATGCATAGTAGAAC
AATGTTAACCAGCTCAAAACGTGTTTGTTAACGAAAGAGTTTTTTTTTTATAAAGAGCTA
AGCAAGAGTTTTGACATTGTAGAAAAATGAAGACCAAATTGTATCAACGTGAATTAGGAT
TAAGAAAGGATCCACGATTAGTTCATAAGTACCCTTTGATATAGAAGTACCAGAATAATT
GTTCTTTTAATAGAAGCCAACTATGTATAATGAACTCGTAACGGAAACATTTTTTTAGTG
TTTGAAAGTTTCAACATGTTTATGTTTGAAGATATTGTGCAGGCTTGAGCTTTGGATATT
ATTGAAAAGATGTATAATTTTGATCATGAAATGCCCTTGCATCTGATCCTGCCTGCCACA
TGTTTTTAAATATAATCATGAAATATTTGCAGATTATATGGAGAAGAAAGCAG
>Alp18_11157_c0_g1
CTTTTGGCGCATCTCGTTATTCGCCGGTTCGTCGCAGAATTTATCGTATCCGCACGTAAA
TACTTCCAATTCTCACCCACACCCTTTGATTCCCCGATCCACTTTACACCTTCAACCATT
CAATTCTTTCTTTAATTTTCCTCCCTTTTTCTCCCAAATTCAACTCTTTTTATGCCATCC
CTATTCCCAGATGAATAACATGAATTGTTTTAGCTGGAGATTCCTGAATTGATCTCTTAT
GCAATTAAGTTAACTTGGCTATTGAGGTCAAGATTTGTTTGTAGGTCAACAGTAGTTCGG
CTTTTAATTTTCATGGATGGGTGCATTCCATTTCGAAGCTTTTCTCTAGATTAAAGAAAG
AACTAGACTGTCATAAGAAGGTTGTGGAGTTCTTTTAATGGGTGCTCCTAAGCAAAAATG
GACTGCAGAAGAAGAGGCAGCTCTGAAAGCGGGAGTAGTCAAATACGGGGCTGGAAAATG
GCGAACCATACTTACCGACCCAGATTTCAGCACCATTTTGCGAATGCGTTCAAATGTAGA
TCTCAAGGATAAATGGAGGAACATAAATGTGACAGCAATATGGGGATCCAGGCAGAAGGC
AAAACTTGCACTTAAAAAGAACCTGCCTCCTCCCAAATCTGAAAATAACCATGCAACCTC
GAATGCCATAGTTCCGTATAATCAAGAAGTTGCTGCTGCTAAGCCTCTAACAGTTTCTGG
CGGAACATCTACTTCCAAAGAACAAATACCAAGATTGGACAACCTTATATTAGAGGCTAT
TGTCAAGTTGAAGGAGCCAAAGGGTTCTGACATATCTGCAATTGCTACTTTTATAGAGGA
TCAATACCGGTCTCCACCAAACCTCATAAAGTTACTTTCATCAAAACTGAAGCATATGGT
GGCAAGTGGTAAATTAATGAAGGTAAATCAGAAATACAGGATTGCAACAAATTCATCAAA
AATATCTGAGAAAAAAAGCTCTTCGTTGTTACTACTGGATGGGAGGCCAAAAGATTCTCC
AAAAGCAGAGAGGGCTGATACCAACATACTTTCAAAATCCCAAATTGATGTTGAGCTTTT
AAAAATGAAAGGTGTGACAGCTCAAGAGGTGGCAGCAGCAGCTGCAAAAGCAGTTGCAGA
GGCAGAAGCTGCCATTGCTGAGGCTGAGACAGCAGCACGAGAGGCAGAGGCTGCAGAAGC
CGAAGCAGAGGCTGCTCGAGTGTTTGCAAAAGCAGCACTGAAGGCACTAAAATGCAGAAG
ACTTAATATTTGATGGTGTTTGCTTCTCCGCGGTTGATATGAGCAAAGCAGCATTATATT
GGCTTTAGATCTTAATTCTACTGCCAGGGGGCTGCTTACATGTATTTTATTACTGTGCAT
AATTTAGGTTTGTAAATTGGAATGTGTTGGACTAATCCATGAAAGCATTTTTGTCGGGAA
TAGTTTATTTTTTATTAATTTTTGTAATTTTTTTTAATGAAAGACAGACAATGTGGCGAG
GGTACACGGTAATAGTGTTTGGTTATGCAGT
>Alp18_11159_c0_g1
CAATATTTAGTATAGTTGTTTTACAGGTGCATCTTTAAACATTTTCAATATTTACTCTAG
TTGTTTTACACGTGCATCTTTGACTTGTATCTGCTACCCAGCTGTAATCGCAGACTTTAA
CATTGGCCATCTTCGTGTTCGTAAGCTCCACCTCCCCCCTAACTGCTCCAATCTTTGCTG
TCAAATTTCAATAACACGACGAAATGGCAGAAACAGCAGTATGGTTTGTTTTGGAACAAG
TTTACCAAATCCTAAAAGATGAAGCAAAATTACTTAAACATGTACGAAGAGACTTCCAAT
ACATTAAAAACGAACTTGAGTTCATTCGTGCCTTCTTGAAAGATGCAGATAAAAGAGCCA
GTTCAGACGAATTTCGTACTAACACAAACGAATTAGGAATTCAAATTTGGGTGAAACAAT
TAAGAGAATTATCTTTTCACATTGAAGATGTCATTGATACATACATCATGGATGTTCATG
CAATACATCATCATCATCATCATCATGGTCATGGATATATAGGTAAACTTCAAAACTTTT
TTGGTTTGGTGAAATTGAAAACCCTAAAACCTCGCCATCGAGTAGCGAGTGAGATTCAAG
AGATAAAATTAGCAATCAGTGAAATCAAAGAAAGAAGTGAAAGGTATAATTTCCAGTATT
CGGAATCATCAATTACGAAAGATGATGTTATGATGATCAAGTGGCGTGATCCTGATCGAT
TGGCTTCACTTTTTGTTGAAGAATGTGAAATTGTAGGGTTTGAGAAACCTAGAGATGAAA
TTGTTGGTTGGTTGGTGGACGAAAGAGCTAGTCGGAGTGTGATTTCGGTGGTTGGAATGG
GGGGACTTGGGAAAACTACTCTTGCTAAGAGTGTATATGATGATCAGCAAGTGAAAGGTC
ACTTTGATTGTCGCGCATTTCTTGTGGTTTCTCAATCGTATACTGTTGAAGCTTTGTTGA
GAAACATGATGATGCAGTTTTCTGAAGAAACTAAAGAGCCTCTTTCTCAAGGTATAGACA
CGATGGACATGACATCACTCATTAGTGTTGCAAGGTCTTACTTGCAGAGCAAAAGGTATG
TGATTTACTTTGATGATGTATGGAAAGTAAATTTTTGGGATGAGATCCAACTTGCCACAC
CGGATAACAAGTTAGGAAGTAGGATAATGATCACAACCAGGAATTTGGATGTTGCCAACT
ATTGTAAGAAAGATTCCTCTGTTCAAGTGCACAAGTTACAAGCCTTGCCTCCAAACAAAG
CATGGGAACTCTTTTGCAACAAGGCATTTCGATTTGATTTCAATGGACAATGTCCACCAG
AGCTCAAAGATATATCTAATGAAATCGTTCGAAAATGCGAGGGGTTACCACTTGCAGTTG
TGGCTATAGGAGGTCTCTTGTCAACTAAAGATAAAACTGTTTTTGAATGGAACAAACTAT
TCCAGAATCTTAGTTTGGAATTGGACCGTAATCCACATTTAGCCAATTTAACAAGAATTT
TAGGCATGAGTTATGATGACTTGCCGCATTATTTGAAATCATGCATCTTGTATTTTGGTA
TATACCCAGAAGATTATTCAATCAGGAGATCAAGGGTGATTCGACAATGGATAGCTGAAG
GGTTTGTTAAACATGAAGAGGGGAAATCTTTGGAGGAAGTCGGAGAAGAATATTTGACAG
AGTTGGTCAATAGAAGTTTGGTTCATGTCTCCTCTGTTCACTATGATGGTAAAGCTACAA
GCTTCCGAATCCATGATTTGTTACGAGAAATGATCATGAGAAAAATGAAGGATTTAGGTT
TTTGTCATGCTCTGCACGAAGATGATCATGAACAGATATCTGATGTAATGATCAGGAGAT
TGGCTGTAAAAACCAGTTCCAGCAATGTGCTAAAGAGCATGGGACATTTCGCCATACGTT
CCCTTTATATATTTGATGCTTTAATAAAACTTTCTGATTACTTTGGAAGTAGGTTCTTTG
CAAAATCTAAGCTTTGTAGAGTATTGGACTTGGAAGGTGCATTGTTAGACTATGTTCCTG
GCAATCTTGGAAATATGTTTCACTTGAAGTACTTGAGCTTAAGAAATACAAATGTCAAGA
ATCTTCCTAAATCCGTTGGCAAACTACAAAACCTAGAGACCTTGGACCTAAAAGGAACAC
TAATTCGTGAGTTACCAAGTGAAGTAAATAAGCTTACAAAATTGCGACATCTTTTAGCTT
ACAGCAGAAGAACAAGTGGTGAAAGCGGAGTGAGGATGATGGAAGGTGTTGGAGGCATGA
AAGTTTTGCAAAAACTTTATCATGTAGAGTTAGACAATGGTGGGTTGAACCTAATAGCAG
ATTTAAAAAAGCTAAAGCAGTTAAGAAAGTTGGGATTAAAGAATGTAAAGAGAGAATATG
GAAATGCTCTTTGTGAGTCAATAGAGGAAATGAAATACCTTGAATCACTTCATATTAGTG
CAATAAGTGAAAATGAAGTCATAGACATGGAATTTATTTCATCTCTCCCTCAACTTAGAC
AACTGCACTTGTTTGGTCGCTTAGAAAAGCTTCCAAATTGGGTTCCAAGACTTGAGCATC
TTGTTAGGTTGTCGATTCGTTTTTCCAAGTTAAAGGATGATCCTTTAAAGTTACTTAAAG
ATTTGCCTAACTTGTTGCGTCTTGCAATTGTGTGTGATGCTTATGATGGAGAAATGTTGC
ATTTCCAAGTTGGGTTTAAGAAGCTCAACAAACTATATCTTGTGCAGTTGAATAACCTGA
ATTCCATTTTAATAGACAATGGAGCTCTATCTGCCATTGAACTAATTGAAATGGTGGACA
TTCCCAAACTAAGAGAGATTCCAACCAATATTCATCTACTAAAGAGCCTTGAAACTCTGC
ATTTGATGAAAATGCCTCACGAGTTCACTCAAAGCATTGATCCAAATGGTGGACCCAAGA
AATGGATTATTGAACATGTACGGATGGTAACTATTGTAGAGAAAGTTAGTCAAAATCCAA
ATTCTTTTGACTTCAACTATCGCACTATTCGTCATCAAAAGGCTACATAAATCAAGAATA
GAAAGGTATCATTTTTGTTTAACATTAAAGTATATTTGTATATATTATAGAACTTTAGAT
TAACAGAATAACTATCCTTTATTTTATTTTTAGATAGTTAGTTATACTAGGCTTGAGGCA
GTGAGAGTTTATTGGACTTTTGCCTTGACAAGCAATTGGTCCCCTTTCTCTTGTAATCAG
TACATTACATTTTCATATTCATTTTCCAATAAGGCATTTAGTCAAATGGGTCCTTTATCC
AATTATCATCATGTAATATGGTATCACACTATCACTAGACAAATCAAGATTCTCTCTTTC
TCTTTCAATATGTTTATTTATGCATTCCCCTTATCTTCAACCAACGGTTTCTCTGCATTT
TTCACCCTTTTCATCATCCACCAACATCCCTCATGGCTTCCGATGGCGAATTCGATCTAA
ACGATTCCACAAACAACACCAACGAAAAGACTCAATCTTGAACCTTAGGTCCCCTTTTTA
TCTCCACCTCGGTGAAAACCCCGATGCTATTCTGGTTGCGCCACCGCTAGACGACAACAA
CTATCACAATTGGAGCAAATCCATGAGGCGGGCCTTAACATCAAAGAACAAACTCGGCTT
CATTAATGGAACCATCATCAAACCTAACCCTTTTGATCTTGATGTTGAGCCATGGAATCG
CGCCAACAACATGGTACTTTCTTGGATCACCAAAACGTAATCACCTCACATTACACAAAG
TACAATTTGCTTTCATTCTGCGTTTGACCTTTGGGATGACTTTCGTGGTCCTTCACCAAA
AGCCACCATTTTCGGTTCTCCGATCTATTGCACGATTTTTCCACCTCATCAAACAAGGTG
ATAAATCAATCTCTCTCTCTCTAAATACTTCACAGATCTCAAATTCTTTGGGATGAGCTT
GAAGACCTTCGTCCCACCCCTTCTTGCTCATGCCCTATTCCATGCACCTGTGATTTAGCC
AAGGCCGTCAGAAATTACAAGCATATGGAGTACATTTCATGCTTCCTCAGGGTCTGAACG
ACACCTATCACAATATTCACACCCAAATTCTTCTCCTTGATCATATTCCCACCATCATTT
GTGTTTATTCCTTGATAGCTCAACAAGAATTTACTTCTTCCGCTCCTTTGGTTGTTCTTC
CAACTATTCTTTATGACAACAACCCCAACAACACAGGTTGTGGAAAAGGAAGAGGCAACT
CCAAAGGTTTGATATTATGCACTAATTGCCATAAAACAAATCACACGGTGGAAACATGCT
ACGTCAAACATGGTTTTCCCCCCGGATATCGCACCATAAATACAAAGACATCTTCAGATT
CCAAACCCACAGTCACTTAAGAAAAAGAAGGAGCCATCTCGAAGGAAGATTACCAACACC
TTATACTTCTTCTTCAACAAACAAAGAAAGATGCCCAGAACCACCAGATGACTTATAAGG
TGGTCACTACACACAATCTTAAGTATCTTCAACTCAGGATGTGTCTTCAAAGAGGATGAT
TCGGTAAGTGGTTCAACATAAGAATCTCCACATTCTCCACAAAGCTCCTTTACACAATTC
TTTTTGCACCAACAAACACTTTAGCCACGCCAATGCTTGTAACTCTGATAATTTGAACAT
GATGTTCATACTAGTAATCTAGATATTTGGCACAGTAGGATAGATCATCCCTCTAATGAG
GTTTTGCAACATGTCTCAATCTTTTCCATTTATCAAATATCATAAAAATTCTATGTGTCA
TGTTTGTCATCTTGGTAAACAACGTAGATTACCTTTTCCTGTTAGCAATTCTATTACTTG
TAGATGTTTTGAATTAGTTCACATGAATATATGGGGACATATTGTCGTGAATTATTCAGA
TGGGTTTCAATACTTTCTCACTATTGTAGATGATTTTACTTGTTATACTTGGACCTTTTT
AATGCATAGTAAATTTGAG
>Alp18_11160_c0_g1
CTTCAATGGAATCATCATAAAACAAAAACATATTCTTCAATTTCCTTAACCAAAGGAAAA
CGAAAAAACATCATTTTACTCTGTTCTGTTCTGTTTTTTTCTCTGTAACAGCATTCATGG
AACGTGCTCGTAGACTCGCAAACCGTGCAACTCTGAAGCGTCTTCTTTCAGAGGCGAAAC
AGAATCGGAAGAATGAATCAACCATAACAACAACACCTGTTCCTTTTTCACTCTCTGGTT
CGTCTTCAAGGTACGTTTCCTCTGTTTCAAACTCTGTTTTTAGAGGCAGAGGATCCAAAC
ATGACAACAATGTTTCACGACGTGTTGGTGGATTTCTCGGTGTTGGTTATCCAACACAAT
CTCGATCCATCTCCGTTGAAGCCTTGAAACCGAGTGACACATTTCCGAGACGCCATAACT
CAGCAACCCCGGATGAACAAACGAAAATGGCTGAATCTGTTGGTTTCGATAACCTTGATT
CACTTGTGGATGCAACAGTGCCTAAGTCGATTCGTTTGAAGGAAATGAAGTTCAATAAAT
TTGATGGTGGATTAACAGAAGGTCAAATGATTGAACACATGAAGGATTTAGCTTCGAAAA
ACAAGGTTTTCAAATCGTATATTGGTATGGGATACTATAACACTCATGTTCCTCCTGTGA
TTTTGAGGAACATCTTGGAGAATCCTGCTTGGTATACACAGTATACACCTTATCAAGCTG
AGATATCTCAAGGTCGTCTTGAATCTTTGTTGAATTTTCAAACCTTGATTACTGATCTCA
CTGGTTTGCCTATGTCAAATGCTTCATTGCTTGATGAAGGTACCGCTGCTGCGGAAGCAA
TGTCTATGTGTAATAATATTCAAAAGGGTAAGAAGAAAACTTTCATTATTGCTAGTAATT
GTCATCCACAAACCATTGATATATGTCAGACGAGAGCCGATGGATTTGAACTCAAGGTTG
TGGTGAAAGATCTTAAGGATATTGATTACAAATCTGGTGATGTTTGTGGTGTTCTTGTTC
AGTATCCTGGTACTGAAGGTGAGGTTTTGGATTACGGTGAGTTTATTAAGAAGGCTCATG
CTAACGAGGTTAAGGTTGTTATGGCGAGTGATCTGTTGGCATTGACTGTGTTGAAACCTC
CGGGTGAGTTTGGAGCTGACATCGTTGTTGGTTCAGCTCAGAGATTTGGTGTTCCAATGG
GTTATGGTGGTCCTCATGCTGCTTTCTTGGCTACTTCACAAGAGTATAAGAGAATGATGC
CTGGAAGAATCATCGGTGTTAGTGTTGATACTTCTGGAAAGCAAGCTTTGAGGATGGCTA
TGCAAACAAGGGAGCAGCATATCCGTAGGGACAAGGCCACCAGCAACATTTGCACTGCTC
AGGCACTGCTTGCAAACATGGCTGCTATGTATGCTGTATATCATGGACCTGAAGGCCTTA
AAGCCATTGCACAAAGGGTTCATGGTCTTGCCGGAGTGTTTGCTCTTGGATTAAAGAAAC
TTGGGTTTGAAGTTCAGGATCTTGGCTTCTTTGACACTGTGAAGGTTAAGACTTCAAATT
CCAAAGCAATTGCCGATGCTGCTATCAAAAGTGAAATCAATCTGCGCGTTGTAGATGGAA
ACACTATCACCGCTGCTTTTGACGAAACAACCACGTTAGAGGATGTTGATAAGCTTTTCA
AAGTTTTCGCTGGTGGCAAGCCTGTCTCATTCACTGCGGCATCTCTTGCACCAGAATTTC
AAAATGCAATTCCTGCTGGATTAGTTAGGGAGAGTCCCTATTTGACACACCCTATCTTTA
ACACGTACCAAACTGAGCATGAGTTGCTGAGATACATTCATAGGTTACAATCAAAAGATC
TCTCACTTTGCCACAGTATGATCCCACTTGGATCTTGTACAATGAAACTGAATGCAACAA
CTGAAATGATGCCTGTGACATGGCCTAGCTTTACGGATATACACCCTTTTGCACCAACTG
AACAGGCTCAAGGTTATCAGGAAATGTTCCACAATTTGGGTGACCTGTTGTGTACCATCA
CTGGATTTGACTCTTTCTCTTTGCAACCAAATGCTGGTGCTGCTGGAGAATATGCCGGAC
TCATGGTTATTCGTGCATATCATTTGTCAAGAGGTGACCACCACCGCAATGTTTGCATTA
TACCAGCATCAGCACATGGTACAAATCCTGCTAGTGCTGCTATGGTTGGAATGAAAATTG
TTACCATAGGAACTGATGCTAAGGGAAACATTAACATTGAAGAGTTGAAGAAGGCTGCTG
AAAAACATAAGGACAACTTATCTGCATTTATGGTAACATATCCTTCAACTCACGGTGTTT
ATGAAGAAGGTATTGATGATATTTGTAAGATTATACATGATAATGGTGGCCAAGTATACA
TGGATGGTGCGAACATGAATGCACAGGTAGGACTTACAAGCCCAGGTTGGATTGGAGCAG
ATGTTTGCCATCTCAATCTCCATAAGACATTTTGCATTCCTCACGGAGGAGGTGGCCCTG
GCATGGGTCCTATTGGTGTAAAGAAACACTTGGCACCATTTTTACCCTCACACCCTGTGG
TGGCAACCGGTGGAATTCCTGCACCTGAAAATCCTCAACCACTTGGTAGTATCTCAGCTG
CACCTTGGGGATCAGCACTCATATTGCCAATCTCTTACACATACATAGCCATGATGGGTT
CTCAAGGACTCACTGACGCGTCAAAGATAGCCATTTTGAATGCAAACTACATGGCGAAAA
GATTGGAGAGTTATTATCCAGTTCTTTTCCGCGGAGTCAATGGAACAGTTGCTCATGAAT
TCATTATTGACTTAAGAGGATTTAAGAATACTGCTGGAATAGAGCCTGAAGATGTTGCGA
AACGTCTCATGGACTATGGATTTCATGGACCAACAATGTCATGGCCTGTGACTGGTACAC
TCATGATTGAGCCTACTGAAAGTGAAAGCAAGGCTGAGTTAGACAGGTTTTGTGATGCTC
TTATTTCCATTAGAAAAGAAATTGCTGAGATTGAGAAAGGAAATGCTGATGTTCACAACA
ATGTTCTCAAGGGAGCCCCTCATCCACCATCACTGCTCATGGCTGATGCATGGACCAAAC
CATACTCCAGGGAATATGCAGCCTTCCCGGCCGCATGGCTCCGTGGTGCAAAGTTTTGGC
CTACCACAGGACGTGTTGATAATGTGTACGGTGACCGCAACCTGGTTTGCACCCTTCTCC
CAGCATCACAGGCTGTTGAAGAACAAGCTGCTGCAACTGCAACTGCTTAATAGTGTTATT
CCTTTGTTACTTATATTTTAATTTCCAGTTGTACATAGACTCCCCCTATTTATCATACAG
TCAGTCACTGCAGCGCTATTGACTTTTGCTTCCTCCTTGATAATGATGATCATCTACTTC
TCTTATTAAGTTTCATATCATGAAACTGTTTCATTCAAACCATAATTCATATCCCTCTCC
TCAGCCTAAAAGGCTGAAAACAAGAGGAAAGTTATTGTTGTGCAGAAAAAAAGTTAAAAA
AAGTGTATGTTATATTGCTGCTGCTATTTGGATTGTAGGATTGTATCTTATGCCTACATG
TCACATAAATGTGAAACATGAATTTCATTCATGTAAATAAAGAAGCATCTAAAATTGTAA
AAAAATCTTAGCAATTGTTCTTTTTCAGAAATGTTGTACTTGATCATTATACTAAATTGA
TGTTTTAGCCGAG
>Alp18_11252_c0_g1
AGAGACTTGGCCAAAATACATGGACCCTTAATGCAACTACAGCTTGGAGAGATCTTTGCA
ATTGTTGTTTCTTCACCAGAGTATGCTGAGGAAGTACTTAAAAAAAATGATATTATATTT
GCATCTAGACCTAAAATTCTTGCTGCAGAAATATTATTATATGGTTGCACAAGTATTTCA
TTTTCACCTTATGGAAGTTATTGGAGAAAACTGAGAAAAATATGCACCATGGAGCTTTTA
ACTCAAAAACGTGTGAGTTCATTTCAGCCTATAAGAGAAGAAGTGCTCATGGATCTCATC
AAAAGGATTGGTTCAGAGCAAGGATCAGGATCACCCATTAACATCACTCAGCTTGTGATT
TCATCAACTTTTGGTATCATTACAAAGGCTGCAATTGGTGAGAAGTGCAAAGTACAAGAA
GAGCTTGCGTCTTTGGCAAATGGAGAATCTGTTGCAGGAGGTTTTGATATAGGTGAATTG
TTTCCCTCAGCTAAATGGCTTCAACTTATTTCTGGTTTGAGGCCAAAACTTGAGAGGTTG
CATAGACAAATTGATGAGTTGCTAGAAAAGGTTATCATTGAACATAAGGAAGCAAAGTTG
AAAGCAAATCAAGGACAAGGTGATGAAGTAGAAGAAGATCTAGTAAATGTTCTTCTAAAA
TTTCAAGGTGGTAATGATAGGGATGAAGATATATGCTTAACTGACAACAACATCAAAGCT
ATAATCATGGACATGTTAGGTGCTGGAGGTGATACATCAGCTTCTACCATAGTTTGGGCA
ATGTCAGAGTTGATAAGGGATCCAAGAGTGATGAAGAAAGCACAAGAAGAAGTGAGAGAA
ATCTTCAACATGAGAGGACATGTTGGTGAAAAGTGCATTAATGAACTAGAATATTTGAAG
TCTATTGTGAAAGAGACATTAAGACTACACCCTCCAGCTCCTCTTCTACTTCCAAGAGAA
TGTACGCAAGCATGTGAGATAGATGGTTATCATATACCAATCAAAACCAAAGTGATAGTT
AATGCATGGGCAATTGGAAGAGATCCAAAGTATTGGATTGAACCAGAGAGGTTCTATCCA
GAAAGATTCATTGATAGCTCTATTGACTACAAAGGAGTTAGTTTTGAGTACATTCCTTTC
GGTGCTGGAAGAAGAATGTGCCCAGGGATTACATTTGGTTTGATAAATGTTGAGCTAGCA
CTTGCATTGTTGTTGTATCACTTTGATTGGAAGCTTCCCAATGGAATGAAAGGTGAGGAT
TTGGATATGAGTGAGCAATTTGGAGCTACCGTCAAAAGAAGAGATGATTTGTACTTGATA
CCCACTGTTCCTATTTCTTCTGTGGTAAGATAAACCATGCAAGCAAAAGATATAAGTATA
ACCTTGAATTTGTTGTTCTGCATTTGCTTTTGAAATAAAGCTTTGTCCATCTTTATTTGG
TTTAGTAGGATTTCAGGAATTTCTAAATGTGTTGTTCCAAAGTACGCGGCAAAACGGTAT
CGACAAGTGCCGATACCAATACTGTTATTCACTGTTTTTATGTTAAAAAACAAAGTGTGG
TTAACTCACACTGCTGCAACCGCAATCAATATCACAACAATTCTGAATAATCCTCTAAGA
AGATTGTCCCACAATAGTCACAACTTCACCAATTTTAATACTAAGCTCAAAATAGCCATG
GTGCTGCAATTATATAAAAAGCTGTTTCATTATGCAAAAGGAAAACTATAGCAGCAAAGT
TGTGGCATAAGCCTTTTGAGTTATGGTTATGCTACATGTCATTCCTAAGCCCAGTGTGTC
GCAAGTGCTTTTTGGCAACATTTATTTAAGGTTCAAGGGACCTATTTCACTTTGTCACAT
CTCACATTCGAATTATTTTCAAACTCGCTAACGTAACTCGATTCGGAAGCAGCCCTTGCT
GCTGCATTGTAGAAGCAATTGTGAAAGCACCAGAAGCAGAAGAACCACCAGAGTGAGCAT
ATGCGTTGATAATTGTAAGCAACAACATCTTTCTTAGTAATTTCATCAAACACCTTATGT
GCACAGTTAGTTCTTCTGAGTCATTAAAAGCACATCCAATTTTCATTTCAATCTGTG
>Alp18_12682_c1_g1
TTAAACTCTTTTGAGACTTTTGTGTTGTAAATCGAGAAGTCCTATCCTAAGTAAATTATT
ACTCGATATTAGTACCAGTTCTCACTTTATTTGATTTTTTGGTAGTGCACACACAAGCCG
TAACCAAAAAGACAAGAACGAAGAAGCCAAGTGTCATATTCATATACTCTCCCGAACATT
GGCCCCTCCTTCCTCCATTCCTCAACCGAACCAACCACCGTCTATGGCGACCTCTTTCAA
TCCACCAATCGCCTTTCGCTTCCTCAGACCGCCACTTTCCTTACTTTCCCATTCTCTCCC
TCCATCGCATTGCACCTTCAAATCCCCAACCACTCGCTGCCGTTACTCATCTCTTGAAGT
TAAAGATGTTAGTTATCAACCTCCTGGGACTCAGGTTAATCTTCTCAATTCAGTTAGTTT
TTCGCTTCCAGAGAAAAGTTTTGGTCTGATTTTTGGACAGAGTGGAAGCGGAAAAACAAC
ACTGTTGCAGCTTCTTGCAGGAATAAGCAAACCAACTTCTGGATCTATTTACATCCAAAA
ATATGGGGATGATGGAAATCCTAGTCTATCTCCGGAGCCCTTGGTGGCAGAAAGAGTTGG
TATTGTCTTCCAGTTTCCAGAGAGGTATTTTGTTGCTGATACTGTACTTGATGAAGTCAC
TTTTGGGTGGCCAAGGCAAAAGGGTAATGATCAATTAAGGGAGAAACTTGCTCTAGGGCT
TCAGAGGGCAATTAACTGGGTTGGATTAAGTGGGATATCATTGGATAAGAATCCTCACTC
CCTCAGCGGTGGTTACAAACGCCGCCTTGCCTTGGCAATACAGTTAGTGCAAATCCCTGA
TTTATTAATATTGGATGAGCCTCTTGCTGGTCTTGATTGGAAAGCGCGTGCGGATGTTGT
GAAGCTTTTAAAGCATCTAAAAAAAGAATTAACTGTGCTAGTTGTCAGCCATGACTTGAG
AGAGTTTGCGAGTCTAGTTGATCAATCATGGAGGATGGAAATGGGTGGCAATCTTATACA
GGAGATTCTACCATTATAACTTATATTTATTGCCTTGATAACCAAGATGGAATGCTATGA
GAGATAATGTCTGTTCCTATTGCTGAAAGATCCACATCATGACAAAAAAAGTGACGAGCT
ATTATGTTTGCTTGGAGCCGGACAAAAACTTTTGCAAATCTCAGACTTGAACATTACTAA
GCATTTCTAATTTGTAAAACATACATCATGGATATATCATGTACAAGTGCTACAGTGAGT
GTTACAGCTTCTCCAATACTGAACATAGTTGGGTGTTCTTAATTCTTTTTATGGATTTTA
TTATGCCACACAAGTTTTAGGAACTTCAACAGCTTTTCACTTCACCAGTGTAACTCTTAG
AACTTAAAATAGGTTCCCATAAGTTACCCTACATCTGATGTTGTGTACAGAGAAATTACT
TTTAAAAATTTTATAGAAACATGTTTTCTGCAAGAACAGGC
>Alp18_12682_c1_g2
GTGATTTTCTTTTTATTCTCCTTTATGAATAGTGTTTTTCTTTATTCTATATGATAGCAA
GCTACCATTAAATTTATGTCTTTGTCTTAATAATATTTTTATTTCCATTTTTTTCTGTTA
TATTTGGTAGAGCTATTGAGTGACTCATCAAATTCTTTAATGAAATTATTGTGAGGTCAA
AGCAAATGCCGGATAGATAGAGAACTACAAGAGCAAGGGGAATATATTAAATTGTGCAAA
TTATAGGAGGATAAATCTTATGAGTCATATCATAAAGTTATGGGAAATAGTGATTAAACA
GAGACTAAGAAAAGAGACTTAAGTCACTGAGAATCAATTTGGTTTTATGCTTGGGAGGTC
GACCATGTAAGCGATCTATCTGCTACAACGTGTGATTATAGGAGGATAAATCTAAACGAA
TAAGACTTGCACTTAGTTTTATTGGCTTGGAAAAGGTGTATGATAGAGTGTCTAGAGAGA
TTTTGTGGAAAGCTCTAGAGGAGAAAGGAGTTAGGATTGCATATATTTGAGCTATTCAAG
ATATGTATGAAGGGGTATCAACTAGTTTTCGGGCACAAGGTTGAGAGACAGATGATTTTC
CCATTATAATAGGTTTGCATCAAGGTTCAATCCTAAGTTAACTATCTTTTTACTTAATTT
TTGAATGTACTCACGAAACACATCCAAGAGCTAGCACCGAAATATGTGTTTTTTCAGATG
ATATAATCCTATTTGGAGAGTCGAAAGAAGATTTAAATGAGAGATTGGAGACTTGGAAAT
GAGCTTTAGAATTGCGCAACTTTCGCCTAAGTAGAAGTACGAATGAGTATATGGAATGTA
AGTTCAACAAAAGGAGAAATGTTTCTAACCTAGAGGTGAAAGTTTAAGACCATATCATCT
CACAAGTCACACGGTTTAAATATCTTAGATCTGTAATACAAAACGATGGAGAAATAGAAG
GGGATATAACCATCAAATTAAAGTTGGGTGACAGAAATAGACGAGAGCTTTAGGGGTTTT
ATGTGACACAAAAGTACCACTCAAACTGAAGGGAAATTTTTATCGAACTCCGGTAAGACC
TACAATGTTGTACTAGACAGAACGTTGGACGGTTAAGAGTCAACACGAGAATAAAGTACG
TGTAATAGAGATGAGGATGCTCGGCGGATGTGTGTTAAGACTAGACAAGAGAAGACTAGA
AAAGACACAATTAGAGAGTATTGGGTAAATAGAAAAGATGTTAGAAAATAGACTTAGGTA
GTTTGGGAGTTTGGGCATGTAGAGATAAGGCAGTAGATTATGTGGTAAGGAGAGTAGATT
AGATGGAGAGAAGTTAAACTAACTAGAGGTAGAGGAAGATTTAGAAAAATTATAGAAGTT
ATTAATAAAGATTTCGAGATTAACGATTTGGATAATAGCATAGTACTAAATAAAGCATTA
TGGTAAAAGTTGATTGATCTTGCCAACCTCATTTAGTAGGATAAGGATCGTTGTTTTATA
TTTGGCAATGAAATGTTAATTAATTTTTTAGGACATGGAAACTTTGGTTAGTTGTAGGGA
ATGAACCCTGCACCTCCTTCCGCGTCCTAACTCATACCTAGACTCACCTTCGGATAGAGG
CTTGTTAAATACTATCTGTCTTTTAATATAAGACTGTCTCAAGAGTTTTTTTGTCTTTAT
CCCTTTTTACACGATACTTTTGAATTTCAAAATGCATCAATTATTTCTTTATTAGCATTT
CCCTATGTATATTACATCTTTATCTTTTTCTATGTAATAAATACTCTTATGAAAAAATTA
ACTAATTCTCTCCCTTAAAGGTATAGTTGTCCAAAAATTTATATCACACTCATCTTTCTT
TATTCTCGTGATATACTCAAAGGGTCCTATGTTTAGGGATTAAGGTAGTACGTAATAGGA
TATCTAGTTATAGGGACCAACCTTACGGAGCTTTGCATTGGTTGTAGTAGAATCAGCTAT
ATTCCCGGCAGTGCTGCAACTTTTTGAGGAACTGTAGACTCTTTTCCACATCTTTTTCAT
AATATGCATGGCAGACTGGTGGGCTTGCTTGACTTGTTTCTCTTTTACTCTTGTCTCAAT
ACAGGCTTCTTTTGTTGTCTTTGTACTTTGAAATATCTCAGCAAGTGATGCCCACTCTTT
CCTTACTTCTACTTTCTCGGGTATTTTGAACGACGACCCCAACAAATATCCTTGAAGTGG
ACATACAGCCTTGTTTCCCCGATCTTCAGCATCGGATTCCTCTGTTTGCTTTCTGCTAAG
TGTGATGTTGCTAAGACTGTTTTTTCTTGATGATTCATAAAAACGTTCTTCTTCAGCCTC
AAGGAATTTCTCAAGCTCATCACTTATGAGGTTCAGTTCAGTCTCTGTCACGTCTGCATC
TTTTGTAGGTAGGTTTTCTAAAGGCATAGCAAATGTTGGTGTTGCTGGCTCATCAGTAAT
TGCCTCTGCACCAAGTGTTCCAATTGTCAGAAAGCCTTCAAAGAGCTCAGATATGGCTGC
AGATGTTTCTTCTTCTCTGCACCAAGATGTTTGACTTTCCTGATAGTGCGGCTTTAAGAA
ACAGGAATCGTTAATGGAACTGAAGCTTGACTTTGTCTGAGAGTATTTGCTGTCAACTGT
TAGCTGCGCTGTAAGATGAGCACAACGATTTCCTGAAATTGGAGTTCCAAATTACATTAC
TAAATTCATGAAATTAGAAATTAAAGACAAATCTACAATTTACATGAATCGGTGAAACAT
ATTTATACTGCAGATGAAACATTGAACATATATCACTCTCAAGTATTGGCCTTGAGAGTG
ATATAGGTTTCATGTTTCATCTGCAGTATATTAGTAGTTTTAATAAACTTGAAGTGGGAT
GTGAAAGGTTCGAGAACAATAATAGTTCTAAATCTTATCTATTTAAAAAGCCATATATGC
AAAACTCCTTAATTTTACTTTAGCTAGAGATGTATAACATTGTGACATTTTAGTTAGATT
ATTTGGTCAAAGATAATGGGCATTGATGCAGTTCATAAAAATCAATGCAACACATATTTT
GTTATGTTATTGTTGATGGACATTGTGACCAGTCATCAGTGAGAGAGGAATAATAAACAC
AGCTGAATACCAAGGGTGAAGTCCTTGACGGGATCAATATTCTGCCGAAGTTTTCGATGC
ACCCATTGAAACAGCTGCAAGAAGTAAAAGGCATGTATTATTATGCCAAAGGTCTGGAAA
AAGAAAGTCATCCTAAGTTGATAGAGTTTAACATACCTTCATTTTGACTCTATTCTTGAT
TTGATAACCAAGGTTTCTCACTTAACAAATTAGGCTGGTTAGTAGTTTATAAATATGAAT
GGAAAAAGGTCTCCAGGTGTGGTTGATTATGATGGACAAAGTGAAAAGGCACATATATCT
CTGCTTTGTGACTCAATAAGTTGGAAGTTGGTAAATGGAAGGGTCTAAGATAAATATGTC
TCTATAGACAAAAACAATTAGATAGATACAACAATGGTTAGTCATTCTATTCAAAAGCTA
ATCATGTGGGTAAATTGAGTTTGTCACGAGTACCAACTAGTTTCTATTTTGTCTATATTT
TTGTCTCTGTGTGAACTTTAACAGAGTTTGATCACACACATAATATATAACAACCTTTGA
TCAAATTTTGAAACACACAGATGTTGCAAATTTCAATTGCTAGAAGTTTTAGAAGAATAT
GTTAGATAGTGTATTGTTGACACCGTTCGAATGTAGTTCTATATAATGATTCTATATGTT
TCACTTTATCTACGCGAGCACTAGTGCATGTGTGTTTACACGTCAATGAGTTTTTGGTAA
AAAGTTTTATTATGGGAGGTGTGGTGGTTAGAGGGCCTAGTGAAGGATCAAAGCTTCTAA
AACCGAACCTTCATTTTGTTTTGTTATATGCATTATATGTGATGCCTGTGGTAATAATTA
GCTAAAACTCTTCCGACGTCGGAAGCATTTGCCATGTGCTTCTGCCTATTCCAGCACAGT
TGGGAATGAGGCTATAGAAGAGATTTTAAAATTTCACCAGACACTTATGAATGGACCTCT
TGCATCTTTCTAAATCATGAGCAGTTCTCTTATTGATTGTACCTTGGTTCAAGCTTTAAG
GACATTTTTCTACCTCTTTGTTTTTGTAATTATGCCATATGAACAACTTTAATTGCTGTA
GTGAATTTTGCAGAGATAATGTCTGTTCCTATTGCTGAAAGATCCACATCATGACAAAAA
AAGTGACGAGCTATTATGTTTGCTTGGAGCCGGACAAAAACTTTTGCAAATCTCAGACTT
GAACATTACTAAGCATTTCTAATTTGTAAAACATACATCATGGATATATCATGTACAAGT
GCTACAGTGAGTGTTACAGCTTCTCCAATACTGAACATAGTTGGGTGTTCTTAATTCTTT
TTATGGATTTTATTATGCCACACAAGTTTTAGGAACTTCAACAGCTTTTCACTTCACCAG
TGTAACTCTTAGAACTTAAAATAGGTTCCCATAAGTTACCCTACATCTGATGTTGTGTAC
AGAGAAATTACTTTTAAAAATTTTATAGAAACATGTTTTCTGCAAGAACAGGC
>Alp18_12682_c2_g1
AGATTTCAAAATGGCCTTTCACTATACTGTCAATCACTCCATTTATACTGCATATTTTGT
TGTTTTAAAGAAGGCTATAGGAAAACTTAAAATGATGCTGATGGAATATATTTGTCAAAT
TATTGTGTGTGAATAATCAGATTCTAGAGTTATATAGTACTTACACTCGGCATCTGTTTT
GATCCAGTGCTCATTGTTCCCAGTCGAACCACCCGAGCTTAGGCCATCTTGCGATGGGTT
CCAGATGGTCTTGTAGTGTTTAGACCACTTTTTTGACTTGCTATCCGAATGAAATCTTCT
TCCAGGATCTGGGTTTCTGGTGTCTCTGTTGTCACCTTTATGGGATTTAGTAACACTTTT
TGCATTAATGGTGTCTTTAAGATAGACTTTTCTGTGAAACTTGCGTGGAACCTGCATACC
AGATGAATAAACCAAATAACATATTATGATTGAGAGATGTTCAAGATGAAATATTGAAAT
TGTGGTTTTATTTTGATAGCTAAACATATTCAGGAAGATGCCTACTACAATTCCTTCGTT
TAATATTCAGATGAGTTTTA
>Alp18_12682_c3_g1
CTGAAGAATAGATATAACAGTTTTTTACCATTCCTTTCAATATTGTATATGGGCAATATG
AAAAGAGTGGGTGTAACGAGTTATGCTTGAAAACGTCTTTAGTTCCTGGTAAGTATTTTT
TTCTTGATTGAAAAATTCTTTGCAATTATGATGTACATGATGTTCTAACCTAGCATATAA
TCATGTTAAATTAATAATTTTGGGATCATAGGAGTCTGTATTAATGCTGAAAGTGTAAAA
GAAGTTCTTTACATGTGACGAACATTCTGCTCAATGAAGTCATATACTGAGTAGAAGAGT
TGCTGAAAAACTCAGCAGTTAATAATCTGAGAAGATACAAAAC
>Alp18_12682_c4_g1
GACCTCTGAAATCATCAGCAATTATTTTGTTCAATATACTCTTTTCCCTGAACCAGTTCA
CGCTACATTGGTACTGGATTTGGGAATCAGTTGTCAGTTCTTACTGCTGTAAGTTCTTAT
CTACAAAATGTTTAATATCTGAATACCTTTTCTAATTTAACCGGTTACTACCTATACAGC
CTTGGTTTATCAGATAGTAACTTACATGCTATCATACACCCTAGTTTGGAGAGACTTTTA
ATGACGAACGGATATCAAACCCTGGGAATTCCTTCAGATGGTATGTTGGAATTTTCGCCT
TTATTGCGGTCCTCCCCTATTCGCCTAAATTGCGGCATTTGACTTTTGTATCCTCC
>Alp18_12682_c5_g1
ATAACCAAGATGGAATGCTATGAGGTCTGTAGGATAATTTTTTACTGCCATGATAATTAT
ACAATATCTCTTTTAAAAGAAAAAGTAATTCTGATTTTGCAGTTGTCAACATTTAAATGC
TGTACTCTTTATTTAGCGTAGACTTTTGGGACATCTGGTCCTTAGAATGGACTTGGGGCT
TGTTTCAGAATATACTTGTGGACCTTTGCTTTTCCCTCACTTCAAGCCAAAGTGAATTGG
GTAATTTTAGAGATAAGTTAAATAATTCGCAATATAGGAAAAAAGCAAAATATCACAGCC
TCTAAATTAGTTGAAACTGGTTAACTAAGTGGGCTGACTATTAATAACTGAGATAGCTGC
AGGGTGGGAATTAAAACAGGAGAAAACAATGTGAGGTAGGGTATTGGATTAAATTCTGAA
TGTATGGAAGAGGCCAGGACCT
>Alp18_12683_c0_g1
CAAAACGGGGAGTAGTTTACCGAAACGTGTACATCACATAGCCACGTAAAAAAGGACACC
AAACAATAGTCAAATCACAGATTTCTCAATCGTTGAACTTTCCAGTTTCCACTTTCCCAT
TTCCACATTCTCCCAACCTCCACTAACAAACACACAACCCGATCTAGGGTTCATTACTTT
TCCATTCCAATGGACAAATCCAAGCTAGCTCTATTCGGCGAGAAGCTCAAAACCAACAGT
GCTAATCTGAGCCGTATCGTCAGCGGCAAAATGAAGGAAATCCTCCAAACTCCGACGCCG
GAATCAAAGATGGTCGACGAAGCAACGTCGGAAGCGTTGGAGGAACCGAATTGGGGAATG
AATCTCAGGATATGCGGCCTTATTAACTCTGACGAGTTTAACGGTTCGGAAGTGGTCAAA
GCTATCAAGAGAAGGATGAATCAGAAGAGTCCTGTTGTTCAGAAACATAGCCTTGATTTG
TTGGAAACGTGTGCTATGAATTGTGAAAAGGTGTTTTCGGTTATTGCTTCTGAGAAGGTT
CTGGAGGATATGGTTAGGTTGATTGATAATCCTCAGGTGGATCAGAATAATAGGACGAGG
GCTTTTCAGTTGATTAGGGCTTGGGGTGAATCGGAGGATATTGCTTATCTTCCTGTTTTC
AGTCAAACTTATTTGAGTTTGAAAGGAAGGGGTGAATCACTTGACGCGGCGGGAGGAAAT
TCACCACAAATTCCGTATGCCTCAGAGTCACATACTTATCAACAATCTTTAAATCCCCCT
GAAAGATACCCAGTTCCAGAAGCAGGGTTACATGCTCTTGCTCTGGATGACTCGGAAGCT
TTCTTTACTGACCACCAACCCGTATCGGTTGAAAAGAAGAAAGAGCATCTCGTGGTTGCT
CGAAACAGTCTTGAAGTTCTCTCTAGCATATTAAATTCTGAGGCAGAGCCAAAACCTTTA
AAGGAAGAGTTAACTTTGAGTCTGCTGGATAAGTGCAAGCAATCGCTCTATGTTATCAAG
GAGATTGTGCAAAGCACAACAAATGATGAAGAAACACTTTTTGAGGCTTTATATCTCCAT
GATGAGCTGCAGCAGTTGGTTTCTAAGTATGAGGAGTTGGAAGCATCTCAAAGTTTAGGG
GAACAACAAACACAAAATACTGATGCTGCCCAGCATGATGCAGAAGCTGTTCAAAACCTC
AATGAAAGAAGTGAAGGTGAAAAATCTGAGGAGTCAGAAGCTGCTCAGAATCTTGATCGA
AAGCTGCCCCAAAAGTCAAACACTCTTGAAGCCGATGTCAATGCAACCGAGGGGTATAGT
CATGTTGAAACCAAAATTGTGGATAGCACAAAAGAGAAGAATGGTGAACCTATCCTCAAG
AGTAATACCGAATGAGAAAGGAGAAGGTTGCAAGTTTCTTTGTTTCTTCTAGCATTATAT
TTTGTCGTTGTCCATACCGTGTAGGCCTGTAATATTTATAACCGATAGTTCTTTCTACGA
GTGTCAGGGTGATTATATCCCGGGGATTGTGATACTTAATCCTTGTGAGATTATGGTAGC
TCATAAAAATGTTAATTTGGTTTTTTTTCTTGTAAATGCACTCATTTTGACTTTGCGCAT
CAATTTGATAATGTTTGGTGAATTTCATCACAAGCAATAACAAAACATGATCTATGATAC
AGAGTTGGGCACAAGGGTATGAGACTCTTCCTTTTCTTTAGAAACTCTGTTATTGCAGAT
CATTTGCACAAGTTGTATTGCCTTTCTTTATAAAAGAAAAAAATT
>Alp18_12684_c0_g1
ATCTGTCATCATGGCTAAGCTTCTTGCACTTTCTCTTTCACTTTGCTTTCTACTTTTAGG
TGGCTGTTTTGCTCTCAGAGAACAGTCTCAACAAAATGAGTGTCAGCTGGAACGCCTCGA
TGCCCTTGAACCCGATAACCGTATAGAGTCAGAAGGTGGACTCATTGAGACTTGGAATCC
TAACAACAGGCAGTTCCGATGTGCAGGTGTGGCCCTCTCTCGTGCTACCCTTCAACGCAA
AGCCCTTCGCAGACCTTACTATACCAATGCTCCCCAAGAAATTTTCATCCAACAAGGTAA
TGGATATTTTGGCATGGTATTCCCTGGTTGTCCTAACACCTTTGAGGAGCCACGGGAATC
TGAACAAGGAGAGGGGCGCAGGTACAGAGACAGCCACCAAAAGGTTAACCGATTCAGAGA
GGGTGATATCATTGCAGTTCCTACTGGTATTGTATTTTGGATGTACAACGACCAAGACAC
TCCGGTTATTGCCATTTCTCTTACCGATACGGGAAGCTCCAATAACCAGCTTGATCAGAT
GCCTAGGAGATTCTATCTTGCTGGGAACCACGAGCAAGAGTTTCTACGATACCAGCGTCA
ACAAGGAAAGGAAGAACAAGAAAATGAAGGCAACAACATTTTCAGTGGCTTCAGGAGGGA
CTTCTTGGAAGATGCTTTCAACGTGAACAAGCATATAGTAGACAGACTTCAAGGCAGGAA
CGAAGACGAAGAGAAGGGAGCCATTGTCCAAGTGAAAGGTGGTCTCAGCATCATAAGCCC
ACCAGAGAGAAAACCACATCACGAGAGAGGCAGCAGACAAGAGGAAGAGGGAGATGAAGA
TGAAGAGAGCCAGCAGCACGGCCAAAAAGGTGAAAGCAGAAGGCATGGAGACAATGGGCT
TGAGGAGACCGTTTGCACTGCCAAAGTTAGGCTGAACATTGGGTCATCTTCATCACCAGA
CATCTACAACCCTGAAGCTGGAAGAATCAAAACTATTACCAGCCTTGACCTCCCAGTTCT
CAGGTGGCTCAAACTAAATGCTGAGCATGGATCTCTCCACAAAAATGCCATGTTCGTGCC
TCACTACAACCGCAATGCGAACAGCGTAATATACGCATTGAAGGGCCGTGCAAGGCTACA
AGTGGTGAACTGCAATGGCAACACTGTGTTCGATGGGGAG
>Alp18_12873_c0_g1
ATGTGATCAAATGTAAAAAAAATATTAACTATAATTCAAATGCTACTTGAAATAGCATCT
CAAGAAAAGTTATATGCCAGTGAAAAAAAACTTGTTTAAGGCACACATCTCATTTAATCA
AACAATCATACAACTCTAAGCAAGGTTATTAAAACTGTGAGTTAACTCGTGAAGTTGCAT
GATTCCACATGTCTAGGTAGTTGATTCGGCTGTAACCTCTAATTTGAGAACTCTGAAATG
AAACCGAGTTTACTTGGCTGATCATGTAGTGACCTCGGTAAACTTCCAGGAGATTTTGAC
AGGGTTTTGGATCATACCTTCTTTGTTTGCTTGATTTTATTAATGTCAGTTGATGAGGAT
CTGAGTTTAATTGTGATACAGCCTAAACAATAGTTACAAATGAATTGTAACTCACTCACA
CTCCTCTAGTTTCCAGAGTCGAAATAGGTCTGAAGATGGTATCAAAGATCAGAGCTTTAG
AGGCTAAACCCTCGGAACTATTGTATCCTGATTCTGAATAGTGTGAGTGATTGCCCATTG
CAAAGCACCCTTGGCTTCAAAACTTTAATCAATCAAAATCATAATCTTCCTATAAATTAC
TGACCCTTCTTTGTTTGCACGAGGCCTAATTCTGTTCAAGCAAAAACCTGGTAACCTTGT
TCCTTTCTTTCCCATGTAACTAGTCTTGTTAGAGAATGCACCAATTATTATTTATTATGA
ATAATGAAAAAACAACAACAATAGTACTTGTTTGGAGCTGAGAAAAATGTGTAAAATGTT
GGCAAGGCACAATTCATTTCTACTTTTTTTAAGGGTGAGTTCCAATATTCAAGATCACAG
ATGTCAATCGTGG
>Alp18_12873_c1_g1
AGCGTCTTCTGTGTCCCCAACCCAAACCCTTACCGAAAAACACAGTCCCTCTCGCATCCC
TGCGACCACCACCACACCCGCCACGATTCTCCGCGTTCGAGCGTCGCCACCAATTGATTC
ACCTTGCTCTGCGTAGCGGTGACTATGGCGGCAACAACTGCATCTCCTTCAAAATCCCAA
ATCATATCCCTCTTCCGTTCCTTCATACGAGTATCTCGTCAGTTCCCAGATTACAACATT
AGGGAATACACTAAACGACGTGCCGTTGACGCGTTTCGTCAAAACGCAACACTTTCTGAA
TCTTCTTCAGTTTCCGAAGCTTTTTCTTTTGGAAAGTCTCAGCTTGAAGTAGCTAAACGA
CAGGCCGTTGTTTATTCTCTTTATGTTCCTCCTCTTCCCAGTGTTATGGAGATTCAGAAT
AAACCCTTTTAATCAAGGTTATGTTCTGTTTATCATAGGACAGTCAGAAACATGTGTTTC
CCTAGGCATTCATCAATTATGGAATGGGCAATGAAGTGAAAATCTCGAGTTTACAACTTT
CTCCAGGAAGGCTATTATAGCTCTTTAGTAGTAGTTAACAATATTTTTGGAGGACAAGTT
TTTGTATGCATATTTAAAGTTGAGTGACATTTTAAAATAATTTAAAACCAATTTTATGTT
GTTAGAATTGGAATGAGTCATTCTAGTTGGTCTGTCTGTAAAATTGAAGATTTAATTTAA
TTTTTGATACGATGATGTATTATTCTACACGGTAATAATTTGATGATGCAAC
>Alp18_12873_c2_g1
GTGTAGAGTTTCCCTTTGTTTCCTATTCTCTTGTTGAAACAATTTATACACAAGCTCGGT
TTGGTAAAATTAAGGTATACAGTACTGGATAGCTAGTACCTTATAGCTGAAAAGCTAGTC
AATTGAATTGAAATTAAAGTTTTAAATATTTGGTAAAATTAAGCTTTGGTAAATATAAAA
TGATACAGAAATACATTTTTTATTTAACTTTTAAAATCTTTTATTTTATGTGTAAAATTG
AAAACAATCGTCCTCAACAACACCACATCAGACTAGTTAGGCCATGTCTGTCTACACTGG
TGACTCCAAATGTGGAAGTATCAGCAAAGCAAGAGAAGTATTTAGATTTCTATCTGGTGT
GCTTTCATCTGTGATCTGATCATTAATAGCACTGCGCTGCTGATGTGAATTGGGGAGGAT
AGTTGTTATTTTGTGATCTAGATTTTCATGCAGGAAATGATGAATTTGGATTCACTCTTT
AAAAGTGGCTCAACAGAAATAATAAAGTAGGGCAACTGTTTTGGCTTCAGGGAAATTTGG
AGCATGGTATTTGTTGTGGATGATAAAGAGGTGGGATGGTGTGTGATGATGCAG
>Alp18_12873_c3_g1
CTCTGGTTGTGACTATCTAGAGCTGAATTTGGCATACTAGGGTTAATAAAATGTATTTTT
GAGGTGACTTTTAATCGATTATAACTATTGTTTAGGCTGAATACCAATTGGACTTGAATC
ACTATTGCATAAACTTCTTATAATCATTTTATTATGCTGTGCTTGGAGTTGAGTTAAATA
ACTGATAGAAATGGTGAGGAACAATTGAGCTTCGGGGCAAGGCCCAAAATATGGAGGGTG
TATGAAAGGGCACGTGGGAAAGGTTGTGAAAAAGGGGCACGTGGATAGGAAGCATGGGTG
TAAGATTAGTATTATATATGGGTGGTTAGAAGTGAGAGAAGGCAGACAATTCCACTCCGT
GAATTGTGGGAGCCTTTGGCTTAGGGAAGTTTGTTATCAATTTGTTACCATCTTTACCAT
TGAATTGCTGTAACTGTTTTATTGAGGAAAGAAATACCATTACAGTTACCTTTTTCTCTC
TTATTTTCTTGCTTGTTGCTTTGATATCCATCAATAACCTTATCAAATGTGGCAATTTCC
TAACAACAGACTAATTATTGTGGTGCAGAATGTGCTTGTGTCATTTTTATATGATGATAC
ACACAAGTTTGCACAAAATAGATTGAAAACAGATTGAGTGGGACTGGTTTTTTTAGTCGT
AAACCTTTGAACATATAAGGGAACATTTTAAACCTATTAGAATTAGCGAGAGTAGTCAAT
AGCGG
>Alp18_12873_c4_g1
GTCGTAGCTATGAAATGTTAATAAAATTACATAATCTAAGTGAGTAGTCCTAGTTTGTTA
TTCTATTGTTGCGTTATATTGTCTACATGGCAAGGCGGCCTAGCACACTGTGTGTCCTCA
ATTTTGTCAGGGTTAAACTATAGGTAAACATGGGCTCATAAAATATTTGTTTTTCCATTG
TTTTAACTGTGGCTAAGCGACACATGGCCTCCAAAAACTTAAGAGAAGTTATTAGGAAAC
ATCTAGAGATTAACGATTTGAACAGAAATATGAACCTGAATAAAATATCATGGCGAAAGT
TGATCCATGTAGCCGACCCCATTTAGTGAGTTAAGGCTTGGTTGTTGTTTTTAGTTAAAA
GGCTTAGGTTGAGTAAGATTAGATGTTTATAAACTACCGTTGATTACAATTTTCAAGCAA
TGAGCGCTTTTTAGTGGACATCCAAAATAGTATGCTAGGAGAAAATACAGGTCAAGTGTT
TATTTAAAAAATAATAATTATCTTATAACAAATTGCTGCACAAGTGTTTGAAACAAGTTA
TGGTAATAACTTATGATATACTCATAACCTTATTTTCTTATTCAATCG
>Alp18_12874_c0_g1
CCAAACCAACCGATGTCCAACCCTAAGAACTATACAAACAAATTCTTCAGGACAATCATT
GGCAAGATTTTAATTGGAAAAAAATATTGAAAAGCCTTACATCTACCCTAGCCTACAAGG
CAGAAAAAGCTGAATCCAAAACGATTTTGAATTCGGTGCATGAGTGTATTAGAAAAAAGT
AGGGTGCGGATAGCGTTTAGCTAGAGAAATTGCCTTGCCTCCGTTTTGGACCGATTTCAT
GATTCTTTTCAGAAAAATTGAACGAGTCGCACATTCAGATTCAATTTCTTCCACCAATAC
CAATCCTATCCCCTTTTGATCAAACTTCATTGATTATCCTTCAGGTACATCGTACTGTAT
CAGATTCCGATTTTCTCCTTGAAACCTAAGTTTTTGATCCAATTTATTCCTTTTTCCAGC
TTGTAGGTGATTATTTTCTAGAATAGCGAAATGGGTATTGATCATTTTTCAATTAGAAAA
GGTTTTGATTTCTGGGTATACTAGATTTTGAGTTTCAAATTTATTCAATGGAATTTTGAG
AAGAGTACATAGATATGGGTTCAAAAGATGTGAATAGTAAAGCATGGAAATGGGGTTTAG
GGTTGATATATATAATAGCTGTTGCACTAATATGGATCGCTGCTAGCTTTGTAGTCCAAT
CTGTTGTAGATGATGGTGTATCACCATTCCTTGTTACTTACATATGCAATTCTTTGTTTG
TCGTGTTGCTTCCGATTGTTGAAATCGGGAGGTATTTCGAGGGTTCTTACGGAGGTTTAT
GGTTTTGGAAGAGTGATAAGAGTAAAACGCATTTAGAACGGAGGTTAGGGGAGTCAGAAC
AGGCTATACTTCTTAGAGACAATGAAGCAAGCGAAGAAGTTGTTGAATCGTTGGATGTGA
TTGAAGATAGGAGCAATGGTTCTGAATTGATTCCTTCTGATAATGTAGCAGGAGGGTTGG
TCGGTCATGTTTCTATGATTGAAGATGTTGATCAAAGAGGGTTGGACGAGAAAAGACGTT
GGACACGTTGCAGAGTTGCCAAAGTTAGTTTGTTGATATGTCCCTTTTGGTTTCTCGCTC
AACTCACTTTTAACCTGTCGTTGAAGTATACTACAGTTACATCAAACACAATCTTAAGCA
GTGCATCCAGTCTTTTTACCTTCTTGGTTTCCCTAGCTTTTTTGGGTGAGAGGTTTACAT
GGTTAAAGCTATTTAGTGTTCTTCTTTGCATGGGAGGAACAATAATTGTAAGTCTTGGTG
ATTCAAAATCTGGTTTAAGAACAGTTGCATCAAATCCTCTTCTTGGAGACATTTTTGCGC
TTTCTTCAGCAGGATTATATGCAGTGTATATCACCCTTATTCGAAAGAAATTAAACGACG
ATGACGGAAAGAACGGTGAAGCCAGTATGGCTCAGTTTCTTGGATTTCTTGGGCTTTTCA
ATGTTTTACTGTTTCTTCCAGTCGCCCTTATACTCAATATTACCAAGACTGAACCTTTTT
ATATGCTTTCTTTGAAGCAGTTTGGTCTGATTATTGGCAAAGGATTACTGGACAATGTGC
TGAGTGATTACTTATGGGCCAAGGCTGTTCTTCTTACATCAACCACAGTAGCTACAGCTG
GACTCACAATTCAAGTCCCATTGGCTGCCATTATTGATACCTTCACAGGAAATTCTCCTC
CTTTCATGGATTACCTTGGAGCAGTAGCTGTTATGGTCGGTTTTGCGGGAATCAATATTC
CGGCCGATACTTTTAGCCAGTCAACAGAATCTAGTGCCGTGGAATTGAAAAATGAGGAAG
TGAGTATAAGGGATGAAGAGCATGCTAGTTTGCCAGGAACACAAGACACGGTGGCACAAG
ACACGGTGGCTGTACTGTAGCATGTATGTACATTGTATTATTTTTAGTTATTAGTTCAAG
TGTAATATATTTTTTTATTAGTACCAAATTTGTTGCGATAACATGAATGTACTGTACAAA
AAATAGATGGTTACAATATTGCATAATTATTAATGAAAATAAGCT
>Alp18_12874_c1_g1
AAAAAATCGACAATAATTTGGATGATTGACATCGTTTAAATATGTGATTAGTTGCATTCA
GTGTTATCAAATAGTGGCTATGGTGGTGCTATGGTTGATATACATGACCCTTTTTGGGCT
CGCCGCAATGGTAAATATTGGCCGATATTGCGGGTTTTTCTGCCATAATCCGCTATAATG
GCGCCGCAAAGAGGCTGGGATGGTGGGATTTTGGCTTTCTGCCATGGACCGTCATCGACA
GCGCTGGTTACATTCCATGAATG
>Alp18_12874_c2_g1
CATATAGTCATCCAAATTATGTTCAAATATACATGATTCTTCATGTTTCAAATGTACGTG
ATTCTATTAACCACAATTTATGTCCAAATATACACATGAGGATCATGGTTAATGACATTC
CAAATTGTGGTTAGTTGTGTTTTGTGGATGGTTAATGAGTTGCAACACCTTATATTCATT
AATCATCTGCTAAACATGATTAAGCGTGTATTTGTGTATTTGAACTGCATTCACTATCAA
ATTATTGTTGAACTTTGTATCAAAATAAAACACCTCTAAATTAGTTATTTTTTCATGTCA
TATGCAGTCAAACACAATCTTAAGCAGTG
>Alp18_12875_c0_g1
TTTTTCTGGTTTTCTACAGCGTTAACCGATTAACCATATAGGTTAACCGGTTAACAGCTT
AAAATTTTCAAATCTCAGGCTTAACGTTCATGTGTTAACCGATTAACCTATATGGTTAAC
CGATTAACACTGAACGAATTTTGAAAAAATTGCTTTGTTTCATTTTCAAATCATTTTTGA
ATATTATACCTTTTCAAGTTTTGATTCATACTTTTGTGTACCTTTTTGAAAGGGTGTTTT
GAACATATATATTCTGAAAAATTCAAAATGAAAAAGACCTCCAAC
>Alp18_12876_c0_g1
TTGAAGACTACAAAAGAATGGAAAAAAAAAACAAGGGTTTGAGTTGTGGAGTGAAACGTG
TAAAATGGAGTGTTAAGTGAACCGAAGGAATTTCAAGGGTTTTGTGTGCATTACATGTCT
CTGATGACGTCTCTTCCGATTCTCCCTCCCGATCTTATCAAGGAAATCCTTTCTTGGCTT
CCGGTGAAGCTTCTCGTGAGAGTGACATGTGTTTGCAAACACTGGAAATCAGTTATCTTT
GACCCAACATTTGCTAAACTTCACCTTCAAAGATCACCCAAACATACACACACCCTACTT
ACCTTACTCCTTGACTCACAAATTTGGGTCGTAACTCCATACTCAGTGCGTCATTTACTC
GAACACCCTTCGTCCACTGTCAACGAAGACGAGTGTCTCCGTTTCAAAAACCATACTTAT
CATGCAATAGGCTCTGCCAACGGCTTGGTCTGTTTGATCGGTGATAAATCTCAAGAAGAT
GGAAACAGAGAAATTTGTAGTCGGTTCTGGAACCCTAGTTTACGGTTAAGATCCAAAAAG
TCACCAACTTTGTCTTTCATGCGTCCTAATTTCAGGGTTCACCTTGGATTTGGCTTTGAT
GATTCAGGAGACAAATACAAGGTGGTGGCTGTGTTTTGGGATCATACAGCGCAAAAATGG
GAGGGGAGAGTTCATTGCATGGGCGATAGTTGCTGGAGAAAGACTCTCGCTTGCCCTGAT
TTTCCAACTCTACTAGCAACTCAATACGGAACATTTGTTAATGCTAGCCTTAACTGGTTA
GCACTTAACAACTTAAATTGTCATCAGTATGAATGGGAAAATGTTACCATCGAAGGGTTA
GTGATATTTTCGCTTGATCTACGGAAGGAAACATATAAGTATATGTTGCTACCTGCCGGT
TTTGGTGAAAAGCCCCAAGATGAACCAGGTCTTGCTGTTTTGAGGGATTACCTGTGCCTT
TATTATGAACACATGAGATCCCATTTTGTTTTGTGGGAAATGAGAGAGTTTGGAGTTCAA
GAGTCTTGGACTCAGTTGGTGAATGTTAGCTATGCGCATCTTCAATCTGATGAATTTGTG
CCTGGTTGGCTGCTGTTGCCGGTGTGTCTGTCGGAAAATGGAGATGTCCTGTTGCTGGCC
TCCACAGATTTGGATGATGTTATTATGTATAATCAAAGAGATGGTAGAGTTGAACATATT
GAACTTCCTAACAAGCAAATTTGGTATGCCGATGAACATATGCAGAGCTTGGTTTTGCCT
CATCCTCATCCACATTAAGCTCTTATGCAGCAGACTGTTAGATTTTTCATAGCTACTGAT
GGTTCCTTAATTGTGTTTTCCTTATCTAGTTGGACTATTTTGTTGCTTGATTCCATTGCT
ACTAATTGGATCAAAGTGTTTGGATT
>Alp18_12877_c0_g1
GGAATGGCAACAAAAGACGTTGTCTTCTTCTTCCTCTCAGATTTTCGCCTCCTCTGCATT
TCCATGGTCGCCATAACTCAATGAAATAAATAATTCCCAACATGCAACTTGCTCACTATT
TCGTCCTGAACCCATTTTCAGTCCCAAAATTCACAAACACTCAAACGAAACAAACAATTT
CTCAACTATTTCAAAAAAAACCTAAAAGCTTCAAAGACAAATTAAATGATAATGGCTCAA
GCTTTCACAACACAAACAAGGGGCCTTTGATCTACACATCTCAGGTTACGAAATGGTATA
AAGAAGTTACAAAATGGAATGAAAACTCACCTCGCTGAAAACAAGTCCGACGATGACGTG
ATGAGATTTTCTCATGTATGCGCGTCTTCGCGATTCCTTCTTGATTCTGCTACACTTCCT
CTACTCTCTTCTTCTTCTTCTTCTTCTTCTTCTTCTTTTTACTTGTTCTGAGTTTGGATT
TGTTGAGGTTCTGTTTGGAGTTGTTTTATGTTGTTGTTGTTGTTGTTAGTTATGAGGTTA
TGTTTAAGTTGAGGTTTGTTGTTTGATTCATATTTTGTAGATTGAGTATGAAGTTTTGTG
TGATGGAGTTATGGAGTTTTTGTGTAAATGATTGTAGTGTGGCTTGTGGAGGAAGCACTT
TGTTCACTTTTTGCAGAGTTTGTTTATGAATTTTGTTTGTGGATTTAGATGGAATTTTGG
AGGAAGAGTTGTGTTTTCATTTGCTGCAGAATTGTTCAAGCATTCTTCCTCCTTTTCTGT
TTGTTGTATATGAGTTTATTCTTTGTAGCAGTTTTGATTTCTCTCTTCTCCATTCATTGC
ATAATGAGGATATTTATATAGAGAATCAACATGAGAGTAATGTAGGGATTTCAAGAAGAA
GGAGATAAGGATGAATCATTTTTAGCAGATTTTGTGGAGAGTGGGGGACGGGAATGCACA
TGCTATCAAATGGTGCTACCCAAGTTTCTAATTTTTTGTCTTTTATGTAAAGTCATGAAA
ATGTATTTTTGCTGATTTTGGTTATGGTAATGGAA
>Alp18_13333_c3_g1
TGAAGACAATAGTTTATAAATAGTTTTAAAAAAAGGATTTGAGGAATTTCTCCCCAAAAC
CCTAACAGCAGACACGATAGCAGTGTAGGGCTGCAATTTTGTTGCAATCAGCGGCTGCAA
CAACCATTATTGCAGACTGCGGCTCACAGGATAAAAGCATAGTGTTGAACCCTACCATCA
CCATCCTATTCCGCTAGTGCCACTATAGTGCTATTGACAACATAGGGTATAGGGCACGTG
TACGAGATACAACACTCTAAAAAGAATCAAGATACGTGTACGCCAATATAAACATGAGAG
TCTTTTATATAATGTAACATGTGGGCTAAATTGTTCTGTTCACAACAAAATATCACAATA
AAAGTTCAATAGTCATAAATATTGCTGAATTACAACTTACAAG
>Alp18_13333_c4_g1
GATTTTTACAGCTCTAGTTTAACATGGTTTTATACCATGTTAGAGTATAATAAAACATCT
TATAATATCTTTATATTATGTTGGAGTATCTTAGTTCATTATATCAGTAGATCGGTTTCT
TATGATGCATACATAGACAAAAGTACGGTTTCCATTATATTGTTAATCCAGATATCGTCG
CATAGCGCTGACCCTCTAAAATGCTATTCCAACATTGCTGATATCAATCAGTGTACAAGG
TAAATATAAATACTCAAAACTAGAAAATTCGCACAATTAAAGAGACCGTC
>Alp18_13333_c5_g1
AAATAAACTGAAATCCATAAATAATATTTGATGAATACATTTTTATGAATACTAGCATTA
AGTTACATACCATATGGCAATACTATTTATTGAAAGATAGCTCCTTATGGAATTGTTTAT
CATTATTATTATGATTGTATAATTTCTTCTGTTTCAAGCTCTTTCTGTCTTGGTAGAAGT
GAAGAAGCCAACTTTGGGTGGCATTGTGTAATATTTGCTAGACTATGGTGCATTTTAGTG
GAGTGAAGCATGTCATTTTTAAGGATTTCTCTTTAGTTAAATAGTTATTTTTAACAAAAT
TAGGAAT
>Alp18_13334_c0_g1
AGCAACTAGCAAGCATATCATCAAACGCCATAACAACATCTCTTTAGACTTCAAACTCAT
GCCTCCTCCAATTCCCACATTCTCTCAACCTTATCATACTCTAATCAAAATCCCCCTTTT
CAACATCAAACCCATCTATGATAATAGCATTAATATCAAACCAATTAACCCCTCTCTTCT
AACTACACACTCTTTCTCTCTCACCAATTCCTCCATCAAACACTCCACAAAAAACCTCAT
TGATTTTAAGGATAAAACAACTAGGTTCCGACTCAAAAACCTTGTCAAAAACATCACATC
GTTAACCTCGTCCAAAAACAAAACCCACATACTACAAAAAATCCTAGAGAAAGATGCTAC
CGAGTTTCAAATTCAAACCATATCAGATTTCAATCACCTTCTCATGGCCCTAGTCATTGC
AAAAGAGCTACAACTCTGTCAAACAATCTTCACAAAGTTTTCATCTTTTCATCTTGTTCC
AGATTCTTGCACTTACTCCATCATGATAAGGTGCCACTGTGAGAAAAACGATGCGGAAGA
AGCAAAAAGAGTACTTTTTACTGTTCTGGAAAATGGGTTTGAACCAGATGCTGCAACCAT
CACTGTTGTAATAAATTCCCTTTGCAAAAGAGGGAAAGTGAAGAAGGCTGTGGAGGTTTT
TGGATTCATGGAGAGAAAGGGTTTGAAGCTTGGTGTTCAACCGTATAACTGTTTGTTGAA
AGGGTTGTCTTATGTGGGAAGGGTTGAAGAAGCACTTGGGATTTTGATGAGAATGAAGGA
GAGAAATTTGGGGGTTGATGTTTATTCTTATAATGCTGTTATGGATGGATTATGCAAAGT
GGGTCGTTCGGATGATGCAATGAGGTTGTTTAATGAAGGTATTGAGATTGGATTGATACC
GAATGTGGTTACTTTTAACGCGTTGATTCAAGGGTATTCGAGAGAAGGTAGACCAGTGGA
GGGTGTTGGTGTTTTGAAGATGATGAAAAGACATGGTTGTGTTCCTGATTTTATTAGTTA
TAGTACTGTTTTACATGGATTGTTGAAGTGGGATGAAATTGTGGCGGCGATTTGGATTTA
TAAGGAGATGGTGGAGATTGGATTTAAGGTTGATTTGAGGATGATGGGGACTTTGGTGAG
GCGTTTGTGTAAGGAAGCATGGAGGGAAAAATGTTTGCTTGAGGATGCTTATGAAGTGTT
TGAGAAAATGAAAGAGAAGGGTTTAGTGGTTGATAAGAGGACCGTGGAGGTGATGGTTGA
GGGATATAGTAGGGGGAAGAAGTTTGATGAGGCTTTGGTGAGTTTGAATGATATGGTTAG
GTGGGGCTACTCTCTTGAGGGAATTGGGTTTGGGAAAGTGATTAGAGGACTTTGTAGGCT
GGGTAGAGTGGATGAGGCGGTGTCGAGTTCGCTCCTTTTGCATGCAAATGGTGGGATTGT
TGATAGAAGTTGTTTTGAGGTATTGGTTAATGAACTTAATGTGCTTGGGAGAGTGTTTTG
TGGTTCTTTTTTGTTTGGCCTTGCATTGAAGCAAGGTGTTGTTTTTGTTCCCAATAAGGA
GCTGCAAGCTGATAAAAGGTGTTAGGAAACATTTGGAGTCTCGAGGGTTGTTTGCTGTGA
ATTTTTCAAAGCAACTACTGGAAGCTTCATTTCTATGCAGTTTCACCATGGTTCTTACTT
TTTTCAAGCACTCTGTTAGTCAGCTCGAGCAGGCTTAATGATGCTGAAATGGATATTGAG
TTGCTAGTGAACAAGAGTTTCATGGAGACCATACTTGCAGGCTATGTCTAAAGTAGTGAC
TGTTTTTGAACAAGCCTTGAATAGGAATGGTGACTCTGCTTGTGCTCACACAGGGTTGTT
TCTGGAAACTGGATTGTTCTTGGATTAGATACCATATGCTTGATTCAATTATTTAGTTCA
CAAAGTAAGTATGAATAGAAACATAAGAAGATAGTTTGATCAAATTGTAAAGTAATAAAA
AGGAATGATCAATTTTGTATGAAATGGGTTCTTAATATCAGTGATGTGTATGAGATTGAA
ATCTCAAGAACGCCCAATTTGCTTTGTAATCATTGATAACCATCACTTCCAAGTAGTTTG
GTAAAACTGTCGGTCAATTGGTTACAAGATTAAAAAGGTAAAGGAGTAACAAGAACTGCC
TTAACATTTTT
>Alp18_13335_c0_g1
TCTCATTTTAAAATAAATTGATGACGAATGTAATATTGACATTTTTAATTTGATACGGAT
CTAACATTGGTCTTTTGTGTATGATTTATTGTAGAATACAGAGATGAACAATAGCGCAGG
CTTGCATGAAAAAATACGAATTTACTATATATAAAATATACATATATGTGTGTATATTAG
TAACCAAGTTATATTAAGCAACCACAAAGAGAAAGTGTTATGATGGCTGAGAGAAAAGGA
AGAGTTTGTGTAACAGGAGGTACAGGTTTCATTGGTTCATGGATTATCAAGAAACTCCTT
GAAGATGGTTACACTGTTAATACAACTGTTAGAACTGATTCAGCAGGAAAAAAGAGAGAT
GTTAGTTTCCTCACAAATTTCCGGAAGCATCCGAGAAACTAAATATTTTCACTGCTGATC
TTAGCAATGGATTTTGTAGAGAATGAACCAGAAGAAATAGTGACAAAAAGAAACATCGAC
GGAGCATTAGGAATTCTAAAAGCATGCAAAAATTCAAAGACTGTGAAGAGAGTCGTTTAC
ACTTCAAGTGCTTCAGCTGTTTATCTTCAGGAGAAAGAATTAGATGTATTGGATGAAAGT
TATTGGAGTGACGTGAATCTTCTAAGAACTTTGAAACCATTTGCTTGGTCATATTCAGTT
TCTAAGACACTTGCCGAGAAAGCAGTTCTTAAATATGGACAACAACATGGGTTGGATATT
GTGACGGTTATACCAACATTTGTTGTTGGACCCTTCATTTGTCCTAAACTTCCTGCTTAC
TGATTATAGTTCACTATCTTTCTTATTTGGTGACAAGAATCCATTTGCCATGTCTCATTT
TCATATTGTTCATGTTGATGACGTTGCACGAGCACATGTATATTTGTTTGAGCATCCAAA
TCCAGAAGGGAGATATAATTGTTCGCCATTCATTGCACCTCTTGAAGAAGTAGTTCAAAT
TCTTTCTCCTAAATATCCTGAATTTGATGTACCAACATTAGATGAGGTGGAGAAAATTAA
AGGTAACAAGCTTTCACATTTAACCTCAAAAAAGCTCAAGGATGCTGGATTTGAATTCAA
GTATAGTGTCGAAGAAATGTTGGACGATACGATTCAGTGTTGTAAGGAAAAGGGTTATCT
TTGATAAAATAAAAGGAAGAGAGTTACGAAGGGGTAAGGAAAAAATAAATGTATGCATTT
TAGCACTTAGTGTGTATGTGAAGAATCAAATTAAAT
>Alp18_13336_c0_g1
TTTAGATCGTACGTGAAAAGAGGAAAAGAACCCTAAGAGAAGAGGAAAAGAGGAAGCGTG
CGAGAAGTCCCAAGAGATCGTCGAATCACCAGGTGTTGATAATTAGATGCCTGTATCGGT
GGAATTAGTTGTTGGAAGCTAGTCTCGTATTAGCCAAGTTTTAGAGTCATGCTCTGATAG
ATGTAACACTGGGGGGACGCGGTTGTTTGTCTGTTTGATTTGTTAAGAAGAGATTGTTGA
TGTAATCTCTCGAAATTGATGTTGTGTTTTAACATGATAAAAAGGC
>Alp18_13370_c0_g1
GAGAAAACAAAGCAAGTATAGTATCCGAAATGGTTGCTTCTCTTTTCTTTCATCTCTCGC
GCTTTGTCCCGTAGCTCTCTTTCTCTCTCCTCTCTCTCTGGCGCCATTCTCCCCCGCATC
ACACCTGAGAGCGAGCCTGCGAGAAACAAGAAAATCAATCACAAAACCTTTCACCAATTT
TCCATCACTCCAATCTTCATAACCCCTAATTTCTTTCCTCATCAATCTTCACCCTTTCTA
ACCCAAAACCCTAACCCCTTTTCACAGGTCAATCACTTTCACTTTCCCTCTATCTTCGAT
TATCTTCCTCTTCCATTCCATCATCAGCGTCGTCAACGTCAACGTCAACGTTATTTTCCG
ATTCTCATTTTTTTATGATTCAGAGTTAGGGTTAGGGATTTAACGTCAATGGAAGGGAGT
GGGGACATGTTCAGAGGCTCTCCGGTTGCCGGATCATCATCAGCATCTTCTTCATCGTTG
AGTTCAAGAAGATACGGATTCCCCTCAGCTGCCAGCATAATTCAAGCACCGTTATCAGCG
CTTCTGGAGTATTCTGGTATTCTCCCCCCTAGGTCGAACCAGCATCAACCTAACCCTGAT
TCTGTCTCCAATGACGGCGAGGTTTCGATTAGGATCATCGGTGCTACTGAACAAGATAAT
CACAGGGAAGAGGAGGGTACCCCATTGGTGGGGAATGATGGTTCTGCAGCCTCGGCTGGG
ATGACGGCTTCCCCTTCACACGGCGACGTTGAGGATGTTTCAAGGTCCGGGAGTGGAAAT
GTTGATGCAGAAGCAGGTGGTGGTGGTGATGGCGTTGGTGCTAATGGAAGAGATTCTTCT
TACCAGAGATATGATATTCAGCATGCTGCTAGGTGGATTGAGCAAGTCTTGCCCTTTTCT
TTGCTTCTTTTGGTGGTTTTCATTCGCCAACACTTGCAAGGGTTTTTTGTTACCATCTGG
ATTGCTGCTGTCCTTTTCAAGTCAAATGACATTCTGCGGAAACAAACTGCCTTGAAGGGA
GAGAGGAAGATGCCCGTTTTGATTGGAATTTCTGTTGCGTTTGCACTTCACGTGGTTGGT
GTTTATTGGTGGTATCAGAATGATGATCTAATGTATCCGTTAGTCATGCTTCCTCCCAAA
GAAATACCACCTTTCTGGCATGCTATTTTCATCATCATGGTGAATGACACTTTGGCGCGC
CAGGCTGCAATGATATTCAAGTGTATATTGTTAATGTATTACAAGAATAGCAGAGGCCGC
AATTATCGTAAGCAGGGGCAAATGCTGACTTTAGTTGAATACCTCCTCCTGCTTTACCGA
GCTTTATTGCCAACACCAGTTTGGTATCGTTTCTTCCTGAACAAGGAATATGGAAGCCTC
TTTTCTTCACTGATGACAGGATTGTATCTAACATTTAAGCTCACATCTGTTGTTGAAAAG
GTGCAATCTTTCTTTGCTGCAGTGAAGGCATTGTCACGTAAAGAAGTACACTATGGGGCT
CATGCAACATCAGAGCAGGTTGTTGCTGCCGGTGATCTTTGTGCCATTTGTCAAGAGAAG
ATGCATGCCCCAATCTTACTTCGTTGTAAACACATTTTCTGTGAAGACTGTGTATCAGAG
TGGTTTGAGAGGGAAAGGACCTGCCCATTGTGCAGGGCTTTGGTAAAACCTGCAGACCTC
AGGTCATTTGGTGATGGCTCTACTAGTTTGTTTTTCCAATTATTCTAAACTCATATAATA
CAAGCCAGGAAGTTTTTTCTGCATTGAAGCTTTATTTCTAAAGCAGCAGTCCTGATCTAT
ATACATCAACACATGTAAAATTCACTGGAGGCGTTTTGGAGAAACACTCTGAGAAGATGA
ATGCAGCTAAATAGGATTTAACTTGTCACCTATTATTCACATAATGTACTTGTAAGCGGT
TAAGTGTATTATATGACCCTGTAACTAGGAAGTTTATTGAATGTATAATTAAATGCGAGT
CTTCATCTACAAGGAATGAAGGTCTCTTTCTCCAAACTTCTTTGTCATATTGTGATTCAA
ATTAGCAATTTTTTTTTGTATTTGTTTGAATGTGGTTTACGAGACAACGTTGTTTGCTCA
ACTGGCAGGTTATAAAAATCTCACATTTCAGTAAA
>Alp18_13370_c1_g1
GAGGCCGCAATTATCGTAAGCAGGTGAGGTAATACATTATGCATGGTTGTCAAGATCTCG
ATCTTAAAATTTTACGATTTTGCAATTTCTCTCACCCCCAATGATACTGTTCTTAAGTAG
AATCGTGTGTTGTAGCCAAATTGTGAAACCATTGATTTTGTGTGATCTTGGCCAGTTCTG
GCCACAATCAGTTGTTTTCCGGCCATGCTCACCGTTTTCCGGCCACCACCATTACAAGCC
GAGGAGGTTGACAAGATGCCAAGAGGCAACATTTTACGGCTTGACAGAGGCCATTTTCCC
ACGAATACACTTGCCTACCAAAATATCATCTAAAAATCTTCAAATGTACCTATATAATTT
TTTGTTTTAGTCATATCTTACGATTTTTGTTACGATCTTATGTTTTTATGATCTTGCTAC
CCCCTCTCGATCTTACAAAAATAATTGAGTAGGATCTTCCGATCTTAGTTACGATCTTAT
GTTTTATAATTTTACTATCCCTTCTGATCTTAAGCAAGATCCCGATTTTGACAACCTTGA
CATTATGAAGCACTAGGGATATTTAGTGTAAGTGTTTAATGTTTTGGGAATAGAAGAGTT
TTTGAAGGCGGTTTTTCTTCTTCTTCTTTTTAAGTTATATTATTACCAACACTTCTTTGC
TATTTCTTTTAAGATGCCCAAG
>Alp18_15151_c0_g1
ATTGGGCGAATATAAATTCCGAAACACAAGCCATGGTATACTGTAATAAGATTGAGGAAG
GAACAACACAGTACACAAGCTGAAAAGTAGCGTAAAGAAGGAGTTTCATTGCTGAAAATT
CGAAGCTGATTACGATGGAGCTACAGCCACAAGTTGATGATGATAATTTCGAGGGTTTCA
GGCATTCTTTTGATGAAATTCACACCGAAGTTGACAAGCTTGAGAAGCAAGTGATTGAGG
TTGAGCGGCACTACGAATCTGCTGGTAATGTTCAAGGAAGTAATTTTAAAGGTGGCTCAG
TAGTAAAAGAGAAAGGCCGGGAGAAAAGTGTTGTTGGCGCTAAAAAGCTGTTGCAAGATG
CACCACGTCTGGAACCTGCTGCTGCAAAGAGGATGCAGGAGCTGATGCGCCAGTTTTCCA
CAATATTACGCAAGATCACTCAGCACAAGTGGGCTTGGCCCTTTTTGGAACCTGTAGATG
TAGAAGGTCTCGGGCTTCATGACTATTACGAGATTATTGATAAGCCCATGGATTTCAGTA
CAATAAAAAATAAAATGGAAGCTAAGGATGAAACTGGATATAAGAATGTGCGGGAGATAT
ATGCAGATGTAAGGTTGATATTTAAGAATGCAATGAAATACAACGATGAAAAACATGATG
TCCATGTTATGGCAAAGACCTTGCTGGAAAAATTCGAAGAAAAATGGCTGCAACTGTTAC
CTAAAGTGGCTGAAGAGGAAAAGAGAGAAATAGAGGAAGAAGCACATACACAACTAGACA
TTCAACACGCTCAGGAGATGACCTATGCCAAAATAGCTAAGGATTTAGCCAGTGAGCTTG
ATGAGGTTGATCTACGTTTGACGAAACTCAAAGAAATGGTCATTCAGAATTGCAGAAAAC
TGTCTACTGGAGAGAGGAAAAAACTTGTGAGTGCACTTGCCAAATTGTCTCCTGAAAACC
TCCAAAGGGCATTGTGTATAGTTGCTGAGAACAACCCAAGCTTTGAATCTACTCAGGTTG
AAGTGGTTCTTGACTTGGATGCTCAGAGTGACTACACACTGTGGAGGTTACAGCATTTTG
TGAAAGGTGCTCTAGAAGATCAACCAAAGAATTGTGGAGGCACAGATATTAATATTGATA
CTGAAGAGAAGAAATCAAATTCTAGAAAAAAGCGAGAATTTTGTGATGCTCTTGTCAATA
ACCTAACAAAGACAAGAAAATTATCGAATTTATGATTCTTAAGCACAACATAGAAGGCAT
TGGTTTGCCCGATTGCGCTGAAGTTGAAAATTTCCAGAGTTTGATGATGCAGTAGGGAAA
ATCTGTATCTGTGTTTATCTATATAATAAGATATTCAAAGCTATGTTGATGATGCCAGTC
TCTTAAATGCGCAGAAACATAGAAGCTTGCAGAAGTAACGTTGTGGAGGTGGACAACAAG
TGAGGGGGAATTATATATCATTCTCTATGTTCTTTGGGTACATAGTCATCTTTATAAGAA
ATAAAATAGAATATAAACTAGTTTTGTATATGAGACTGTTGATTATATGAATGTATCGGG
TGTATTATCCCTTTTAGTATACTCCATTTAAAGATTGTCATTGTGGTAATTTACTAGAGC
ATACTACCAATCT
>Alp18_15151_c1_g1
GTGACTTTCAGCGCGTGCGCGCGCGCACACACACACATATATATTTCATTAGTTTTGATT
TGCTTGCTCTAGTGGCTGCATTGTTTTTCTTAGGGAATATGGATGCATGTTTGATGGAAA
ATCAACAGTGGATTATGCTTCCTAATAATTCATTCTTTTTAGAGATTTTTAGGGGCATGA
ATTTTTATCTTGTTAGAATGTTGGTCTAACAATTTAGATAGAGTTTAAGTTATTAAGAAA
GATTTCGAGATTAACGATTTGGATAAAATATTGTCCTGCATAGAACATTATGGCGGAAGT
TGATCCATGTAGCCGACCCCACTTAGTGAGATAAGACTTGGTTGTTGTTGTATAGTGCTA
GTCTAGATTCATTTTTGAATGTTAAAATGTTAGTTGAGTATAGTTGTGTAAGTGCAATAG
TTACTAATTGCGTAGATCCTCTATTGTTGAACACATGCTACAAATAAGATAGCTGTGTGC
ATAATACACACAAATAGGATGTAGGTAAAACATACGACTTAACAAGTAACATATAAATTA
CTTTATAAAATATTTGAAAGTGTAAGATTTTATAATGGTAAGTTTTGAGCTGTGGAAATT
TTACATTGTGAAATCTTTTACAGCTTGAGAAGCAAGTGATTGAGG
>Alp18_15151_c2_g1
CAAGTTAGAGTTAATGTATTGCATAATAAATATGTATAATATTCATACTCTTAGAACGAT
ATGGGTTTAGGGCATAGCGGAACTTCTTGTAAGGTGAGAATTGGTAAAACACTATCTATC
TAGACATTATATCTTTGTTAGACTGGGAGCGGCATTTAGGGATGCGCTGGAGGCCAGCTG
CCTTCCTTTAGTTTTGTGCAGGTGGCCGAGTTTACCTTCCTTCAGTTAGTTCTCTCACGA
GTTTCAATCTTCTTGGCGTGCAGGATAAATCAGATCGCTGATCATGCTGGCTTTCTCTCT
CTTCTCTAGTGTGGTTGTTTAGCTTTTTCTTTTGACTGTTGTTTAGTTTTTGAGTTTAGT
TGTTTTACTG
>Alp18_15152_c0_g1
GAAATGTTTCATTTCATCCAATCAAATTTTGAAAGGCCATTTCTGGAAAATAGGAAATAA
TATTCCGTTGACTCCAACCAGTTTAAAGCTATACACTCTCTTTGTTTTACAATTATCACT
TTCCATTCACTCTCACTTCTAACTCTAAACCAATGTCGAACGAGATTCAATTCTTCCAGC
TCAACACCGGAGCTAAGATCCCTTCCGTCGGTTTGGGAACTTGGCAGTCCGATCCTGGTG
TCGTCGGGGAAGCGATTGCTACTGCCATCAAGGTTGGTTACCGTCATATTGACGGCTCTC
CACTCTATGGAAATGAGAAAGAGATTGGATTTATGTTGAACAAACTGTTTGATGATGGCG
TAGTGAAACGTGAAGATTTGTTTATTACGTCGAAACTCTGGAATACTGAGCATGATCCAA
AAGATGTACCTCTAGCATTGGACAGGACTTTGAAAGACTTACAACTTGATTATGTTGATC
TGTATCTTATCCATTGGCCTGTTGCAATGAAGAAAGAATCAACAATGGAGAAAGAATCAT
TAGGTTTTAATTCTGAAAATATTTTGCAACCTAACATTTCCAGCACAGGGGATGCAACAA
AGAAAGAATCGGTAGGTCCCAATCCTAAAAATCTTGTACAACCTAATCTTGCTAGCACGT
GGAAGGCAATGGAATTACTTTATGATTCTGGAAAGGCGCGAGCTATAGGTGTAAGCAATT
TTTCTATCAAGAAGTTGGGGGATTTGTTGAAGGTTGCTCGCATTCCTCCTGCTGTCAATC
AAGTCGAGTGTCACCCTTCTTGGAGGCAGGATAAGCTGAAGGATTTTTGCAATTCCAAGG
GTGTCCACTTCTCTGGATATTCACCTCTGGGTTCTCCTAGTTGGCTTAAAACTAGTGTCC
TTAACCATCCAACTTTAAATGAGATTGCGGAGAAACTAGGCAAGACTCCTGCACAGGTAG
CTCTTCGTTGGGGATTACAAGCAGGTCATAGTGTGCTTCCCAAGAGTGCTAATGAAACCA
GGATAAAAGAAAACTTTGATATTTTTGATTGGTCTATACCTGAAGATTTGCTTACTAAAT
TTTCTGAGATTGAACAAGAGAGATTGGTTCGAATGGACATATTTGTTGACAAAAATTATG
GTGGTTATAAAACCGTTGAAGAACTATGGGATGGGGAAATTTAAGCGGTAATCACCGTAT
GATATTTGATGGAATAAGAGAATATATTTGTTTTTGTGTTAAATTTATCTTCATAATAAA
TTTCATGGCGTCTATCGTGTGGAATTTTTCCCTATGTATCTTCTTTTGAAAAATTAAATC
CCAAAATACTCT
>Alp18_15152_c1_g1
AAGCACCAATGTTAGACTATGCTAGGCAAATAAAAGATCTAAATTGCAAAGGAAGATAAA
TCATAAGACATAACTCTTCATAATGTTAATAATGGAAACATACAAAATATATATAGCTAG
GGTTTTCTTTAGAGGTTTAGAACATAAAGCTATTAATGCCTCCCTAATTTAATAATAATA
ATTTTTTAATAAAACAGATGTCTTCCTTTCTCTAGTGGGCCTTTGCCTAACAATACCCAT
TGGATCTAAAGGAACCTTGTCCTCAAGGTTCATAGAATTTGGAGATGGGCCAAGGATGTG
TGATG
>Alp18_15154_c0_g1
AATGGAGTAGGCAAAACTCCTTTAATGTCAACTGTCTCTTCATATATCGACTTTTCTTTA
TAAGTTGAAGCTAACTTATGCTTACTCCATACCAATAACTCTTTCCGTTCTAACCTATTT
CAAAGAAAGGTCCTACGAATTTCATCATGTCCATAACACTAGGACAAACACATCTCCTCG
CCTACCCATTCCAAACTTCCGGTCATGTGATTCCCCTCATCGACCTTACCAAAAACCTCA
TCTCTCGCAACATACACGTCACCTTTATAGTAACTCCATCCACCCAACATCTACTTCCCA
CTGGTTATTCACCTCTCCTCCAAACCCTCCTTCTTCCCCAGCCTCAATTCCAAAACAGTC
TCACTAGCATCATCTCTTCCATGCGCAAATACCACTACCCAATCATCCTCGACTGGGCTC
GATCTCACCCTTCACCCCCTTCAGCCATCATCTCTGACTTCTTCATTGGCTGGTCTCAAC
TCCTCGCACAAGACCTCCACGTCCCGCGTTTAGTCTTTTCCCCCTCGGGCGCCTTCGCTT
TCTCCTTTTCATTCTCTTTATGGCGCAGTCTACCCCAAAACGACAATCCGGAGGACCTCA
GTTCCGTCGTTTGCTTCTCAAACCTACCAAATTCCCCGGTTTACCCCTGGTGGCAAATCT
CTGAACTGTTTAGAAAAAATAGAGGGGAAACCGATTGGGAGATACTAAAAACCGACTTTT
CCTTTAATTTCGATGCCTGGGGAGTAGTTTTCAACTCCATCCTTGAATTGGAACCAGATT
ACTTTGAGCATATAAAGAAAGAGCTAGGCCACCAAAGAGTTTGGGCAGTGGGCCCAATTT
TGCCACTTGAACCCGGTTCTACTGGACCGGAAGAAAGAGGCGGGGTCAGCACTATTTCAT
GCGACGTACTCACCAACTGGCTCGACTCACGTGATCACGGTTCAGTGGTTTATGTTTGCT
TCGGAAGCCGTACGGTTCTCACGACTGCACAGATGAAGGTTTTGACAAGCGCATTGGAGT
TAAGTGGTGTCAATTTCATATTATCTGTGAGGGCTCCCGATGAACGACATGCGGGGAAGG
ATTGCGGCATATTACCGAATGGTTTCATCGAACGGGTGAGGGGGAGAGGGTTGGTGATTG
AAGGATGGGCGCCGCAGTTGGTGATACTGAGTCACCGTGCAGTGGGATCGTTTTTGACTC
ACTGTGGCTGGAACTCGGTGTTAGAAGGGTTGGTTTCTGGTGTGGTGATGTTGACGTGGC
CGATGGGTGCGGATCAGTATACGAATGCGAAGTTGTTAGTGGATCAGTTAGGCGTGGCGG
TTCGAGTTGCAGAAGGGAATGAGAATGTTCCAGAAATAAGTGAGCTTGCGGAGATAATAA
AAGGATCTTTTGGAAGGAGGGAGGAGAGGGTGCGAGCTGAAGAGTTGAAAGATGCTGCAT
TGGGTGCTATCAAGAAAAATGGAAGCTCTCAGAAACAGTTGGATGCAGTGGTGAAGGAGC
TTTAATGAATTTCTGAATAATTAGTTCACAATTTAACGATGTGTGTCAAATATTGTCTTG
CTACTATGTAAATGTACAACCTCTCGGCAAAAACACAAACCTGCCATGGAAATTTAGGCC
AGCCGGGAAGGAGTTGAACAATTGTGTCGACATCACCGATTAAAGATAAGTTATCCACGC
ATATTGCATTTAAAGATTTTGATAAATTCTAACTTAGAAACAATTAAGTCTTATGTGTGT
TTATTATAACTCTGGTTAATTGCAAATTCGGGTTTTTATGTTAACAAGGTTGCAGCCCTA
ACAATCGAAGTATTGCTCAGATGAGCCTCTAGGGATTTCACTATCGCCTATGATTCAGGT
AGCAGAGAGACCTAGAGAACCAAATTTAAACAGAAGGATTCTGCATTTGGTGGGGAGGTG
CGAGTTGGTGCATATAGCAAAGTTTTCGATCTTGAGGTCGCCGTTGAAGCAGCGGTCTAT
TCATGTGGACTCCTTCATATGTTTTTCTGGTAGCGATTGCTGCAAATGTGATCCGGTGAG
GTTGTTATATCCATTATCTTTCTCGTCGTTTATTTGATGTCGGAGAACAAAAAAAGATCA
TGCATGTATATATATGATTGATATGTGAACAGTGGCGGAGGGAGAGGGTTTTGAGGGGGT
TCAATTGAACCCCCTGAACTTAAAACAATTGAACCAGTATCCCTATTAATTATCATTTTG
AACCCCCTGAATTTTTTTTTGCACCCTTAAGGACCTAATTAAATTATATTTCATTCATTT
TTTTACTTTCTCCTTCTCTCTAAACTTCTCTCTATCTCTAAACTCTCTCATTCAAAAAAA
TCTCTCAATACTTCTCCACCCTTGCTCTCCGCCGGCGGCGACACCACTACCACCACCACA
ACCGGTTCACTCTCTTCCAACTCTCTACTCTCTACTCAAATCTTCATCATGATTCAAACA
AGGTAATAAATTTTAACATTTTATTTTAGGGTTTTGTAAAATTCATTTTCCCCTATTTCA
AATTTGTAACTTTAGAGATTTAGAATTAGAGAGAAGGTTGTAACAATTATTCTGATGCTT
TAGAATTAAATTGAATCAACTTTTCAACCACCCAACCCAATTTAGGTTTGCCTTGAGTTT
TTTCATATCAAGCAATTTCTTGGTATTGTTTGGCACAACACACAAATATCCCTTTGGCAT
GTCTGCAATTTTCGAAGCTGCTAGATTTACCGAAAATGATGCCTTTTTATGATACCAGGG
AGACGAAATCCCATTGTTGTGTATGTGTTAAAACTTGAGAAGAATTGCTTTTTTAAAAGA
CTATAATTCAAGAAGGATGTTTTTGAAATTGAAATGATTTAGGATGTCGTTTGAACTGAG
CTGTTAACAGTAAAGTAACAATAAGAGATTTAGATATATTAGTTTTAGGCTAGTTTTGAC
AGAAGTCATTTTTTCTATTAGGCAATATTTTTTCATTTAGTATGTTCCATGTATCAATCA
TTCCTATAGAAACAAAAGATGTTCCCTCAATGACTCATATTATTGACAATGAGAATGTTT
AGGACAACATATTATTGTTACTATGCATAATTGAGAAATGTTTAGGACAACATTTACAGC
AGTATTCTAGAAAC
>Alp18_15154_c1_g1
GTATAGATAAAGATGTCGCATTTTGTTTATGTTAAAAGACCCGACTTTGGAAAGCAATCG
GGTGGTGATACATTTGTAACAGAGGGATTCACAAGTTGGAATAAAAAAGCTAAACTTGCA
TCACATGTTGGAGGTCCTAATTGTGCTCATAACATTGCTTGGAAGAAATGTAAAGATTTG
ATGAATCAAAGTCAACATATTGAAGTTGTGATATCTAGGGAATCTGAACAAACTCGTGAC
TTGTATCGAAGGCGGTTGACGGCTTCACTTGATTGCCTCTGGTATCTATTAAAGCAAGGA
TTGGCTTTCCGTGGTCTTGATGAATCAACAGAATCTTCTAATCAAGGCAACTTTCTTGAA
ATGCTTAGATGATATGCCGACAAAAAAAGAAAGTGAGGCGAGTTGTATTGGAAAATGCTC
CTGAAAATCTAAAATTGACTTCTCCGACAATTCAAAAAGATATCATTCATGCCGCCTCTT
TGGAAACCACTAAAGCTATTATTAATGACCTGAGAGATGAATTGTTTTCTATTCTTGTTG
ATGATTCCAAGGATATATCTGCTAAAGAGCAAATGGCCGTTGTTTTGCGTTATGTTAACA
AATGTGGAAGTATTGTCGAAAGGTGTTTAGGTATTGCTCATGTTAAAACTACAACATCCA
TGTCACTGAAAATGGCCATAGATGATCTATTGTGCAAAAATGGACTCACTACTTCAAGAA
TTCGTGGACAAGGCTATGATGGTGCTAGCAACATGCAAGGTGAGTTTTCTGGTCTTAAAA
GTTTGATATTAAGGGAAAGTCCTTGTGCATTTTATGTACATTGTTTTGCTCATCAATTAC
AACTTACTTTAGTTGCTATTGCTAAAGATCATCTTCAAGTTTTCTCTCTTTTTAGCTTAA
TATCCACTATAATAAATGTTGTTGGTGGATCTTGCAAACGCAACGACATGCTATTTGAAA
GACAAATGATCAAAGTCCGGGATGCATTAGAAAATGGAGAAATTGTTAGTGGAAAAGGTT
TGAATCAAGAAACTAGTCTCAAGCGACCCGCTGATACTCGTTGGAGTTCTCACTTAACAA
CTTTGTTGAACGATCATTTTCTGCTATGAAGATTTTGAAGACTAGATTGCGGAATCGAAG
AGGGGATGAATGGATGAATGGTTGTCTTGTGACTTTTATTGAGAGAGACGTGTTCAGCAA
ACTTGATAATAAGTTGATCATTCAACGATTTCATAACATGAAACCACGTAGAGGACAGTT
GTAGAGTATGTGTAATTTGTTTAGTACAAT
>Alp18_15780_c0_g1
TGCATCTGTGTAAGTATGTTTACGAAATGAACTTTTGAAAAATAGTCGTGTTTTGTATGT
TCACTGAAATAGAAGAATCTTGTTTACCTAGATGTAGAAGTGCCTTTTTCGTTGAGTTAG
ATTAATCATTACTTTTCTTAAGTAAAAGGGAATTTCGATAAGCTCATACAATGGGCAAAG
AAGCATCATTAACATGAACATGCTGGTAGGCTTCTGAAAATTAAATTGCTGCTTTACTAA
ATCTTTTACATGCTCTGTAATGACATTGATGTCCTTTTGAAAAAACTTGCACAAATATAA
TGCATTCTACATTCCCCTGATAACATCATTTATTTACTTGCTTCAGAAACTGGAAGACTG
CAATAGTTTCATCTAGTCCACTTATCTTCTTAGGATTTTTTCGTCTTGTTACAACAACTG
GTGTGGATTATCAGGTGGGATTATATTCATTGAGATTCTTAGAAACTGTGTCAACAAACA
TTTTGACATGCATTTTCTTATAGTGCATCTTATTTAGCTTTAACAACTATAATCACTGAT
ATCTTTTTGAAAATTTTAATGTTATATGACGTAGTTCTCAAAGACTATAATAAACCCCTA
AGATTTGTAAGCCTATCAATTATGATGCCATGCATGATTGGGGTGAGTGAGGCTTTTTAT
GGCAGAAACGATTCACATAGAGTTGAAACTCTGGAATTTCATCTTGATTGTACTGTGCAG
GATTATTTCATTTCATTGTTACTCCTAGTACTAGGTCTTGGTGGAGTCAAAACTATACAA
GCTTAGACATAGAGACTATACGCTTTCATAATTGATTACATTATACCTTTACTAGGAAAA
TCAGACGCTGTTTCAAATGTATCATTTGAAAAGGGGTGCATCAGTGGTAATAGCATTTGA
AAAGTCCATTTGTGGTTCCCCTCCTCTCTCGCCCCTCCCTTGTTGGTTATATTCTCCATG
AATGATTATAACATAAACTCATGCTCTTCAAGTCCCACTTAATCAACCTAGCCCCTTCCC
CCGGTTCACAACAAACCACATTGTAAGTCAAATCCCTAAACGATGCTTTTTTCACAATTG
ATATGGTTAAATTAGTCTTACGAATTTCATCTTGTTGATTAACATAATAACTTTAAATTT
GTGGACTTTTTTCAGGATCACAG
>Alp18_15780_c0_g2
TCAAAATTTCGTAACTCTTTCTGATCTCCCTCCGCTACGGTGGTGCTGCTCGACCGTTGC
GTCCACCCAAACCATGGACACTCCTCTCTCTAACAAGCAACTCAAAGAACAATTCGTTAG
CAATTTGACCGGATCATCTTTGCTCGAAATCGCAGCTCTTACTGTAACTCTCCCGATTTT
GGCACTTATTCGCCATTCCTTCAACTCCATTCCCATAACTGGTAACTCCGTGAAGAAGAA
ACAGGACGATGCACCATCTGAGCGTAGGAGTTTTAAAGATTACCTATCTACATTGACTCT
GGATTTTCTCGTCATAGTTGTTCCTATGCTCTTATTTTTCACTGTACTTGCTGACTGGAG
CTATATAATAGCAAGTTTATTCGCAATCTTAACATTGCTTTATGTTGCAGTGAAGAGGCC
TGGTGGTTCATCTCCTGTTTTAGAAGAGCCCAATTCCTTTAGGGCATCTATTACTTCGTA
CAGGGTTATTGTGATGATTATAACAATCTTGTGCATCTTAGCTGTTGATTTCAGAATATT
TCCTAGAAGATATGCGAAGACTGAAACATACGGATCTAGTTTGATGGATCTTGGAGTTGG
AGCATTTGTTTTAGCAAATTCATTTGTTTCTCGTCAAGCACGGAATATTGCATCTGTAAA
CTGGAAGACTGCAATAGTTTCATCTAGTCCACTTATCTTCTTAGGATTTTTTCGTCTTGT
TACAACAACTGGTGTGGATTATCAGGTCCATATGAGTGAATATGGTGTGCATTGGAATTT
TTTCTTTACGCTTGCTGCTATCTCGATCCTTACATCCTTTATTAATATTCCCCCACAATA
CTCTGGAGTTTTTGGATCACTTGTCCTAGTAGGTTACCAGTTCAGTTTGATGCATGGTTT
AAACCATTACTTGCTTTCCAATGAAAGAGGAACGGATATCATAAGTCAAAACAAGGAGGG
GATTTTTAGCATATTTGGATATTGGGGTATGTACCTTATTGGCGTTCATTTAGGAAACTA
TCTTATCTTTGGAACCCATTCCTCTTCATTTAAAAGTAGCAGATGGGTTCGGACGAGAGT
TTGGGTTCTAGCAATCCTGTTTTGGTTATTAACTGTGCTTCTAGATAGGCACGTCGAAAG
AATTTCACGGAGAACGTGCAACCTGCCATATGTTACTTTGGTGGTGGCTGACAATTTACA
GCTACTATCAATTTTAACACTGGCCGATCTTATTCCGGGAATGAAAACTTCAGTACTTGA
AGAAGCATTTAATCGGAACTTACTAGCTACATTTCTTCTGGCTAATCTCCTCACTGGGTT
GGTAAACTTGTCTGTTGATACCCTCTCTGCATCATCAGCCACAGCTCTTGTTATCTTGCT
TGTTTATGCTTATATTTTATCATTTGTTATTGGAATTGCACACTATTTTAATATGAAGTT
AAAATTTTGGTGAACTATGTTGTAATCTGTTGAATCTAGAACACGTGTGACAACTATGAT
TGGTAGTAAAATGACAAATCTTATCTTAATGACACTTTATATCAAGGACAAATAACCATC
TCGTTGACCACAAAAAAAAATTACTTTTTCA
>Alp18_15780_c0_g3
ATCACAGATCAATATTGATTTTTAATCTTTAAAACTTTTAAAGTTTCAAATGCATTATTT
TTTTTCAACTTTTAAGAATAGTATTTAAATTTAAGTTAGTGCACGTGACAAGGTTTTAGT
TCATCATTACCGATTGCGTTTCTTATAAAAAGCAAGTTGATAGTTTTCTTTTCAAGCATT
GTTCAATTTAAAAGATGGTGCACAGTTCAGGTTGAGCTCAACATCTGCTCACTCACTTTG
GTACACATACTTGTCATTTTAAATTAGAAAGATTATATACAAAGATTATATCACTTTAAG
AAAACACTGAACTAGTCTTTTTTTGAAAGAGAAGAGATATAATGAAGAAGAAATCTTTTG
TTTCCTGCACCATCTTCAAACTTACAGGCTTATGTTTTTTCTGGAATGACAAATGTCAGT
GTTATGTTGTGGGCAGGGATGGATCCCTTGATCTCTTTATCACTCCACTCCCTCACTCCA
TCATCATGGAAAAACTTCTCCAACCACATGCTTTTCAAACTTTTGATGTTCTAAAAAAAA
GAGCAAATATCGATTTGTGATCCTGAAAAATTTCTGCAGATTTGGAGTTAATTTGACAAT
CATCAAGATGAAGTTTGTCAGGCACCGATAAAATCTAGATATCAATTTTTAATGGATGTG
CATCTGCAGTCTGGTCAAGTGGAATATGATCATTCTCATCTATTTCAAGCTCACTGGTTT
TAAACTTTCCCTTGGTTAGAGCAGTCAAATGGATATTTTTTTATTTATTTTCATAGAATT
TAATTTCTAAAAATCAAGTCCATTCCTTCAAAAGAATCTATATAAATTGGAAAAAAGTAA
ATATATAAAAGATTTTGCATTTTTTTATATGGAAAAAGCTTCTAATTCACCCCATAATTT
TTATCAAGCTTATGCTTAAAGCTTTGGTAAAAGTATAGGATCTGTTAGTGCAGGTAGTTT
TTGAAGTAGTAAAACTTTTGGCTTCTTATAATAAGGAGGTAGATATAATTGTCTTGGAAA
AGTCACTTAGAGTGCAAGATATATAATTCAAGATTTTATTCAATTGCCAGTTCAGCTCAT
GCGACACCATTTTCTTCAAAATTGTCCTTGTGCATATTATGTTCATTGTTTGACTCATCA
ACGACAAAGTACTCTTGCATAAGTAGTAGTTAATGTCCATATTTTTTTCTCAAAACTTTA
ACATGGTTCTTAATATTGTGTATTCTTGTTAAGTGAGTGATGAATAACAAGTTACTTATG
CAATTGAAGTTCTGGGTTTGGGTTCAAATGATGAGATTAAGACTAGAAGGGGAGCTAGCC
AAATTGCCACCTTATAGAGACTAGAGTCCGGAGATATTGAGATAGAGTTCTCTACTCATT
ATGTAGCCTTTAAGTTTTAACGCATGCATAGTGAAATACTTTAGTTCTTGGAAGATTTAG
ACGTAAAATGATATACTTATGTTTTTGAAGTGTTAAAAATATGAAGAATAAAAAAGAGGC
CATGTTGAGGTTTTTCTAGGAAGATGTGGTTACTTGTGGGATAATTAGTGCCTCACGTTT
AAGAGTCTCATTTAACATATAAGATTGTCTGCGTTTTAATTGCATAATTCAAGTAATTCT
TAGGAAGCCACGAATATGCTTTCCCTCTCATTCTTTACAAGTTGAGTTATAATTGTCTAA
TTCAGGATGTT
>Alp18_15781_c0_g1
ATAGGAGGGTGTGTTTTCGTTTTACTATCTACACCTTTCTGATTCCTGAAAAGTACTAAA
CCTTTTCTGCACCTTCTCACGTGCTTAATATATATATTCTCTAATACTATTACTTATTTA
TTACCCTCTTCTTCTTCCTCTTTGTCACTCATCAAAAAACTTCACAAACTCTTATATATA
TATTTTGCTATAAATGAAGATATAGTTGAGTTGTTGAAGAGTGAAAAATGGCTTTGGAGA
CTATTATCTACGACACTATTTCTGCTACTCCATTTAGTAGTACTAGTTCTTATCATCATG
ATACAATAGAGTCTTCTTGTTTCTTGGAAAATGCAATGAGCTATGAGCAGCAACAACATC
ATGAAGCGATGGTATTTGATCAGAACAATAGAAAAAGAGAATTTATGGAGCAAGATGAAA
CAATGAGTAGTAATCAAGTTGTGCAAGGGAGGAGGAAGAGGAGAAGGAAGCCAAGAGTTT
GCAAGAATAAAGAAGAAGCTGAGACACAGAGAATCACACACATTACTGTTGAGAGAAACC
GGAGGAAACAAATGAATGAACATCTTGCGGTTCTCCGGTCACTCATGCCTGAATCCTATG
TTCAAAGGGGTGACCAAGCCTCAATAGTTGGTGGAGCCATAGAGTTTGTGAAGGAGCTAG
AACATATCTTGCAATCACTTGAAGCAAGAAAGCTACAACTCTTGCAACAAGAACTTGCAT
TACAACAAAACAACATTGAGGAAACATCCAATGTTTCGAAGCTCAATAATATGAAACCAC
CTTTTGCACAATTTTTTGTGTATCCTCAGTACACATGGTCTCAAACTCCTAATAACAAAT
ACACATCCAAGACCAAAGCTGCCATAGCCGATATCGAGGTTACATTAATCGAGACTCATG
CAAATCTTAGAATTCTCACTAAAACAAGACCAGGACAGTTAACTAAATTGGTTGCTGGTT
TCCAAACACTCTTTCTCACCATTCTTCATCTCAATGTCACTACCATACAACCTTTGGTAT
TCTACTCTATCAGTGCCAAGGTTGAAGAAGGATTTCAACTTGGTTCAGTAGATGGAATTG
CAACAGCAGTTCATCATTTACTTGGAAGAATTGAGGAAGAAGCTTCACTTTGTGGTTAAA
ATTGAGGGTGCAAGTTTTCATTGAAATGACAAAATTAACCCTCAACTAGTATTTGTGGAT
GGTTTGAGTATTTGTTTTGTTTAGTAAATTCGGTGTGTTAAATGTTAATGTTAACTTTAG
AGTACTATATAGTAGCTGTTGATTATGCTTTGGTTGGTTCCTAGCTACAGTGTTTGTTTG
GAATGGTTAACACAAAAGTTAAACAAATTAGGGTTGAAACCTAATGGGAAAAAATATTTC
TGACATAGTTTATCTTGTTTGCTGTTTAGATGTAGTGTCATGTTCAATGGCCTAAAATGA
AAGTTATTTTGCAACAATGGAG
>Alp18_15803_c0_g2
CTCCTTCATTCTTGTTTTACCCCTCTCTCTCTCAGACACTACTGGGATCTCTGTTCGGTT
TGGTCTTCAAGGGAAAAAATGACAGATGCGAGACCCTTGATGCCACATTCATCTAGGAAC
CTACCTGATTTCAAGAAATCTGTTAAGTTAAAGTATGTTAAACTTGGTTATCACTATCTA
ATCACCCATGGAATGTACCTTTTTCTTTCCCCACTATTGATGTTAATTGCTGCTGAGCTA
TCCACTTTTTCAACCCAAGATCTTTATGATATTTGGGAGCATCTACAATACAATTTGTTG
TCTGTCATATTTTGCTCAACTCTTCTTGTTTTCCTATCCACACTCTACTTTTTGACTCGA
CCGAAACCGGTGTACCTTGTCGATTTCTCATGTTATAAGCCGGAGGGACTGCGAAAGTGC
ACAAAAAGGAAGTTTATGGATCAGTCTCGGTTGATTAGTACTTTTACGGAGGAGAATCTT
GAATTTCAGAGAAAGATTCTTGAGAGGTCGGGACTCGGGGAATCCACTTACCTTCCTGAG
GCCGTGCTCAACTTTCCTCCTAACCCTTCAATGAAGGAAGCTAGGAAAGAAGCTGAGACT
GTGATGTTTGGTGCTATTGATGAGCTATTCGGAAAGACCTCGGTGAAGCCTAAAGATATA
GGAATTGTGATTGTGAATTGTAGCCTGTTCAACCCAACTCCGTCGCTATCTGCAATGGTT
GTCAATCATTATAAGCTTCGAGGGAATGTAAAGAGCTATAACCTAGGTGGGATGGGATGC
AGTGCGGGGCTGATCTCAATCGATCTTGCTAATGATCTTCTACAGGTCAATCCTAACTCG
TATGCATTGGTTATTAGCATGGAGAATATCACGTTGAATTGGTACTTTGGAAACGATCGG
TCAAAGCTTGTTTCTAATTGTTTGTTTCGTATGGGAGGAGCTGCAGTTCTGCTTTCCAAC
AAAAGCTCGGACAAAAGAAGTTCGAAATACCGATTGATCACTACTGTTCGCACTAACAAG
GCTTCTGATGACAAGTGCTTTAGCTGTGTAACTCAAGAAGAAGATACCGATGGCAAAATT
GGTGTTAATTTGTCTAAAGATCTTATGGCAGTTGCTGGTGATGCTTTAAAAACAAATATC
ACTACATTGGGGCCTCTTGTACTTCCAACATCCGAGCAGCTTCTATTCTTCGCCACGTTG
GTTGCAAAGAAACTTTTCAAGATGAAGATTAAGCCTTATATTCCAGATTTCAAGCTAGCT
TTCGAACATTTTTGCATCCATGCTGGGGGCAGAGCTGTTTTGGATGAAGTGGAGAAAAAC
TTGCAGCTACCTCCTTGGCATATGGAGCCATCGAGGATGACACTTTATCGTTTCGGAAAC
ACATCTAGCAGTTCGCTTTGGTACGAACTTGCTTACACAGAAGCCAAAGGGAGGATCAAG
AAAGGAGATAGAACATGGCAAATAGCATTTGGTTCTGGATTCAAATGTAACAGTGCAGTC
TGGAAGGCTCTCAGGACAATCAACCCTGCAAAGGAGAAAAGCCCTTGGATTAATGAAATT
GACCAGTTCCCTGTCGATGTACCCAACGTATCTACCATCTAAACGACGGGGATTGCAAGT
AGTTGTGTATCGAGATTAGGTGGTAGTTGGATTGATGAAACTCTCTTACCGAGCTTTTGT
GATTTGTTACTGTTTAGAGTTCAGATTTTAGGAAGCTTATTCTGCTTTCTGGTGTACAAG
TGGTAGGTTTAGTTTGGGGGAGTCGTAGTTGCGTCCAACTTTGTCATGGATTGGTGCTTG
AACTAGTTATTGTTTCTTGGGAATGTATTTACTTGACTGGTTTGTGGATTGTGTTGATGA
AATGCATAAAATCTGAAATCTGAAATGCGAGAAGATCTTAAC
>Alp18_18194_c0_g1
CTCCAGCTCTTGCAAAATATTTGGGCCGCCCAAATATTCCGGGTCGGTGTTGGGCGCCCA
TTCTAAAACCCTTCTCATTTCATTTCTCACTTTTCTTAACGTTATTCTTCCTCTGAATCT
AAAACCCTCGCCTCTATTCCCCAACCTTCACCTTCTTCACTCCAAATCAATGGCTACTAC
GCTTCTTCTCCGAAATTCTTCTTCTTCATCTTCCAAACGTCTTTCTCCTCTTCTCTTCTC
CTCTCAATTTCACACTTCCCTCACTCGTTCACCTCTATCTCAATCCCCTCCCACCAATGA
CAACACTACCTCATCCCCTTCTTCATCAAACCCTTGGTGGAGATCCATGGCTACTTTCAA
CAGAACGAAACCTCATGTTAACGTTGGAACTATTGGTCACGTTGATCACGGAAAAACCAC
ACTCACTGCTGCAATCACCAGAGTGCTTGCTGATGAAGGGAAAGCTACAGCTATAGCTTT
TGATGAAATTGATAAGGCTCCTGAAGAGAAGAAAAGAGGAATTACAATTGCTACAGCACA
TGTTGAGTATGAGACTGCAAAAAGACATTATGCACATGTAGACTGTCCTGGACATGCAGA
TTATGTGAAAAATATGATTACCGGAGCTGCCCAAATGGACGGTGGTATCCTTGTTGTATC
TGCACCTGATGGACCAATGCCTCAAACCAAGGAGCACATTCTTCTAGCTCGCCAAATTGG
TGTGCCGTCTCTTGTGTGCTTTTTGAATAAAGTTGATGCTGTCGATGATCCAGAATTGTT
AGAGCTTGTAGAAATGGAGATCCGTGAGCTTCTGAGCTTCTACAAGTTCCCAGGGGATGA
CATTCCTATCATTAGAGGTTCAGCACTGTCTGCTTTAAATGGTACAAATGAAGAGATTGG
CAGTAAGGCCATTCTAAAATTAATGGATGCTGTAGATGAATACATTCCAGACCCTGTTCG
TCAGCTTGATAAGCCTTTCTTGATGCCCATTGAAGATGTGTTCTCAATTCAGGGACGAGG
AACAGTTGCTACTGGCCGTGTTGAACAAGGGATCATCAAAGTTGGTGATGAAGTTGAGAT
TTTAGGTCTGATGCAGGGTGGTCCTCTAAAAACAACAGTCACTGGAGTTGAGATGTTCAA
GAAGAACTTGGATCAAGGACAAGCCGGTGATAATGTTGGTCTTCTTCTCCGTGGGCTGAA
ACGTGAAGACATTCAACGTGGTCAGGTCATTGCTAAACCTGGTTCTGTAAAAACTTCCAA
GAAATTTGAGGCAGAGATATACGTGCTCACAAAGGATGAGGGTGGTCGACACACTGCTTT
CTTTTCTAACTATAGACCTCAGTTTTACTTGAGGACGGCTGATATCACTGGTAAAGTTGA
GTTGCCGGAAAATGTTAAAATGGTTATGCCTGGAGACAATGTTACTGCTGTGTTTGAATT
GATTTTACCTGTTCCTCTTGAAAAAGGGCAAAGATTTGCTTTGAGAGAGGGTGGCAGAAC
AGTTGGTGCAGGCGTGGTATCTAAAGTACTGAGCTGAAGTCATTAAAAAATTTAGTCCCG
ACACATTTGCAAAAGGGGTTTTAAACCCCGGGAACCGATTAATCTATTGAAAATACAATC
CCTGTGATAATCAATTAATATTCAGCGGTGGTTGGTTGATTTGAGCAAATTATAGAGAAG
CTCATCTTCATGGTTCATTTTTTTTAGTTCATAAATTGTCAACATACTCAGTAGCTGCAG
ACTCTTCCTGCTTTATGAAAAATAATATGTGAATGAGTAATCTCTTTATACGTTAACAGT
CTAAGTCACAGATGTTGGATTTTGCAAATCTTTTTTATTTTAAATATTGTTATTCATTTT
GCTACAAG
>Alp18_18195_c0_g1
GGAGGAGCATAGAAGCTTTTGAAGCAAAACAATGTTTGGATTCATTATATAAAAGAATTA
AAAATGGAAGTTGTTAACATAGATTTCTTCACAAATCAGTGATCAAAATTCACAATTCAA
TCACCAAACTACACAAAGTTTCAATGGATTCAACTGGGTTGAATTTGAAATTGAAATTGC
AATTGCAAATGAAATCACCACTATCACACAGTTCCCTACTATGTTCCTCACCAACCCATT
TCACCTACAGCTCCAATTCAATCTCTTTCACCAAAAAGTTTGCTTCTTTTTCCACAATCA
TGGCTACTTCTGCTGCATCGGCGGCAAAACCAATCGCTTACGGTTTCAAAACTTTGTTAG
AAACCTTCACTGTTGATGTTCATAGAGCAGAGAATAGGCCATTGAATGTGCCCTTGATTT
CCCCTTTTACAATTGCTTCCTCAAAATTGGAGAAAGTAGAGAACGTTGCAATTAGAGTTG
AATTGAGTAACGGTGCTGTTGGGTGGGGTGAAGCACCGATTTTGCCTTTTGTTACTGCTG
AGGATCAACATACAGCTATGGTTAAAGCTTCTGAAGCTTGTGCTTTCTTGCTGAAATCTC
CTGCATTAACATTGGGTTCTATGTTGAGGGAAATTGGTGATATTCTTCCGGGGCATCAAT
TTGCTTCAGTTAGAGCTGGAGTGGAGATGGCAGTAATCGATGCGGTTGCGAGTAGTATTC
GTGTGCCTTTGTGGAGGCTTTTTGGTGGTGCTTCAAATACCATAACCACTGATATAACAA
TCCCAATAGTTTCTTCAGCAGAAGCAGCTGAATTGGCTTCTAAGTACTACAAACAAGGAT
TCAAAACTTTAAAGCTGAAAGTTGGGAAGAATCTGAATGCAGATGTAGAAGTGCTTCAAG
CTATACGTGTTGCTCACCCCGAGTGTCAGTTTATTCTTGATGCTAATGAAGGGTATAACT
CTGACGAAGCAGTGGAAGTTCTTGAGAAATTACACGAAATGGGGTTGACCCCTATTTTAT
TTGAGCAACCAGTTCAGAGAGATGATTGGGATGGTCTTGGATATGTGAGTAACATAGCAA
GAGAAAAATATGGAGTATCTGTTGCAGCTGATGAGAGTTGCAGAAGTTTAGTTGATGTTT
ACAGAATAGTTGAAGGGGATATTGTTGATGTCATTAATATTAAGCTTGCTAAAGTTGGAG
TTATGGGTGCAATGGATATTATTGAAAAAGCAACATCAGCAGGATTGGATTTGATGATTG
GTGGTATGGTTGAGACTAGACTTGCTATGGGATTTGCTGGCCACCTTGCTGCTGGCCTTG
GATGTTTTAAGTTTATTGACCTAGACACACCACTTCTGCTATCAGAAGACCCAGTTCTAG
AAGGTTATGAAGTTTCGGGTGCCACTTACACATTCACAAATGCAAGGGGACATGGTGGAT
TTCTTCATTGGGACAACCTTGCTTAGCAAGTTATGATTTTCTTGCACCATAGAACTCCAC
ATTAATAAAGTAACTTGTCTCAAATTGTCTTGCACCATAGAACTCCACATTAATAAAGTA
ACTTGTCTCAAATTGTGTTTGTGCATAAAGTGCTTATCTTCACTTAGGAACAAATATTGT
TGGAGAGAAATTGTACTTCCAAGAGTGACTCAGCTACTACCTCTTATTACATTGAAAAAC
ATTTCAAGTCACATGCAAAGATTTGGTAGAGAAGTAACATGTACGAGACATGGTCGTTCT
TGCACTCCGCAAAGTAGTGTTTCTCCACAGTGACACCAAATCTGTTGTTGCACGGTTACG
ATGATGAGACAAATGTAAAATCCAAGTTGAGGTTATTGCAACAATTGATCATGTTACGTA
GTATGCATTGTTCGAACTCCCGGGAATGTTTTTTTTTGTTCAACTGTATAAAGTTTTTCT
CAAAGTGTGTGTTGTGTTGTTTTTCTTCAGTTAGACTTTTTATTATTAAACCAATATTGG
ATAGAAACAAGCAAATATTAGAGGAAAGTG
>Alp18_18197_c0_g1
CTGCACTACAATAAGAAGTAAAGGAGTTTTCAAAAAAAAGAAGATGGCAGCAACAATTCC
AAAGAAATTCTTCAAAGAAAATTCAGTTCATACTCAAAATCCAGCCTGCTTTTCATTGAA
TGGTTAAACCAAAATCATGTTGGAGTCTCTTCTTCACAAAACAGAATTGCTACAACATAT
TATTTCCCAATAATTTCATCATATTCAATACAGCAGATTCAAAGGAATTAATATGCAGAA
AGCAGAGTTTAAATAATACCTGAGTTCTTCTTAGATCTTCTTTTCATCGGTTGGTATCCA
ATTTCATCTTCTGGATCGCTTTTATTTTG
>Alp18_18198_c0_g1
TGGGGTCAAGCATCCATTAACTTGGAAAAAGTCAAAGATTCCACCTTCTTCCTCCTTCTC
CTTCCGGTGTTTCCAACTTCCATGTCCAAAATAGTTTTTCTTTTTTTCTCGACAAAACTC
CAAACTCTTAACACGAAACCTATAGTATTTTTCTCACTGAACACGATGGTGGTGTTTGTT
TCTTGAATCATGGCCTGTATCTCACTAATTTATCAGAACAGTCCAAGAACCCTAAAGGTT
CAAACAAAAATTAAATGCTTGTCACGTTGAATTAGACTCCAATAGGTTAGGGCTTTCATT
TCTGACACTCTCACGTTTGTTTTGGTATCCAAATTATTGTAAATGGTTGAGGGAAATTAC
CTAATCAGAGTTGTTTCTTCGGTCGTCTTCTCCGACGAATGCAAGGATGATTCCAGGTGC
TTTTGCACGCGTTCTTGCTTCCTACAC
>Alp18_18200_c0_g1
GAAGAAACACATCTTCTTCTTCCTCTGTGCCTTTCTTCTCCCTTCCGCCATTACTAATCT
CCCAATTTCTCCAAAACCAAAAGCCAAGACCATAATCCTAATCATTTTCATTCACTAATC
ATGAATCCCTAATCCAAATTCCCCATAAAACTCATGTAATTCCAAATTTAAATTTAAATA
GAAAATATAGAACAATATGAGTAAGCAACATAAGGCTATTGGTCAGGGGAACAAGGGGAG
AAAATTGGTATGAAGAAAGCAACAACAACTTATAAGATCAGAGCTAGTGTCGGTGAGGTA
AGGTCACGAAAAGATAATGATGATGCTTGAAATATGACATGGAAACTTGATCATGAAGCA
TGGCATAGATATGGTGGAAAGAAGACAAGCATGACATGACATGAAGACTAAATCTAGGAG
AAACTTGGTTGTAACAACCCGATTTTTAATTAATTAAATTAAAATATTTGAGTTATTTGA
TTTAATTGTTTTATGTGAATTAATTGCATGAATATGTGTTCTATGTGTATTATTATTGTT
ATGCCATGTTTTGGGGTTATGGGATACCCGTAGTTGTAAGGTCACTACCTTAAGAGAGGG
TGGTAGAAATTGGGAGTAATTAATTAATGAGTTAGATTAATTAGTATTAGTGTTGGGATA
ATTAATTAAAGTGTAGACTTTAATTAATTAGTAAACATTAATGAGTTAGTAGAAGTTAAG
ACTAATTAATTAGCATTGGACTTGACCCATTAGAATTAATTAAGAGATTTGGTGGATTAG
TATATTAGTTTAGAATTTTAAGAGAATTAGGTTAGTTGGTGTATTTGGAGAGAAAGATGA
GAAAAGAGGAAAATTGCTCTAGAGAGATTTCCCGGCGAATCCAAATTCTAAACCGTAGAA
ATCGAAGGTAAGTGTGCGATATCTCTAACATATGGGGTTGTATGATATTATGTGGGTAGA
GGATTGATTATTGTGTAGGTTTTTATTGTTTTTGAATCAATATAGGTTTTTATGAAAAGT
TGTGAAATTTGATGAATTGGTATGAAATTGATATGATAATGTGTTGTGTTGTGAAATATT
TGATGTGTATGAATTGTATGTGAATATGTATGATTAGTATGTGAAAATATGAGGTTTGAA
ATGAATTTTGATGAAAATTTTTGTAAGTGGCAGTGCTGTTTTCGCAGAATTGAAATTCTG
AATTCTGCTCTGTTCGCCCCGCAAACAAGAGTTTGCTATGCGAACTGTAGGTAATTTAGT
CTGTTCGCGGTGTGAAGGGTTAGTTCACTGCGCGAACCTTACGTTGTTCTTCTGTTCGCG
GCGCGAACTGGACTGGTTTTTGGAAAAATGTGTTTTCTTGAAAATTCCGTAACTTGAGTT
TCGTAACTCCGTTTTGAGTGTCGTTTGGACAGTTGGAAAGCTATCGACGTGTAATTTCTG
GTTGTTGAGTTAATTGTTGCAGATTGTGTGATGAATTTTAGTGTGTTGTATTATTTGATT
AAATGATTGTTGTGTGTTTGTGAGTTTGATTAATTCATGTAATTGGTGTGTGCATATATA
ACTTGGTGTTGGTTCTTGCATTGTGTCATGTTTGCATATCAAATGTTCATGCATTTACGT
GCATTTCACCTTCGGGTGAGGTTACCTTCGGGTAGTGGTGTTTCACCTTCGGGTGTGGTT
ACCTTCGGGTAATGGTGGGCTTATTAGCCAAAACTCCGTGCCAGGTGAGGGTACGTGAGA
GCTTCGTGCTAGGTGAGGTACGTGAGTAAGCTCTATGCCTAGGTGAGGGCTTGAGTTGTG
AACCAATTGTTCACATTAGTCGGTACCGCATGCATTGAGTCAGTTGAGGTCTCATTGCAT
GGAATTGCATCATATGCATAATTTTTCCTGAGTGGCTGTTGTTGCGGTGTTTACCTATGT
GGCTCATTAATTGCTATATGTTCATAGGTGGTATGCATTATAATTGTTGTGTTTACCTGT
GTGGTTGCAATTATGATGTTTAATGTGTTTGAGTATGTTGATGTGTTTATGTGTTATGTG
ATGTGTTAATTTAATGATCAAAGGTGTTATTAAATTATGGTGATATGTTGATA
>Alp18_18200_c1_g1
AGAAGGTTGAGATGGAGATATTGGGAGAGAAAGGGATTGCTAAAGAGTTGTTTTCATAAT
TTATGTTTTTAGGTTTTTGGTGATTTTTCCATGGCCTTGAAGTGAGGGTGGAAGGAGTTT
TATATAGGTTATGATATGTGAGTAACTGAATTGGGCAGAGTTAGGTCAATATGCTTATGA
CTTGGGGCAGATGGTTAGATGTCATTAGTTGTTAGTTATCAGGGAAACTAGTTATGATAA
GGGTGTTGTGAGCTTTATTAGAGGTTTTGAATTCAGTTTTAGTTAGTGGGATAATGAGGG
ATTGCTATTGAAATTTTGTTTTAGTTTAGTTGTTAAGAAATGTTTGTTAATGGTGTTAGT
TAACTAGGTTTTTTAATGAAACTATGGGTTTTTAAAAGAAGAAGGAAGATGATTTTGAGA
TTGTTGGGAAGCAGATGAAGCATGTTGTACATGACGTGTTAGTGCACTAGTTTGAGGTCC
GAGTTGCATGAAGGCTATGGTTAGAGTTGTAAGTTAGAATTAAGTGGAGTTAGACGTGGT
GTCAAGTTAGTTAGATGTTCGGCATAATTGAATGAGTGAATGGTGAAGTTATTAACAAAA
TTTTATTTAGAGGTTAAAGTAATGTAGAATTAGTGCAAAAATGCATGTTCATGTCAGTTG
TTAGATGCAATCTTAACATGATTTGTTAGAAATGCTTGGGTGTTTGGATTAAAAATTGGT
GCATTTAAGGGGGTTAGATTAACTTAGTTTTTGTTTAGATTGACAATGGTTGACTAGATG
TGAATTGGTTATATTCTATTAATATGGATGCCTAGAGAAAAAATTGGTTATGGTTTATGT
ATGTATGCTTTTGGATTTGC
>Alp18_18203_c0_g1
AAGCAATAGAGAGCTGTATTAGTATTTTGTGTGTTATGATGGGAAATTTACTCAAGTATG
TTGCAATACTTGCTTTGATATTTGCATTGGTTAAATGCCAAACCACAAGAGAAAGCGAAT
TCGTTGGCAGCTTTAGTGGCCGCAAACTGAATGATAGAGGGGACTGTGGACATAGAAAAA
GAGATACATCTGTCAATGGTCCATATGGCGGTTGTTTCCACGGAGAATTTGAAGGTGATT
TGGAAACAATAGAGCCACCACCACCACAACCGTAAGCTCTTTATATAAGAGGATCAATTT
TTAAAAGCCATTAAAAAAATGGTGCTTTGAAATTGTATCTTAGATTCAAAGTCGATTATA
ACTGAGAAAAATAACTAAATAATGTGTCTCCTACAATATCAGTTCAAAAGTGATTATTTA
TCATTATTTTGTATGTTAACTAAACTTTAGTAT
>Alp18_18204_c0_g1
AGCAATTGTTTTGAGCTCTATTACTATTTTCTTTCTTAAGATGGGAAATTTACTCAAGTA
TGTTGGAGTATTTGCTTTGATATTTGCATTGATGATAGGAGCATTTGAATGCCAAAACAT
AAAAGAAAATGAATCGGTTTACAGTTTTGGTGGCCGCAAATTTCAAGGTAGATGTGGAGG
TATTGGTGAATATGGTGGTTGTTTCAACCACAATTTTGAAGGAGATTCAAAAAGAACAAA
GTTGTCACCATAACTTATTCAACTTTGGAAAGCTATTGAAAACAACAAAAAAATGGTGTT
TGAAGTTTAATTTTGAATTTAAGAGTCAATTGGATCCAAAATGGTTATTTATAAATATTT
GTGTAGG
>Alp18_18692_c0_g1
ATTGGAAAAGGCCTTGATATTCCTCTTTGATTAATCAATGTGCTTCTGTAATGAGCAGTG
AGGAGTTGATAAAAGGCTAGTGTTGAAGTCCTAAGAGTAGATACAGTCTAGTGGGTCATG
CTCTGATAGATGTAACATCGGGGAGTCGTTTATTTTGCTTATTTGGTTTTGTTGAATAAA
CACATGCAGTATTTTACGTGATGTTTTGATGTTTGGATTTTATTCCGTTGCAATTTATGA
AATGTTTTAGTTTAATGAAATAAATGAGCATGACAGGTG
>Alp18_18693_c0_g1
GGGGGAGACTCCACTGCTCCTGTGAAGTGCTTCAGATGTGATCAAGATGGTCATCGTATC
CATGAGTGTACGAGTGCTGAGAAGAAATGTTTCAAGTGCGGTAAAGGTGGACATCTGGCT
GCAGGCTGTAGGTTGAAGACTATGACATGCTTCAACTATGGTGAGGTGGGTCATATTATC
CCATAGTTCCCTAAGCCAAAGAAAGAGAATTAGTCGGGAGGAAAAGTGTTTGCACTATCA
GGTTCTGAGACTACTTTTGACGACAGATTAATCAGAGGTACGTGTTTCATTAATGGCCAT
C
>Alp18_18694_c0_g1
TACACGTATCAAGTATGTCAACCCCATCTTCTTCCAATTTGAACCACACAAAAACAAGTG
ACAAAATGAAAAAAAAAAGTAGATAACAAGTCTAGAAGTGTCTGAGGTTATCAACCATTG
CCATGGCTATCTCATCAGCCAAATTACCATCACCCCTCATCTTAGGAACTTCATCCATTC
ACTCTACAAACCACCCAGTTTTATTCCTTCAAAATCATAACTTGAATTTATCATCTGATT
CACTTCACAAGAAGAGGGTTTCCTTCGCTGTCCAAGCAGTCAAAACTCCTTCTGGTGTTG
AATTTCCAAAAGTACAGCCTAAATTTAAACCACCATTTCTTGGGTTTACAAAGACAGCAG
AAATATGGAACTCTAGAGCATGCATGATTGGACTCATTGGAACTTTCATTGTGGAGCTTA
TAATAAACAAGGGAATACTTGAAGTGATTGGAGTTGAGATTGGAAAAGGCCTTGATATTC
CTCTTTGATTAATCAATGTGCTTCTGTATGTAACTATTATCACATGTATTAAGTTTTGAT
TTCTTTTTAAAGTTGTTACATGAACATGCTTTCTCATTTATAGTCATTTGGCTTCATCTA
CTTGTGTGATTTAAAATTTTGGCTAAAGATGCCAATACAATTGGGAATGGATCGACACAA
TGATGTCTTTTTATAAGAAAAATTTAATTGG
>Alp18_18694_c1_g1
GCGTGTGCTTGCGTGAATATGTCAGTTAATACTTGAAGACAATGTTCTCTCAGAGGAGAG
CTTCAGAGCAATTTGAGAATTTGAGAAGTTGTTATTTCAGAGGGGGTCTTCAGATCAGAG
CAATAGACAAAAATTGTTTTCTCAGAGAAAATCTTCAGATCAGATCAATTCTATTGTCTT
GACTATTTAGTTCAGAGCAATTCTTTAGTCTTGACTTTCCAGATCAGAGCAATGCTTTTT
CACTTACAGAGAAACGTGTGTTACTTAAAACTTTCCGTTCAGAGTCTCTGCTTGCAGCTT
AATGTTTTCTTCTGCTTGTAGCTTTAGCACTTGCCTCTTAGGCGTTGTCTCTTAAGCGTT
TCCTCTTAAGTCTTGTATCTCATTTTTTTCATCTTACGACTTGTCTCTAA
>Alp18_18695_c0_g1
CCAACACTCACGGTTGTCTTCCTCTCTCGCGGTCACGTTTCGGCCACTAATACCGTCGCG
TTCGCTCGCGACGACGCCACCACCTCCACGAGTTCTCACGTCGCCGTCTCGTCACCGACA
CGACATCACATGGCCGTCAATGCCCAACACCTCGTCGTCAGTTTGTAATTTGCTCACATC
TGCTTCGAATTTGGTAATTTTGTTTTCGATTCTGTTCAAAGGGAATATTGTTAACTACAG
ATCAATGTTTGATTTCGTTTGGAATGCAGTTTTGTGGGTCTCAAACTGTTAATGGCTAGT
TTGGGTGGCGCGGTGAAATGAGC
>Alp18_18697_c0_g1
CACCTCCAATGCCTTACTTTCAATATCCTTATGTAGTTGCAGTGCAATATCCTCCCGCTC
AATACCCTCAGATGGTGCCTACTCAGATACCTGTCCAAGCTCCTCAGAATAGGCAGGGTC
AGAATCCAGTTGTGCAAAATCAGAATCAGCAGAGAGGTCAACAGCAACGGCCTAATCAAC
CATCGCGTCAAACATATCGCCGATACACTGACGCATAGATTGAGCCTATTCCAATGACAT
ATACTCAATTACTGCCGTATCTGATCCAGAATGGAACTGTGACACCTAGAGAACTGCCAC
>Alp18_25_c0_g1
CATACTCCTTCTTTCCAAAGCCACCCACGCTCGAAACAACAAAAATCTTCCATTCACCGC
TTCAGCGATTCTCTCACTCTCAGATTCTCTCTCTCCTCTCTCTCTCTCTCCTCTCTCCAC
CCCTCTCCGCCATTGCCAATGCGGTTACCTCCTTCTCTTCCTCTTCCACCGCCGCAACTT
TCGCTTCTTCTCTAACCGTTTCCACCGAAGATTCTTCCCCGTCGGTGATCCTCACCGAGG
TTCCGTAACAATTTCTAGGGTTTTCTATTCGCTCCTTACGCTCTTGTTTGATTCAGGTTT
ATTCGCTGTGGCATCGCCGCCGAAATGCCTCCGGCGCGTCGACGTGGAGCAAACAAGGCC
AAAGCCAATGCGAACTTGAGGCTCGGCGATCTCGTTCTAGCTAAGGTTAAGGGATTCCCT
GCTTGGCCTGCCGTTATAAGCAGGCCTGAAGATTGGGAAAAAACCCCTGATCCGAAGAAG
TTTTTTGTTCAATTTTATGGGACAGAAGAAATAGCTTTTGTTGTCCCTGCGGATATTCAG
GCATTCACCAGTGAAGTCAAAGCCAAGTTGACTGCTCGGTGTCAAGGTAAGACTAAGTAC
TATACCCGAGCTGTGAAGGAAATCTGCACAGCATATGATGAGTTAGAGAAACAGAGAGCC
GGTGGTTTGACAGATGACACTGATGATGCACATGTTGGTTCAGAGGCCCCTTCTTTTGAT
GGTGTAGTGGGTGGCATTAAGAATGCTACTGAAGCTGTGGTATTGAATGTGGAAAAAGCC
AAGACTATCATGGAAGATGTTGGCTCAAACTTGGAGCACTATGGACAAAGATGTGGAGAA
AGTGTTTGCCAAGATGAAAAGCCTTCTGCATCTGGCCGTCCAACTGACAGTTCATCTCCA
GTTTTGTCACCTGTGTTGGGAAGTAAATCATCCAACGGTACAGAACTAAACAAGAACACT
ATCAAATCTGGCCTTGAGGATCAGTCATGTCTAAAAAATGAAGTTTCTGATTTTATTGAT
GTATGCAATGTTAATGACTTCAAGCAAGCTGATAATGTACAGAGTGTTTCTACCGATAGG
AACAAGACAAGAAAGCTTGTTACTGACTCAAGGAGGAGAAGTGAAGCTGCAGCTGATAAA
GAAATAAGTGGATTTAATATAGCATTTTCAAAGGGTGAAAAATCTGCAGGCTATGCTAAT
CTTTCCAGGTCTAAAGAAACAATGGAAGATGAGAAAAAAGGGAAAAATGCATTTTTTGTC
GATTCTGCAGATGATCCTAAGTCAGACCCTGATATTAACAGTGGAACTAAAAATAAGAAC
TTGCTGAAAGCAAAAACAAGTCTCAAGGTAAAAAATGAGTTGCAGGAGATTTTTTTTGAT
TCTGAGGAGTCTGATAGAAAGCATTCTATTAAGAAAAACAAAAACCAAATTCAAGGAAAG
CGTAACTTGGGAACAAATCAAACTTTGCATGCTGCAAAGAAGTTCAAGCTTATGGATGTT
AAAGACACCAAGACTTTAAAACCTTTCCGTGAAGATATTAAGAGTGCTTCCCCTAGCTTT
CCTGTCGTCGAGGACAAGGCATTAAAAAAAACAGAGTTGAAAAGGTCTTTATTACGTTTG
AAAGCAGAAAAAGGGTTGTCGTCAAGGGCTCAGACCGCTATTTTAGATTCCAGTGATTCT
GTTTGTAAAGTGCTGAATGGTACAAAACATCATAGCCAAGTACGGAAAGCTATGCCTCAT
TCTGCAAAAATGAGTTCTCTTAGACTGAAAGGTGATGCAGATAATCTTGCAGTTAAACAA
GTACGGAAGAGACGCAGAGCTGTTCGCCTTTTTGATGATGATGATGATGATGATGATGAT
GATGATGAATCAAAGACTCTTGTTCATGGTGGAGCTTCTAAAAATATTAGATCACCCTCT
CATGTTTCAGAGGTTGTGAAGAGCAATGATCCATTGTTAGAGAATAGTGATGTTTCTCAG
CCGCCTACTAAGGAAAAACCTAGTACACTTGAGGATAGCCATTTGGAAGGACACTTCACT
ATATTACGTAATGACTCTTTGAATACAGGGCATCCTCAAAAAGAGAATGCTGATGAAGTT
GCTGCTGTCAATTCACCTCGCAGTCCCAAGCAATTAGATCCAAAGCATTTTCCTTCAAAC
GTAGAAAAATTAAGCTCCATCTCTCCAGTAAATTCTCCTAAGTCTCTTCCTACAACAAAG
TCTAATGGTGAGCAGCATAATTCTTCCGAAGCTTTGCCTAAAATAAGTTCCATCTCTCTA
GTAAATTCTCCTCAGCCTCTTAAAGCAAAGTCAATTGCTGAGCGGCATAATTCTTCCAAA
GCTAATCCTAAAATAAGTTCCACCTCTCCAGTAAATTCTCCTCAGTCCCTTGCAACAAAG
TCAAATGCTGAACGGCACAATTCTTCCAAAGCTATGCCTAAAATAAGCCCCAAATCACCA
GTAAATTCTCCTCAGTCTCTTCCTACATCAAAGTCAAATGCCGAGCGGCCTAGATCTTCC
AAAGCTGTGCCTAAAATTTTCAGCAATGGTACTCAGAAGAAGGCTGATAATGGGTCTTCA
AAGAGTTTAATTAGCCTCAGCACATTGCAGAGTCAAGTTATAACTCCAAAAAAGAAGTCT
GCGTCATATGTAGAAAGGTCTAAAACTACCCCAAAGGCATTGTCACAGTCAGTTAAAGTT
CATACTACCACAGAAAATTTAAAGGAACTTAATGCTCTTCATGTTGATAGATTAGAGTTG
GACACAGAAGAAAAAAGTAGCCTATATGTTAATTCTGGGTCTCCAGAAAATGCCAAGACT
ATGAAGCATCTTATTGCAGTTGCCCAGGCAAAAAGGAGACTAGTAGCTCAATTTCAGTGT
CATCCTTTTGACCTTCACAGTCCCTCTACAGTGCAGCCATTTCTGTCTGTATCTAGCAAT
AATGGCCAGGCAGATATGCAGGGAGTTTATGATCAGCCAACATTAGCTTCTCCATCAACA
AATGGGTATCATTCCACTTCTCAAAATCAACTTGATGCTGAAGAAAATGAGGAGAGAAGA
GTTGGTTCCGGGCAAAGGGCTGTTGAGGGATCTCTGAGTGGAGATACTGAGGCTGCTATT
GCCCGTGATGCCTTTGAAGGAATGCTTGAGACTTTGTCAAGGACCAAGGAAAGTATTGGG
CGCACAACACGTCTTGCCATTGATTGTGCTAAGTATGGCATTGCCAATGAGGTTATTGAA
CTTCTTATCCGAAAGCTAGAAAGTGAAACTAGTTTTCATCGTAAAGTGGATTTGTTCTTT
CTTGTTGATTCCATAACCCAGTGCTCACATAATCAAAAAGGTATTGCAGGGGCTTCCTAC
ATGCCTGCAGTTCAAGCAGGGTTGGCACGTCTTCTTGGTGCTGCTGTCCCCCCTGGGACT
AGTGGCCGTGAAAATCGTCGCCAATGTCTTAAGGTTTTAAGGTTGTGGCTTGAGAGGAAA
ATTTTTCCTGAATCAGTTCTTCGCCGTTACATGAACGATATTGGAGGTTCAAGGGATGAT
ATGACAGTGAGCTCTTCTTTCCGGCGTCTTTCTCGAACTGAACGATCTTTGGATGACCCA
ATTAGAGAAATGGAAGGCATGCTTGTTGATGAGTATGGAAGTAATGCTACATTTCAGCTG
TCTGGCTTTTTATCTTCACACTTATTTGAAGACGAGGACAATGATTTTCCTAATAATGCC
TCTCCAACGGATCCTACTCACATTCTTGTGGAGTCAGAAACTTCCACCGTTACCCCTAGT
GACAAGCGCCACTGTATCTTAGAAGATGTGGATGGTGAGCTAGAAATGGAGGATGTTTCA
GGCCATCCAAAGGATGAAAGGCCTGTATTGTTGAACAGTATCTCAGAAATGGATTTTCAA
CATCAGGGCTCAGATATGACATTGGATCCGGCATCAAACATTTCTGGAGAGCTACATGTT
TTTCCTGAGGGTTCTCCTCCATTACCACTAGGCTCGCCTCCTACTCCCCCACCTTTGCCT
TCTTCACCACCACCTCCATTATCTCAATCTCCTCCCCCACCCCTGCCACCCACATTGCTA
CAACCTTCACCTCCTCCCTTACCACCCCCTGCTCCTACTCCACTATTGATTCCTCAATCA
TCTGGAACAGCTCAGTCTTCCATTTTTACCCAGGCGTTAGTGTCATCACACCAGTCATCG
CCACTATCAGGGTATCAGCAGCTTCATAACTGCAATGGCACAACCAGTGGTATCCAAATA
GTTCAAATGGCTGAAAATTCTTTTGCTGGTGGTCAAAATAGTTCAGTTGTGAAGAAAGAA
ATATTGCCACAGCCATCTGCTTGCTTTCCTCCAATGACAGGTTGCAGCTCTCAGGAACCT
TCTGATTTAAACCCTACAAGGCAGCTGGAATATGGACAGAGCGATATGCATCTAAATTCT
CAAATTCCTCAACCTAATCAGCAATTTCATCTGGGTAATCCTCATTTTGCTCCAAGACAT
GCCCCACCCCAAAATCCATCTAACCAGTTTTCATATCCAAAGCCTTCAGTTCAGCAGCAT
CTTCCACATTCTGTGTGTCCTCCTTATGCATTGACACCCGTTCCAGATGGCCAAAGGCAA
TTTGTTGCAAATGAGCAATGGAGGATGCCAACAAGTGAATTTAAATTAAACAATCAACAT
GGTTTATGGAGAGGGATAAATCCTTCATGTCCTGGTCCACCCTTTGGGCAGGAAGATTAT
TTTCGGCCACCACTTGAAAGACCACCAATGAGCAACACAGGTTTTCAACATGCGAACCCC
AACAATATACCTGTTCCTCCTTCGAAGTCAGGATATGGTGTTCCTCAGATGTTCCCTTGT
AGACCAGACATTCCTGCACTTAATTGTTGGAGGCCTACTTGACTTGCTGTTGCTGGGGAT
CAACAAACAAGGTTACATAGTGTCTCCTGAAGATAATTCACTTGTGTAGTACGTATGACT
ACCCCTGAAGAAAATTTTGAAAACTTGTGGAGGCTTTTAGCAGGACTGTATATTTTAATT
TTTCCTGACGACAAATCCCAAGAACATTTGCTCCCAAGTTTAGAGTTCAGAGTAATACCG
TCATTGTGAAAAGGCCATGCGACAAACATCCTGTCTGTGTCATACAGTGTTCTTTGAGAA
ATCAACTGATGTGGCATGCTTCTGATTTCCAATTAGTGAAAAACATACCAAGTTTGAGAA
TGACAGTCAAAATATCTGTCAAATGATGTCACTGAATACTGTCACATGCTGAATATATGG
AGTATATTAAGCTCAAAGCAACACAAACAGGTCTCAGGCTAATACATTTTAGTTCACTCT
GGTAATTCTACTATTTGTCTCACTCGGTTTTTTGAATTGTAGATTTTGGACTTGTGTGCT
TCTTCTCACATATATTTCCTCTTTCTAAACATTTTCACAACCTAGAATCTAATTCAAGGC
TAAAGCCGCTGGAAATTATGAATTGTGAATCATGAGAACCTTTAAGCTGTTTTGTGCCTT
TTCGTTATCAATTATGATATAGAGATTTTAAAGAATGTACAACATCGGCAACAGTCTATT
TTACATTTGCATATTAGAGTAGTGAAGAACTGAAAGAGAGGTGTGATATAACAAAAGGTA
ATGCATAGAGTATGAAATGATCTATTGCTTACTGTGTTTTGTTACAATCTCTTATTTCTG
TCGTAGTTTAACAACTGTTATTCCAGTGAGCTGCTGTTACAACAGCATTCGCCCAATCCG
AAAGCTGGTTCCATCATATTGAACCATAGTCTAATTTAACCTGATTGACCCGTGATTGAA
CTGTTGTTAGTTCAATCAGTTTTCTTTTTATCGTCCAGTTCAACTATGATTTGAACCAAT
TGAACAATAACCCAGGAATGCCACCGGTTTGAATTTAGATCTAGTTTTTAAAATATTGTG
TTATGTGTTGTTGTATACACAGATGTACTCCAATTTTTAAGTCAAGCACATAATAATGCG
AGTTGCATAACACCTATATTGCTGAAGAGGAATTAGTAAATTGACCATTTCAGGTGTTTG
CACAAGCAAGGAGGATAATAGTGATTACTTTGTTTGTGTGATTTCAATGCAGTCACTGAA
ATAAAATAAAGAATCATCTCATTCGGAACTGTAGATCTTTGAGCTAAATGTTTGACAGAG
GAACAGAAAATTGTCAAGAGACTTGAAATTTATTGTAAGATAGTTCTCATGAAAATTATT
TGTGATAGGCCTGACAATTTATGGAACCTTAAAATGTATACATTATTATGTTGTACTGTA
TAATACAGATTGATACCTGCATATTCACATGCACTTGGTGTTAGTTTATATGTATTTTCA
GAGGAAACATGAACTATGAAC
>Alp18_1845_c1_g1
CATTTATACAAGAAAACAATTTCTTTCATTTATATTTTCATTGTTTAATAAGCCCTAAAT
GAATGGTAGCCTAGAAGTTTTGGTTTGACTTCGTCGTCTTGTGGTGCAAACCTAAGGCTT
ATAATAGTTGAAGAAAAACATTGTTTTCCTTGCTCTGATGATTTGTAGGGTCTTGTTATG
CTAGTTATCTTGCACTCCTATTTGCATGTTGGATCAAACCATTGTTAGTGATATTTCATT
TAATTTATTAGCGCATTTTGGAAACTCTGGGTGCGTTCATTGCATTCATCTTTGGTTGCC
CTTTTTGCTTCGACCACATTCATTGTGTTTAAGGAGTGTATCTAGATCCCACATCAATTA
GAGATATGGCCATATAGCGGAGGTAGTTCTTATAAATCATCAACCACCACCCTTTGGCTA
GCTTTCGGGGTCAATTAGTTATGTCTTGTTCAAATTCTAAGATAATATTAGAGGATATTC
TAGATTTATCAGTAGGCCAGTTCTATTTGTCCACACTCCAAGTGCAATTCTTGGTGTGAG
GGGGTGTATTGGAAACCCTAGCTGTCTTTATTAGGGCCGGTTTGATGTTTTCATTGCAGT
CTTAGTTCTAATGGGTGTGAAGTAATGTGCGGCGATCAATTTCTAAGATGATATTAGAGG
GGTGTATTGGAAACTCTAGCTGTCTTTATTATGGCCATCTTGAACTGTCATCATTGCAGC
CTTAGATCTGATGGGTTTGAAGGGATGTGCTGAGATTGCCCATCGATTAGATATATGGTT
GAAGTAGTCCTTAATAAGCTTGGAAGGTTTTCACACATTGTGCTAGCTTTTGGAGTAGAA
TTTGGCCTAGTTCTAATGTTAAGTTAGTTTATAGCTAATTTTGGGCATTCTATTTATGTT
ATATGAGTTGCTTGTTAATAATGACAGCTGACTATCTTTCTGTTGTTGTGTGTTTGCTCA
GAG
>Alp18_1845_c2_g1
CAAGATATGACCCATATCCTCCACTTAGGGGCCATGTAAGAAGGGTGTATCTTTATTTCT
AGATTGGTATCATGTGTATAGTAACGAGGCGATTGCATCTTTCTATTATATTGAATGTTC
TAATATATTTATTTAATTTATCTTGTATTTAATCTTGAATTTAACTGAGACATGTGCATC
TTTTTAGCATATGGTTCCCATTTCTCTAGACTAGTCCTCACGGTAATGATAGTAACTTGC
AAAATTGCCTTATACATCTTGTACAGACACAATTAATCATTTGATGTTAAGAACTTGGTA
ATAAATAAAGAGAGTCTACTTCTGTTTTGGTCCTTGATATATTTCTAAACATAGATTATC
TTCAAG
>Alp18_1845_c3_g1
CACCAAGCCCAATAGTTAAAGATGTGAAGGGCTGTATTGGGAAAAACTCAAGTCCCACAT
TGAATAAATGTAAGAGTTGAAATGAGTTTATAAGAAGTGACGCCTCACACCTTATACGCC
GGTTTTACGAGGATGAGTTAGGCCCAATATAAAACCTACTACTCTTAGTTGTATAGAAAC
AAAAATATGAAATTAGCTACTAATTAGGAAGAGATTGCTCAATCACCCACATCCTTGAAC
ATTCAGTGTATTTATTGTAAAT
>Alp18_1846_c0_g1
CTACATTACCTCAACCACTAACTTCCCTTCTCAAAAGGGATGCCTTCAAAGGGTCGTATG
ATGCTAAAAAAGTTATGGATACTTTGAAAGGCGTTTTAGCTACTTCTTATGTCTGCTTCC
TTTTGGATTTCTTTATCCCTTTCACTTTACAAACAAATTCTTCAAGATATGCTATGGGAG
CATTTTTTCTTCAAGGAGACCACCCTATAGCTTACTCTATCAAGATGTTTTGTCCAAGGT
TCTCCAAAGCGTCAACCTATATTAGGGAGTTTCACGCCATCACTGAGGTAAATCAAGAGA
TGGTGGAAATACCTTATAGGTCACAACTTTATTATCCAAACATAACAGCAGAGTCTAAAG
GAGCTATTGGCATAATTTATTCAGATACCAGAACAACAATTTATTTGTCTAAGTTGTTGT
GATATCACTACAAAATCCAATACAAGCAGAGAAAAACCAATATTATCGCTGATACACTAT
CATAGTCTTTCGAAGCTCTTGTGGTCACCCTCCATGTTTTATCCACCCCTCATTTTCTTT
TCGTGGATGACTTGAAGAAGGTGCAAGCTACTAATCTGAATTACTTGGAATAATTTGAAT
TCTCCATATGCAATGAGAAAATTTTAAGATGTGAATATCAATCTATGCCAACACCTGTTA
TCCATTATAGAGAGAACATAGAAAACCCACCCCAGGCATCAGAGAACATAGAGAATCCAA
CTATCCCAACACCTGCTACGCACTATACAGAGAACATGACTGAACCAATTGGTCAAAATA
ATATAAATTTGGAAGTCAACATCAATGAAGCTACTCAAAATGACAAAAAGTCACCCGAAG
CTAACAAGGAAGTGTCTGAGCCTAATATTCAAGCTGTTGAACCTCCAAAAGATCCTATCT
TAAACTGCCCAATATGTATGGAATCTTTTGTTGAGGAAATGTCAACTGTGTGTGGCCATA
TATTTTGCAAGGGTTGCATTAAAAGAGCAATATTAACACAAAAGAAATGTCCTACATGTA
GAAAAAAACTTACTTGTAGAGGACTAAGAAGGGTGTTTCTTCCATCTTCCAGTTGAAGGA
TAATGCAAGTTGCATTGAGGAAAAACTGGGCTTGATTGTGCTACTTTTGACATTGCTGAG
TTACTATGTTTTTTTTAAAAGGCAATGAGATATATATTATATATTGCTGAGTTACTATGT
TATTTCAAATATGTTTCTTGGAGACTATGATTAATTGTTGTCATGTAC
>Alp18_1896_c0_g1
TCTTCTTCTTCTTCCTTCTTCTTCTGGGCGATTTTGGGAAAACGCAGAACCAGAACTCAA
CGCAGCGTTCTTCCTTATGTGTAGTCTCATTTCAAAGTCACACTGTCACTTAGGATTGGG
GAAACTCTCTTTGCCACCTCTTCAAACAAGTAAGATAGAGTATGGAATTGTGAGAGTGAA
AATGAGTGGGAGATTGAAGGTGGTGTGTAAGGGTATGTTGACACCGAGAAAATTCATGCA
GAGGGAGAAGAAAACGGTAGTTTTCAAAGATGATGATGACGAAGCTGAGAAGAAAAATTG
GTGGAGACTCATGAAATTGATAGAGGAGTCTGGCTCTGCTGTTTCTGTGCTCTCCTCTGA
GAAAATGAAGAACAAGACTATTCCTAAAGACCTTGTTGTTGGTACTTTGATTAGGTTTAA
ACAACTCAAGAAATGGAATGTTGTTGCTGAGATTCTTGAATGGCTTAGAGCACAAAACTG
GTGGGATTTTAGTAAGATGGATTTCATCATGCTTATTACGGCTTATGGAAAGCTTGGAGA
CTTCAATGGTGCTGAGAGGGTGTTGGGCTTGATGAATAAGAATGGTTATGCACCAAATGT
AGTGTCTCAAACTGCACTTATGGAAGCATATGGAAGAGGAGGCAGATGCAACAATGCTGA
ATCGATTTTTCGTAGGATGCAAACATTTGGCCCTGAGCCTTCTGCATTCACATATCAGAT
TATACTTAAAACATTTGTTGAGGGGAACAAGTTTAAGGAAGCTGAAGAAGTATTTGACAA
GCTATTGAATGATGAAAACTCACCTTTGAAACCAGATCAGAAGATGTTTAACATGATGAT
TTATATGTATAAGAAGGCTGGAAGTCATGAGAAGGCTCGCAAGACATTCGCACTGATGGC
TGAAAGGGGAATTGAACGATCTACTGTAACATATAATAGCTTGATGTCATTTGAAACAAA
TTACAAGGAAGTTTCAAACATATATGATCAGATGCAAAGAGCTGATCTGAGACCCGATGT
GGTTAGCTATGCCTTGCTCATCAATGCTTATGGGAAAGCCAGGAGGGAGGATGAAGCATT
AGCAGTATTTGAGGAAATGCTTGACGCTGGTGTCAGACCAACTCGAAAAGCTTACAATAT
TTTACTTGATGCATTTTCCATGTCGGGAATGGTAGAACAAGCTCGGACTGTGTTTAAGAG
TATGAGAAGGGATAAGTACATGCCAGATCTTTGCTCATATACTACAATGTTATTAGCATA
TGTCAATGCTTCTGACATGGAGGGTGCAGAGAAGTTCTTCAAAAGATTGATACAAGACGG
CTTTGAGCCTAATGTTGTCACTTATGGAACCATAATTAAAGGGTATGCTATGGAAAATGA
TATCGAGAAGGTAATGGAAAAGTACAAGGAAATGCTTGCGCGTGGTATCAAGGCCAATCA
AACAATTTTGACGACGATAATGGATGCGCATGGAAAAAATGGAGAATTTGACAGTGCTGT
TCATTGGTTTAAAGAAATGGAGTTGAGTGGACTTGTTCCTGATCAGAAAGCTAAAAATAT
CCTTCTATCTTTAGCAAAAACAGAAGAAGATAAAACAGAGGTTAATGAGCTGCTACTACA
TTCCATTGATAACAATTTACCTATAGCTAATGACCTAGATGAAGAAGACGACGATGAAGA
CGATAACTACGAATATTTTGACAACCAGGTTGCGATAACTAGTGACAAACAACTAGAGGG
GTCGAGTTAAACCATGTCAAGTACTTAAAGATCTAGACACTAAAAATTTGTACACTTTCA
AATTTAGGGACCTTGTATTTTATTGAGATTAAACTATCTATTCATTTTAAATTGTCATTG
TAATATAAGAAATGCTAAAAGGATTTTAGCCATCAAGAGTTAAGCTGGGATAAAGAAAAA
AGTATTTTGTCCCATCATCCATTTATGGCTAAATCAGTATATTATCAATTTACAAGTTTT
CACAAACAATAACCTAATGCTGCAAAA
>Alp18_1896_c1_g1
ATTGTATCCTTGAAACCTAGAACTTTCATTTTAAGCAATGCAAACCTAGTCGTTTCAATT
GCATAATGCAACTCTTGGCATTCGTTTATTCAACAATTTACTATATTTGGAAGCACCAAT
TTCAAGCAAACTATCAGTCAACTGTAACATCAGTGTCCTTGGTGCTTTTGTGAGTAAATA
ATAGAGATCTTCACATTACAAGCTATCTTTGCTAAGCCAATTGCTGTTATGTTCCGTGCA
CACAATTAGTTTTCTCATTTGATAAGTTTATATGGAACTTAGTTAAATTTCTGTCTTTTT
ACTTTGCAAACTAATATTTTCTGATTCTG
>Alp18_1896_c2_g1
GTTAGTTTATATAATCATGTCAAACGAATCTGCCATTATAAACATTAAATTTAAAGATAT
CTGTTATTTAAGCAATTCAAAAGAACCTACACACTTTTGTCTATTAATGAATAAGGAGTA
TCCAAAAACAAAATAAGAAAACCTGATTCGGGGAATGCTGTGTTTGGTCACAAGAAATGA
ACAGCGAGCTTTTTTCATAATCATTTTAAGTTCATGTACCGATTCGATTATGAATTTAGA
GAATGTATTGGTATAAGCATTTTACCATATAGTTTGTTTTCTTCCGTGCAGGTACATGCC
>Alp18_1897_c0_g1
CATTGAATAGCCTAGTTTGAATCCACGCGAATACTTAGAGTTCAACAAACTTGGCAATAT
TTGAGATTATAATATTTATTAACAATTTTAATAAATTGGAGTATTTTCTTTTGTGGCCAC
AAATTAATATATCTGGGAAAGTTATAGGTTCTTCATTATCTAATCATTTCCTACACCATT
GAAATCCAAGCGAACTCTTACAATGGACACAATCACCTCCACTTCAGCATCACTTTCACT
CTCTCTCCCTACGGTTCCGGTTCGTACAGTTTCTTCTTCCATCTCTGTAACATCATCTCT
TCTCTTCCCACGGTCTCACTCATCCTCCACCCAGAGACTCTTCTCTGAAAAGAGAAGGTT
CTCGAATTCTCCCTCTGCGGTTCCCAAGTTTACAGTGAGTTGCGGTATCACAGAAATCAA
CGAGACTCAGTTCAAGGAAACTGTATTGGAATCTGAGCGTCCGGTTCTAGTTGAATTCGT
CGCTACTTGGTGCGGTCCTTGCCGTTTGATCACTCCCGCTATGGAAGCCCTAGCTAAGGA
ATATGAAGACAGATTAACAGTTGTAAAGATTGATCATGATGCTAACCCTGAGCTAATTAA
AGAGTATAAAGTTTATGGACTTCCAACTCTGATTCTCTTTAGGAACGGGCAGGAAGTTCC
ACAAAGCAGGAAGGAAGGTGCGATTACAAAGGCGAAACTTAAAGATCATGTTGATGTTTT
ATTAGAATCAATATCAGTTACATAGTTGTTCTATACGAGATTCCAAATTGTGACCCTTTT
TTTTGGAAAACTAGTAACATGGAAGCAGACCTATTTCTGTTCCATGTCTGGTATGAGGGG
TTAATAGGCTTTTGCACTTCCAGTCTGTTGTATAATCTGTATCATTTCCGAAGCTACAAA
TACAGCATATATTATGGTAAAGAAATGTTGTGTTGAAGCTCCTTTATGATACATGATAAT
GTCTTTCCACATTTTACTGTTTTAGGTATTTTACTTATTTTCTTTTTACTGCGTATTAAA
TTCGAATAATGTGGTATTCAGTGTAGCACTTAAAAAACTTATGCAGGAAAAGAGTGCTTT
TGGTATTTATGCGTATACAAATTCAAGTTAAAATCGGCGAGATTTGTACGTAGTAATGAT
AATGATTTTTCAATGAAAGAAATTTAATGTAAATAGTG
>Alp18_1897_c1_g1
TTCAGGCCAGACCTAGAGGGAATGATGATAACCTAGAGGGAATGATGATAAGAAGTCAGT
TTGCTTCGACCCGGTACCAATACCATATGCTCAGATCTTACCGTACTTGATCCAAAAGGG
ATGGGTTACCCCGAATGCCCTTCCACCGGCTCCCCTGCCATATCTACCAAATTACAACGC
TGATGTCAGATGTGAGTTTCATGTTGGATCACTGAGGCACACTACTGAAAGGTGTATAAC
CCTTAAATACAAGGTCCAGGACCTGGTAGACAACAAGCAGTTGACCTTTGAAGAAGGAAT
CCCTTTGGTGAACGATTACTCCGCAGTTCAACAAGTGCAATGACATCGAAGAGCATCTCT
TAAATTCAACGAATCAACAAGGAAGCTCATCCTTATGATATTTAGGATTTCATTTTCAAT
TTGTAATTTCTTTTTGC
>Alp18_1898_c0_g1
TATCAATATATGAAATTGCTTCTCTCTTGAATGAATGAAACCCAAACTTCTGACTCGGTA
AACCTCAAACGACGTCGTTTCGCTATCAAAACGACGGTGTTATTTTCCTCGTCTTCATCG
TCATAGTCGTCGTTTTCATTCGGCAAAAATGGAGCAAGCGGTTTTGGATGACATAATCAA
TCGACTCCTTGAAGTTCGTAGCCGTCCCGGGAAGCAGGTTCAGTTGTCGGAGGCGGAGAT
CCGTCAGCTGTGTGCTGCTGCCAGAGAGATTTTCTTGCAGCAACCTAATTTATTGGAACT
TGAAGCACCTATTAAGATTTGTGGTAAATTTTCTTCATTTTGAACTGGGTATTGTTATTT
TGTTGCTTTGGTTCATGGTATTGCG
>Alp18_1900_c0_g1
AGTATACCCACCGCCAACTCCCTCTTCATTCTTCAATTTCAAAACTCTAAAGAAAACGCT
CTCTACTGCTATCTCTCAATTTTATCTCCCCCATCACGCAACGCAACTATCTTGAAAGTC
AAGTAAGAATATCTCACACTCAAAAAAGGCAACATAAGATTAAAATTAAAAAGCAAAGCC
CACTTCACACGCACTTCAAAAAACCTTCCAATAATCTTCACCGGTTTTATTCATAATTAA
ATAAATTCAAAACCCTTCCTTTTCTTTCACGAATGTTAGGTCGATAACCGCCATGCCTGT
TCACAACATTCCTTCACCTTTCGGAGATCCGCCGCCGTATTTACCTTCATCGGACCTCCG
TGAAACTGCCTACGAGATCCTCTTAGCGGCATGCCGGAGCTCAGGTCCGAAGCCGTTGAC
ATTCATTTCGCACTCGGAGAAGGGACTTAGGGATCCGGCTCCGTCGGCTTCGCTTAACCG
GTCACGGACTTCGATTGCGGCTAGTAAGGTGAAGAAGGCGTTGGGACTTAAAACGTCGTC
GTTGAAGAATAAGCGTCCGGTGACGACTGGGGAAGTTGTGAGACTGCAGATGAGAATCTC
TGAACAGAGTGATAGTAGGATTCGAAGAGCGCTTCTCAGAATTGCTGCTGCGCAGCTTGG
AAGACGCATGGAGTCGGTGGTTCTTCCATTAGAGCTTATACAACTGTTCAAGAATTCAGA
TTTTCCCAATGAACAAGAGTATGAAGCTTGGTTGAGAAGAAATTTGAAGGTTCTTGAAGC
CGGGCTCCTCTTGCATCCTCGCCTTCCATTAGATAAGGCAGACACCTCTGCACAGAAACT
CCGGCGCATAATTGGTGGAGCCATTGAAAAACCTATAAATTTTACTAGTAGTGGTGAATC
AATGCAAACCCTACGAAGTGTTGTTTTGTCTCTCTCTTGCAGATCATTTGACGGGTCTGT
TCCCGAGACGTGTCATTGGGCAGACGGGTTACCACTGAACCTTTGGATCTACCAAACTCT
TTTAGAAGCCTGTTTTGATGATCACATTGAAACCTGTGTGATAGATGAAGTCGACGAGGT
CTTAGAGCTCATTAAGAAGACCTGGCTTATGCTTGGAATCAATGAAACCCTACATAATAT
TTGTTTCACATGGGTCTTATTTCATAGATACGTTGTCACTCGTGAAGTAGAAAATGATCT
GCTTTTTGCATCCTGTAATCTACTGGAGGAAGTTGAGAAAGATACCGAGGCCATGAAAGA
TCCTTCTTACTCAAAAATTTTGAGCTCCACATTGAATCTGATGTTGGGTTGGGCAGAGAA
AAGGCTAATTGCCTACCACGATACTTTCCATAGTGGTAATATTGAATCCATGGAAAGCGT
TGTATCTCTTGCTGCACTATCAGCAAAGATACTCGCAGAAGATATCTCTGATGAGTATAA
TCGGAAGAAGAACCAAGTCGATGTAGCCTGCGCCAGAGTTGAAAATTATATTAGATCATC
ATTGCGTGCTGTTTTCATTCAGAAAGTGGAGAAAGTGGACCCCAGAAAGCATCCATCTAG
AAAACAGAACAAACCTTTTCCAATTCTTTCTGTCCTCGCACGAGACATTACTGAACTGGC
TTTTGAGGAGAAAAACATATTTAGTCCTAAACTGAAGAGATGGTATCCTCTTGCTGCTGG
TGTTGCCGTTGCTACCCTTCATGTGTGTTATGGAAAGGAGTTGAAGAAATATGTTAAAGG
TATCACCGAGTTGACACCTGATGCTATAGAAGTGTTGATGGCTGCCGACAAGTTGGAGAA
AGAGCTGGTGCAGATAGCAGTGGAAGATTCTGTTGATAGTGAAGATGGTGGAAAATCCAT
TATAATGGAGATCCAACCTTATGAAGCTGAAGCTATAATTGCTAATCTTGTTAAGTCATG
GATAAATATCAGAGTGGATAGACTGGTGGAATTGGTTGACCGAATTATGCATCAAGAGGC
ATGGAGTCCACAGGAAAATAAAGAGGGCTTTGCACCTTCTGCAGTTCAAGTTCTACGTTT
CATAGATGACACTTTGGAGGCTTTCTTCCTGTTGCCCATATCCATGCACGCAGCTTTACT
TCCTGAATTGATATCTGGTCTTGACAAATCTGTTCAACAATACATTTTGAAAGCAAAATC
CGGCTGCGGGAACCGTAGTACCTTCATCCCGACTTTGCCTGATTTGACCAGGTGTTCAAC
AAAAGGAAAATATCACAGTGTATTCCGTAAAAAAGAAAAGCCACAAATGACTCAGAGGAG
GAAAGCCCTTGTTAGAACCACGAGTGAACATAGCTCGTTCGATGTACCCCACCTGTGTGT
TCGAATTAATACTATGCAGCGTATTCGCATGGAATTAGGGGTTCTAGAAAAGAGGATAGT
TGCCAATCTTAGCAGCTCTAATTCCACCAATGAAGATGATATGGCAAACGAGGTAAGCTT
CAAGTTTTCTGCAGTTGCTGCAGTGGAAGGTATCCGTCAACTCTGCGAGTGTATAGCATA
CAAAGCTATTTTTGATGATCTCTGTCACGTTCTTTGGGATGGCCTATATGTTGGAGAAGT
TTCATCAGCCAGGATTGAGCCTTTTCTTCACGAGCTTGAGCAATACTTAGAGATCATATC
ATCAACAGTGCATGATAAAGTTAGAACACGAGTAATTATTGAACTAATGCGGGCTTCTTT
CGATGGGTTCCTGTTGGTTTTGTTGGCTGGAGGTTCATCTCGTGCCTTCTCTTTGCAAGA
TTCTATCGTAATAGAGAAAGATTTCAAGCTTCTGAGTGACTTGTTCTGGTCAAATGGCGA
TGGCTTGCCGGCCGAATTAATCGAAAAACATTCTGCAACCGTTCGAGGTGTACTCCCCTT
ATTTCACACGGATACACAACACATAATTCAGCAATTTATCCAACTTACAAAGGAAAAGTA
TGGTTCTTTGGCTAAATCACGGCTTCCATTGCCTCCAAAAGCAGATCAATGGAGGCCAAG
AGAACCAGATACTCTTCTGCGAGTTTTATGTTACAGGAATGATGAAGCAGCAGCCAAGTT
CCTTAAGAAGAATTACAACCTGCCTACAAAAGTCTAACAAATTGATAACTAACCCCTTTG
ATATTTCACACCTTGCCACCTTATAAATATATATATGGTGCTTTAGGAAATTTCTTCAGC
TCTGAAATTTCCACTAGTGAAGCATGATACTCTTAATCAGTGGTTTGGTTAACTTTAGGA
AATATATGGTGCTTTATATTCAATAATGGTTAACACTATCTTTGTACAGGTATGTGATGA
TTCTTTGCTTGCTAATTTGTTGGCTTGTTACTGTTTTTGTGTCAAAATGCAATATCTGAC
CTCACTGTGGTGTGATGGTTCGAATGGATGCAGAGGACATTACTTTTCTAATTTCAAACT
GATTTGTTGTTGTTATTTGTAAGACATTGTAATTTATCTATTTTTCTACGGTGAGTCGAG
TTTGGCCATATAAATATAATTT
>Alp18_4804_c0_g1
TATAAGGAAACACATGGGTGTATCCATGAACCACCCATTCCATAACACATGCCATACATT
TATAGTTAGGGTTTGACATTATTAGAGAAGCCATATCCACAATGAGAAGGAGCTACATCC
CATCATCATCAGATCTCAAGCAAATAGAAGAAAAAGGTACCACCAACATGACAGAGAAGA
TGAGAAAAACCTCAACTTCATCTTCATCATCATATGATCGTAATGGTACAAAGAAAGCAG
AGGAGTCTGCAGAAACAAATAATAACAAGCTAGAGAGGAAAACTACAGAAGACGTCAACG
CCAGTGCTGATGCATTCATCAAGAACTTCAGGCAACAGTTGATGATTCAAAGGCTTCAAT
CCATTGAGAATTATGAGAAAATGCTTGCAAGAGGTCTCTAGCATGTTCAGTTTCATGTCA
GTATCCGACACAACATATATAATTAACATATATAATTAAGTTTACTATGTTTATTTTTAT
AAGTATTGTCGGTATTCGATTTCGTGTTTCTGTCCGTTATTAATAGCTTATGTATTCTTC
ATCTGGTTTGATGTTGTTATTAATAATTTAATTTGATTTGATTAATTA
>Alp18_4933_c1_g1
GTTTCTTTGTTATATGCTGTGTTTAGTTGAATATCATTGTTATTGATTTGGATTAGTTTC
AGATTTCAAACCCTTAATTAACAGATTTTTGTCCTAAATCAGTTTCAGTTTTACTCTAAT
TTTTTTTTTAGGAAAGTTTAGAGTCAATAGGGTAATTAGATTCTGGGTTTAGTTCAAATT
TCAAGCTTTAGTCAAACTGCTTTTATTGCAATAAGTTAATTAAGGGATTAGTTTGGTATG
TAAACTCTCAAGGGAAAATTAGGTCTCTTTCTGAGCATGAGTACTTGTAAAAAGGAAAGG
TCGATGCGTCGTGTCGGTTTCGTATCATGACGTATCCATACCTTATTTTTTTCAAACTTT
ACCATACTAGTACCTGGTACCGCATCCGTATCTATGCATCATAGGATTGATAATGTATTT
GTACCTAGAGTGGAGATGCTAGAAAGCACTGTTTTAAATTTGCCTTTTCTTAATCGATAA
ATGTTAGTTTGTTAGTTGTTATGTTAGTATTTTTCTGTTATGCTAAGCTCGAATCAGGAA
CTTCAACTTGTTACCCTTAGCTGAAATCAGTATATTAGTTTTAGATTTGCTTTTGAAATG
CATTATTGATATTAGAGATCTCTATCAATGCAGTAGCGGACGTGGGAAGAAACAAC
>Alp18_4934_c0_g1
GAAAAATCGTGTCACTTTTTCTTCTATTCCTCTGCATAAGTTTCACCGCCGTCTTCTTCC
TTCACTGCCACCACCGTCTTCTACCTTCCACCGTCTTCTTCCTTCACTGCCACCACCGTC
TTTTTCCTTCCACCGTCTTCTACCTTCCACCGTCTTCTTCCTTCCATCGTCTTTTACCGC
CTTCTTCCTTCCACCGCCTTCTTCCTTCCACCGAACTCCCGGGAAACAGAACAACTAATC
TCCATTGTTGTGTCATTTGTAAAAATGAGTTGGGACATTGAGCTAGATAGTCAATTGGAG
GATATAAATGACTCTTCATTGTTAGGACAAAATATTCCCGAGCCTTGGGAAAACTGGGGA
GATGGTGATTGCAGAGAAGCTTTGAATGTGCCAGATTCATGTGAGGATGTCGTCGAGAAT
TCTAGTTCTAGCTCCTTCGGTGATACAGCGGCTGCTGCTTCCATCGGTGAACCGGAAGTT
GAATCGCGAATGTTTGCTGACAATGCATCCTCGTTAATGTTTGATGACGGGCATGAACCA
CTCCGTCCAAGAAAGAAAAGGCAGACAACAGCTCATTGGAGGAGGTTCATAAATCCTGTT
ATGTCGCGCTGTAAGTGGGTTGAGTTGCAACTGAAACAACTCAAGTCTCAAGAATGTAAA
TATGCTGAAGAGCTCGCGGCTCTCGATTGCACACAGGATATGAAAAAAGACATGAAGAGG
AAAAGACGAAAAAAAGTTGAAGAGAATTGCGATTTAGCATCATACATGTCTAACCATACT
TTATTCTCTTACTATGAGAAAGCCTATTGTAATGTTGATGCTGGTTTGGAAGATTGTCAT
GAAGTTTTCACAGGTGGTGACAGTAAAAATTCGGTAGAGTTCAAGTCGGATGATTTATGG
TCTTCTTTAGGTAATTATGGTAATGATAAATCCTGGGATGATGCCATTCAAAAGATTGTA
GCTTTAGAGTCTCAACTTCAAAAATTGAAATCTAGACATGACAAGGTGATTAGCGAAAAT
CAAGGAAGGTTTTGCTCTGTAAACCAATCAAGCATGCTTGGACCAGCTGATGGATATAAT
CATCCCGATATAAATCCTGATTCTTTTACCGGAAATGCATCATCAGGCGAAGCCACTAAT
AGGCCTCAAATGGACGATCCACGGGACAATATCAATTTTGAAGATCTTACACAGTATCAG
GCTGTTAATGAAGAGTTGCATGAATTAGTAAATGTTGGAAATCAACTTGTAAAGCAAATT
GAATCATTTGGAGAGATTAAAGAGACTTTCAAGCTTCAAGGTTCAGAATCCGACTCCTAT
GAAAATGTTGTGCAAAATGTCAATGTGCGTGCTAATTTGAAATCATGTTCTACATTAAAA
TCGAAGAACCGTAGACATGAAAGGAAAAGAGAGAAGAAATCAGCTTCAAAGAGGTCAAGG
AGATCTGGTTAAACTGAAACTCATTCCAAAATTGAAGCTGCTTCAGTGGGAAGCAAATTG
ATCTATCAATTTTTGCACCTCTTTAAAATATTGATTTGGCACACAAGTGTTAGTTATTAT
TTTACTTTTTTGGTCAAGTAGTCTAATGGTGAGAATTTTTCTCGTTAACGTGAATAAGTA
GAATGTCGCAGATTAAAATTTACATATCTGCAATCAGATGTTCCTGCAATAATACGTATC
TACAACTATCAATTGAGATAGATCAACATGACGTGTTACTCAGCAAGTAACATGAATTCC
ACTCTAGTATAATGGCTATGTTGCATTACTATTTAGATTGACTTGTTTGATTTAGC
>Alp18_4935_c0_g1
GTATGCCACAAGTTTATCTCATAGCCGTGGGTCCCACGAATTGCGTTCCTTTCCGGTTTC
TACCAATGCCAATACTCCACTTCACTTCCGCCACCATCACCACCAGCACCGCACCCTTCC
ACAATACGTGCGTGCGTTAATATCATGAACAAACCATATTTTTAAACTCAATTTCAATTT
CAATTTCAATTTCAATTTCATTTCAATTTCAATGGCAGTTATTTCCCTCTCTCTTCTTCC
TCCTCCTTCTGCTACGCATTCTTGCTTCTATGCCGCCGGAATCCATTTCCGTTCCAACAA
TTTCCTTTCCATTCATTCTCCTTCTTCTTTTCCTTCTACTTTCTCTAACTCTAATTCCAA
ATTCTCTTCTACAAGAAAACGATTTCACACTGTTTTTGCTGCTTCTTCTGATTATTATGC
CACTCTCGGAGTTCCCAAATCCGCCACCGTCAAAGATATCAAAGCCGCTTATCGAAGGTT
AGCTCGTCAGTATCATCCTGATGTGAACAAAGAGCCTGGGGCAACGGATAAGTTTAAAGA
GATTAGCAATGCCTATGAGGTGCTATCAGATGACAAAAAGAGGGCTTTGTATGATCAATA
TGGGGAGGCAGGGGTAAAGAGCTCAGTGGGAGGAGGATCAAGTGCCTATGCGACGAATCC
ATTTGATTTATTTGAGACATTTTTTGGGCCAAATATGGGCGGCTTTGCTGGCATGGATCC
AACTGGATTTGGCACACGGCGTAGAAGTACTGTTACTAAGGGTGAAGACATCCGGTATGA
TTTCTCCTTGGAGTTTTCTGAGGCAATTTTTGGAGCAGAGAAAGAATTCGAGCTTTTCCA
TTTAGAAACATGTGAAGCCTGTACTGGTACTGGTGCAAAGTTAGGATCCAAGATGAGAGT
ATGTTCAACTTGTGGTGGCAGGGGTCAGGTGATGAGGACCGAACAAACACCTTTTGGGTT
GTTCTCACAGGTTTCAGTATGTCCAAACTGTGGAGGTGATGGAGAAGTCATATCTGAAAA
TTGCCGTAAATGCAGTGGTGCAGGACGCATACGGGTTAAGAAAAGTATGAAAGTTAAAGT
TCCTCCCGGGGTTAGCTCAGGCAGTATCTTAAGAGTCACTGGAGAGGGTGATGCTGGACC
AAGAGGGGGTCCTCCAGGAGATCTTTACGTATATCTTGATGTGCTTGAGATACCCGGAAT
TCAAAGAGATGACATTAATCTCCGTTCAACAATATCAATCACTTATCTAGATGCTATACT
GGGGTCTGTAGTGAAGGTAAAGACGGTTGAAGGCACTTCTGAACTACAAATCCCTGCTGG
TACCCAACCTGGAGATGTCCTCGTCCTTGCAAAGAAGGGTGTACCAAAATTAAACAGACC
ATCGATACGTGGTGACCACTTATTTACTGTCAAAGTTACAATACCAAAACGTATCAGTTC
AAAGGAGCGTGAGGTGCTTGAAGAACTTGCTTCTCTAGGTGACACAAGCAGTCATTCAAG
ATCCCGTCCTAGGACCCAGTCTTCCACCGGAAGTAAGGCAGCTCCTGCAGCTCAAAGGGC
TGGAAGTCCAACAGCAACAGTCACAGAAAACCCAGAAAAATCAGAAGAAGAACAAGATGG
TGACTTATGGAACAAACTAAAGAACGTGGCCGGGTCTGTGGCAAATGGAGCTCTAAAATG
GTTTAAAGATAATCTCTAGCTCAATGGAATTAATAAGTGATCAACAGTCTCCAGAATATA
GTTTATCTTATTAGGGCTAGAGTTGTAATGATTCAAACAGCTTCCGGCTGAAGGGGAGGG
ACTATGCAACATTTTCTTCAAATGCTACAACTGAAAATTGTAAGAGTAAAGCAGCAAAAT
GAAACAAATGATGCATATTCTTTTATTTGTTGTACTTGTAAATTTTGGCACGAGGCAGTT
TATACAGAATAACTTGTTGGAGAATCTTTTGTACTCCTAAAGCAGGTTGCACTAGAGAAA
GCTAGTGTATACCTCATTTCAGTGAA
>Alp18_4935_c1_g1
ATTCAATATGATTTTCATGTTTGTTTGTTTAGTATGTAAGATTGTGGAGCCACACACTTG
AAAAAATGATAAAAATTTGGTTGTCAGGAGAATAACCACTTATTTTACTGATGCTCCAAT
GACATGTTGCCTTCTTTATGGGAAAAAATTGAAATGCATGTCAATTGAAGTTGTCTTTTA
CTCTATCTACCCATCTTTACTACTTCTGTAAGGTAGATTCAAATTTGTAATCTTTTTTCT
TACAGACGAATCCATTTGATTTATTTGA
>Alp18_4935_c2_g1
TCTTAATAGGTCTAGATATCATTTTCTCTCTCTTGATTTTGTAAGTTCTGCTAATATGGA
GAACAAGAACTGAGAGTTCTTGACAATTGCTACTGGAATTTTGAGATCATCCTGCTGATA
TGATAAGCTAGCTCTTCTCTGTATTCTATGTTGTAACTTGTAATTGATTTCCACTGTGGT
TGTTCATGAAAAAGAATCCCATTTGCATGAAATGACTGGAAGAGATCAGTAAACCACATA
CCCGTAACATATGGCCACAGTCCTCCAGCCAGAAAGCAAAAAGAAAAAAATGGATAGCAG
TAAATCTACCATTTATTGAATTTATTTTGATGAATCATTCTCTGCATGCCGATATTGTTG
ATTTGTTTTAGATAAAGATTTTGAAATTGAAATTCAATCCCATGAGAAATACTTGTTGAG
AAAGTAATTACACAACAGTGATTGTAGATTTGCAACATGAATACAAAGGTATTCCAATTA
AGTTTCTACATTGGTTAAACAATTGTGTATATTAGTTCATCACTTCATCATCATTATTAT
TGTGCAG
>Alp18_4935_c3_g1
GTGTAGAGCCTTCAGTTTTCATCAATTGGTAACTATCTATGACTTTAATCACTAATTATG
CAAAGCATGGCTCTTTTAAAGCATATAGTGTCAGTTTCAAAACTAAATAAACGACTCCTG
ACTATAGATTTTATTCTTTAAGCCATGCCATTTTCCTTACGTACTCAATTTATATTTTCC
AACAAAATCTGATTCTCTGTATAAAGTTTTTTGTCTTTGAGTTGATATATCATAACCAAG
ATTTTCCATTGGTTATTTTTTGTCATTGTTGAGTCCTCACTAATGGTTTGACTTGGAAAT
TATTATTGAACAAGAATGGATATTATATGTCATTATATAGGATAAGGTGCCACTTTTGTT
AACTTTAGCCCTTCGATTAGGTTGAAAGTATCCCTGTTCATCAAACCTTGGTAATTGTTT
TGTGCATCTGATGATTTGATTAAAGCTTACCACCACTGAAACTTGCAGG
>Alp18_4935_c4_g1
ATTGCTTTTATTGTATTTATGTTACTACATGACATATTTGTTTCTATCAGTTAGTAAGGT
TTTCTCTCACTGATGAACGAAGAAATACTTCTAAAAGGAAAAGGGGGATTAGTATTGATT
CTCTTTAGCTTAAAGCTTAACTTAGCCCGAGAAAATCCACTTCTAAGGTGAGGGCTGTCC
AAGCTTTATAAGCACAACCTAGGACATTTCTCTTGTTGTGGAACTCAGCATATCCTTTCA
CATTTATGACTAGACACCTAAAGTGTGAACTAGTACGGATGGAATACTAGGGATCTCAAC
ATAAACAAAC
>Alp18_4935_c5_g1
GAGTAAAGCAAAAACATTCATACAAAAGTGCATTCCAATAATGAATAATTCAATCCCTCT
CTATCTTTAGAAAGGAGACTTCATCAGAAGCCATGAAAAATCCTGTACGGAAAGTCCAGC
TTTCCAGGGACAAATGTCCCATCAAAACATGAGCTTAATGCTCCAACAAAAGACAGCAGG
AGGGTAGCATTTTAAAAAGGTCAAAGACATTGAGATAATAAACGTTTTCAAAGGGTCTTT
GTTAATTATTATATCTGTGCTAGAAAATTATTTTGTACCTTCTCATGTTCCTCCCTAACA
GAGGGCATGATAGTTGTTTGTCATTATCAAAATGGTTTAGTTATTCATGAATCCAAACTA
TATCAATTACTCGATCAGAAGC
>Alp18_4936_c0_g1
CAACAACTACAACAAGTTCAGCAGGTGTTAGTTCAGTGCTAATATCAACTTTATCAAGAA
CAATTCTCCAATTCAACCTTGAGGACAAGGTTAATATGGGGGAGGAAGGTACTGCTAGAC
ATGTGAGTATTTCAATTATTAACTTATTCATGAAGTTTTTAAAGTCTATTATAGGAAAAA
GGGGGGAATATCAACTTGTGGTTAGTTCAACAATTTCATTGCACCAACCTATTCCTTCAA
TCAATATGGAAAAGTAATGTAGATTTTGTTTTCA
>Alp18_4936_c0_g2
AGTAGGGACAACGGCTTTTCAACTCAACTTCCTAAAGAGGCTTGAGTACATCCAGTGTTT
CATGGAAAAGTTATTAATGATCACATTCTTCAAGCAAGTAGGGACAACGGCTTTTCAACC
TAACAACCACAGAGGCTCCCAATTGAAGTTGATTGTTAGGGACACTGTTAGGCAAAATTG
CTACCACCAGAGTTACATGGAAAAGTTACATATCATGAACCCAACAAAATTCTATGTTAG
AAAAATAACTCAACAACAACTACAACAAGTTCA
>Alp18_4936_c2_g1
CACATCCCACTCCTTATCCTTTCATTCCCACAACCATAACCACACATTCCACACTCCATC
ATTCCTACGCCCTCCTCCGCTCCTCAACCCCTCCCCTCCCTCCATATTCACAGTCGCCTC
CAAGTCTTCAACTCCCGACAAAGCCAGCGAGCAGAAATGGGTCCACGAAGGTCTCATCAC
CGAATCCCTCCCCAACGGCATGTTCCGTGTTCTCCTCGATAACCAAGACCTTGTCCTCGG
CTATATCTCCGGAAAGATTCGAAAGAATTATGTTCGCATCCTTCCCGGAGATAGAGTTAA
GGTGGAAGTCAGTCGTTATGACTCCTCCAAAGGCCGTATAATTTACCGCCTTCGGAATAC
CACCGGTGGCGCCTCTTAGTTTTTAGGCATCTCCACTGTTTGTGAAAATTACTCTATCAA
ACTTGTGAGTTTTGTTTGGATCCTAATTAGGTTTATTTAACTGGAGGCTTGAGGAAAGGG
GAAACTTTATTTATTTCTTTTTTAATTTCAACATTCCTTGGATATAAGGAACCAACTTTG
AGTACTGTTGCTGTAGAAAAAGCAAAAATATGCTTTCTTCTCTCATTTTGCACTGTTTAT
TATTGTTGTTGATACTTTAGATGATATAACTATATAGAATATTCAATTTCATTACGGAGT
ATTTCACAATACAGACTAGTTTGTAATACTGGAATGAACACCAAAGCTTTTATCTCTTTT
TATATATAAAATCTTGTCCTGCAAATTTTCCCTTGCTGAAATGCTACCTTCAACATCAAA
GGGACTCTGCTGCTACCTTCAGCTTCGGGTAAGAAATTTTCTTTCCAATTCTCGTCAATC
TATGAAACACTAGTACAGACAACCGGCAATCTCACTTCAACACCGATAATAATATGAAAA
TGTGGAAGTGATTGAATGTAACCATGTATCTATTGGACAATAGACATGCCTTCAATCCGA
AGTGTTGGTGCTACTTGAAGTTTTTATTTAGTTGATTTCAATTCATGCACAACACAAGAC
TGTCCATACAGTTTGTTTGGTTTGAGAAAGTGAAAACCACCTAATTTTGTGGCTACATCA
TTGTATCAGGCATAAGAATGTAAGGAGTTCCTTTCATGGTTCAAACCATTTTAAACCCAC
ACCACTTCCTGGTTATTTTCTATGTTTATTCTCTTAGAATATTGCCACTTTGCTTGCAGC
TGTATACAAGTAGCAGTGTATTTGAATTGATGATTGGCACACTGAATTTTATTCTTTTTG
CCAAAGGAAATTTCTCCAAATTCATATAAAATGAATCTCATTATGTAGAAGAGAAGCTGT
ATTTGGAATGGATATATGTGGTAGAATTTGTGTCGTGTTGGCAGGTTTGGTACATAGCAG
ATGATGATTTCTACCATCCATGGAAATCATTAGATTGATCTGCATAAAAGCAAATGCATA
ATCTGCTGTTGCTTATTGTCTACTATTTTTTTTTTTTGTTTCAATAGGCATGAGTTGCAC
TTCCTGGTCGATCAAATCTGCTCTTGCTTTAGTGGACCAATCTGTTCAAGAGCTTCACGT
CTCATTTCACATCTCAGAAAAGGAAACCAGTGACAATAGCCTATGTAACACCCCGAATTC
AATTAATTATTTAATTAAATTTAGTTGC
>Alp18_4937_c0_g1
ATTAAAATGTTAAAAGATAGTTCTTGACTACTATTGTTCCTCTTCCCCTACCAACCACCC
ATCCCAGTCATATTCATTCACTATTCTCACCAAACCAAACTCTTGTTTTTCTTCTTCTTT
CTCCCTCCGCTCCGCCTCCTCCCACGAAACCCCTCAACAATTTTTCAGAATTAGGGATCT
CAAAACTCGATCCCTTACTTCATGGCGTTTTCTATCTGTAAGACGATTCCCTTCACCTCA
TTCTCTAACCACACAACCACCAAAAGCGGTTGCATCGAACCATCACTAGGGTTTACCAGA
AGAAGGAGCATCGGAGTTGTCAAGTTTTCTCTGGAACGCAGCAGCAGCGATGGAAAGAAA
GCAAGCGTAGTTTCCAATTCCAATTACGTAGTGCCTATTGACGATTCCATTTCATTCTCA
AATTCTTCCTCAACCATAACTCGTCCTTTAGCTGAAATTCTTAGAGATCTCAACAAAAGA
ATTCCGGATACTCTCGTTAAACCACCTCACGATCCATCCTCACCCACCTTCATCCCCTGG
TACCATGCCAATAGAATGTTGAGCTTCTACGCCCCAGGATGGTGTGGAGAGATCCGGGAT
GTTATTTTCTCTGACAATGGAACTGTAACTGTTGTATACCGTCTTACTGTACGTGGATCT
GATGGGGAGGCATATCGCGAGTCAACCGGGACAATATCAACTACTGACGCCTCGATTACT
GATCCAGTTTCGGCAGCAGAGGAAAATGCTTTCTGTAAAGCATGTGCTCGGTTTGGTCTT
GGCTTGTACATGTATCATGAAGATAAAACCAGTGGCATTTAAGCATCCATATTTTTGTTC
AGTTTGGTGTGTCTAAATGATATAAATAGAAGTGGGCAAAAGGTGGATGTTAGATACTCT
CGGCAAGTACTGTTGTGGAAAACTAGAAGCCATATATGTTGTTGTGTAAGAATTCAAATG
CTTATTTGAAAGCATGTTTTTTTGTTGGTCACTTTGAATCATGGCTTATGTTTTCAGAGT
TAGGGTGCCTAAGCCTTAAATTGATAAGGAAATGAACAATTTCATCATGCTTTTATCTAT
ACCAATATATAAAAGGAAAACACCATTTTGGTGTAGCCTATTTTACTTCCAAAAAAA
>Alp18_5095_c0_g1
CTTTCTTTCTTTTCACTAACTCTCTTATCACCTCTTTCTATTATTCTCTTTCTAACAAAT
TTGAAGAAACAACAATGGCTTTCTTCAACTTGAATTTGGCTTTCGTGATTGTGGCTGCAT
TGCTCTTGACCACTACAATGGCTCAATCTCAATCTCAATCTCCAGCTTCGTCTCCAATCA
AGTCCAAGTCACCGAGAAAAGCGATCTCTCCGTCACCAACAGCCGTCACTCAACCGCCCG
CTTCTTCTCCTGAACAATCAGCATCTTCTCCGGCGATCTCTCCTTCTTCCATCTCTGAAG
CACCAGGACCTGCTTCCAGCGCCGTCGTTTTGAACAGAGTCTCTGTAGCTGCTGGATCTG
CGATTGTGATTTTCGTAGCTGCTTTCATCTTGTAGACGGGGTTGTTAATCTGTATTTTTT
GATTTGTTATTTAATTATTTAAAGTTCTATTGATTGATTCATTTTGTATTACGGTTCTTC
TGAATGATATAGAAATTAGTAAGTATGAATTTGGAGCATGATCTGGTCATAAGCTTTG
>Alp18_5096_c0_g1
GTCATCACACTCCTCACTCTCTCTCACCGCCATGTGATACTCGTTTGTAAACCAGCATCT
CAATGACGAAACTACCCTCACCCACAACACTTGCATGTAGTCAATCCATGTCCATTCTCG
TCCACACATCTCTCTCTACTTCTGTCTCCCATTTCCATTAACTCCACCAACTCAGATTTA
GCATCCAAACTCACAAACCATTTTTGTTTCATCTTCAAACATCAAACTAACTTCAAAGAT
AAAACTGTAAAATGGATGGAACCAACAGAGGTGAAGCGGAACGGTGGCTCTACACAGCCA
ACAAGCTTCTCAGCGCGCGTGACTTACACGGCGCACGCTCATTCGCTATCCGGGCACGTG
AATCCGACCCGAGATTTGAAGCCACCGAGCTTCTCTTAGCGGTTATCGATACTCTATTAG
CAGGTGAAGTTCAGATCAAAGAACATCTTGATTACTACGCCATTCTTCAAACTCTTCGTT
ACACGCAGAACATTGAGTACATCGCCGTTCAGTACCGCCGTCTCGCCGTTCTCCTTGACC
CTCACCGGAATCCGTTTGCTTTTGCTGCTCATGCTTTTTCTCTTGTTCACGATGCTTGGT
CCATTTTCTCAAACCCGCATAAGAAAGCTTTGTATGATGAACAGCTTCATTTTCTTACTC
AACCACCGCCACCTCAGCCTCCACCGCAACCTATTCAGCCTCCACCACAACCTATTGAAC
CGCCACAGCCTCCACCGCAACCTATTGAACCGCCACAGCCTCCACCGCAACCTAGTCAAC
CGCCACCACCACCACCACCACAGCCGAAGCCGCAGCCACAACCTATTCAACCTCCTCCAG
TTCAGGTCAATCAGAATCATGACCTACAACAGAGGAACAGCCCTCGGTCTTCCAAAGAAG
CTAACGTAATTGACCAGGGACAAAGCAACATGCCTAGGCAGAGTCGGAGCAATGTCGACG
AGCCGACTAGGCCGAGTCAGAGCAATGTCGACGGGCGGACTAAGCCTAAGCCAGCTGAGA
CAGAAGCTGGAAGCTTCTGGACGGCGTGTCCTTACTGTTATGCAATGTTTGAGTATCCTA
ATGTTTATAAGGAATGTACACTCCGGTGTCAGAATTGCAGGAAGGGGTTTCATGCGGTGG
TGGTACGGTCGCCGCCGGAGTTGGGTGAGGATGGTAGTTTGTTTTGTAGCTTTGGGTATA
TCCCTTTAGGGTTTAGTGGAAATTTTAAGGATATCAGTGGGTCTTCTTCGGAATGGAACC
CTGTTTCGACTTTGTTTCCTTGTACTATGAAAGGTGGTTCTTCCAAGAAGGGTCCTCCAA
GAGAGTCGTTTGTTTATTATGATCATGATACATGTGTGGCTTTCGCGGAGCTTTCTGAGG
AAACTGAAGATGATACCGATACCGATGACGATGATTGGTGGAGAGGGGATGATACCAAAG
GGAGGAGGAGGAAGGTGAGGAGGAGGAGGAGGAAAAGAAGACGGACTGTTGGAGGTGATG
TCAAAAGGGGGCCTGTTGATACTGGGAGGCCCAAGAGGGGGGTTCAGAATGGTAATGCTG
ATCACGATGGGGGTGGGGGTGGGGGTGGTGGCGACGATTTGGATGATGGTGAGGCTGTTG
ATCCTGCTTCTGCACCTGCGAAGCTGTCCAATGTTGAAGCTACTAAGAAAGCTGTGTTGG
GTGGTTCGAGGAGGAGGGGTGCTGCCAATTTAGGTAAATTGGACCTGAATGTGGAGTTTA
GCAATGAGGTGGAAGAAGCTGCTGCTGCCGGAGTGAAAGAACGGAATGTGAATGGATCTG
GAAATCCCGAGGATAATATGGAAGGGATTGGGTTTTTTGAAGGGCTTGACGAGTTCCTTA
GTAGCTTACCAATTCTAAATGTTGTTGCAGATGATAAGGTTAAGGGTCATTAAGGTGCCT
GATTTATTATTGTTGTTGTACAATGTAGGTGCTACATGTATTTTGTTACTTGTTGCACAA
ATTAATGCTGAACTATTCCTTTTGTGAATTCATGTCTAT
>Alp18_5097_c0_g1
ATTGCATGTTGTTTAACAACATAACAAACTTTACCCACCACACTCTTTTTCAGTTTTAAT
TATTACTATACTCTCAATTTTGAATCTCATTAACTCAATAATTAATAATCAATTACCAAC
TATGTTCATAACCCTTTTCTTCATTCCCCTTTTTTCATTTGAGTTTCAGCTCTTCAATGG
CGTTTCCTGCTCCAATCTCGCTTCCTTCTGATCCCTTCGCTTCAAAGCTTCTTCCTTCAT
CAAGGATCTCTGTTCCTGTGCAAATTACAGCGAAAATTGAGCTAACCCAGTTGATATCAT
TAAGGAGAAGTAACTGTTCTAGTTTAAAGGCTTCGATGGGGTCTCCAGGATTTACCGCAC
AGCTTAATAACAGCAAGATAGAAACTTTAGCAGAAGTTAAAGATGGTCGTGATGATATAT
TTAATGATCTGAAGGATAGATTTTTGAGTTTTAAGAAGAATGTATATATGAAAAACGCTG
AACAGTTCGAAAGTCTTGCCAAGGTTCAAGTGCCAAAGTTCATGGTTATTGCCTGTGCAG
ATTCCAGGGTATGCCCCTCCAGTATTTTGGGATTTCAACCTGGAGAAGCATTCACAATCC
GCAATATTGCTAATTTGGTTCCTACTTTTGAGAGTGGACCCACAGAAGTAAACGCTGCAT
TAGAATTTGCGGTGAACACTCTTCTGGTTGAGAACATCTTAGTAATTGGCCACAGCTGCT
GTGGGGGTATACGCGCCCTTATGGGTATGGAAGATGATGGAACTACAGGCTTTATAAAAA
GTTGGGTTGTTAATGCAAAGAATGCGAAAGTAAAAACCAAGGCTGTTGCTTCCAACGTCG
ACTTTGATGGCCAGTGCAAACATTGTGAGAAGGTGTCAATTAACCATACCTTAGTAAACC
TACTTAGTTACCCTTGGATTAAGGAAAAGGTGGAGAAAGAAGAACTCTCTATTCATGGTG
GTTACTATGACTTTACTGACTGTTCATTTGAAAAATGGACATTGGACTATCGGGGAACCG
AACTGGAGGAAAATGGAAGAATTGCTACAAAAGATAAAGTATTTTGGTCCTGAGTTTTTA
CTTCTGCTTTTTCTGATTGACGTACCAGTTTGCGTGTCTAAAATACCTATAGGATTTCAA
AAGCATAGATTGAATAATGTATTCTGTACAACTCATAAAACATTGTAACTTATGTTATTT
GATTAAACCCAAACAATTTCGCGTGTCTGTTTGTTTGTGGTTTCTGAAAAAGTTTCAAGT
TGTAATGTACCACAGGTATATTAGCCAGTGATGAAAATTTTCTTCTTGTTATTCTATGGA
TTCCAACAGGTAGGATCTTGCTATCTTTCTAACTATTATATGATTCTTTCCTTGCAATTT
TTTTCCACTCATGATTATCAACTCATGACCATGAGCTCGAGCTTACTCAACCTTGAGATA
TGGCACTGCATACGGAGATGAGAGCACTGAATCAGCTGCAAACTCCAGGCATCTCAACAG
CACCAGTTATCTTACAAATGTTGGTTTTGTGCATTTCAATATAAGGGGACGGTTTTCAAC
AACTTCTGTTCATAGTCATCACTATTCATTATAACTTCTGGGAATGTTTAAATCAAAGTC
TCCTTTACATCTCATTTTCCACTATCTCACTTTTAAAAAGTTGGCATAGTTTGATGTAGC
ATAAAAATGATCATCCACTAATCCTTGACTTCAAAGCAATTGCCAATGCTTGTGAAGATT
ATAGTCATACAACAGTCATCTACTCTTAAAAATATAAACCTTGATATTTACCTGTTTTAG
TTTTCTTCCAAAGCTCTGAAACTCCTATATAGGAGCCACATGACTTGAGTCTGTATGCAA
AATGTGGCGATCTGATATCAGCCAGGAGTTATCTTCTTCAGTATGGAAAAAGATGTTGTT
AGCTCATAAAATGCCATTATGACATGAACAGAGACATGGAAGTAGATACAGCAAGCAATT
TTTACAAAATCAACGCGGTGCAACAATGCTCATGCATGACATTGACATTGGTTCCTTAAA
CATTATAGCAGCATTCTGATGTGCTTTATGACAACGACATATACTCCTGCATAACGCGTA
GTGTAAATATGGCAGAATGTTGTATGTTAGAAATTACATTATGGCAGAAATGTTGTACGA
CAAAAGTTACATTATGATAGAAATGTTGTATGACAGAAATTACATTATGGCAGTTTCTC
>Alp18_5097_c1_g1
TTTATGTTTAATGTTAATCTTGATTTACCAGAAATAATAAATGAAAAGGTTATTAAGTTT
GAATCTTCAGGAAATTTTGAAATTTTGAGGAATTGAATTTGTTAGTTGAGTTTAATTTCT
AGGCGTTGTGGGGTAAGGAATTTTATCAAGGGCTTTCAGTTTCATATGGTTGATTGTATA
CTGTTATTGTAATTTATTATGTAAGTGAGAGTGATGTTTTATGTGATGACATAGAGTTTG
CAGCTGTGATTTTCATTACTTGTGATCTAAATGTGTATGCAGTGATTTTAATATTTGATT
AATTTCTATTTTTTCGCAGCTGTTCCTTCAAAGTAAG
>Alp18_5098_c0_g1
CTTTATTGGCTTATTAGCTGCCTACTGTCCTAGGTTCTTATCTTAAGAACTTCATTGTTC
ATTAGAGCCTTAGAAGTTCACTGCAGCCATTAAACTGAGCAATAATGAAATATATTTACA
GACATAATGCATTTGCAAGAGATTAAACTAACCATTAAATATTACTGAACCACACAATCA
CATGACACACAACTTTGTCTATAAAAGGTCAGAAGTACAACACACATAAACCACAGCCTC
AAACACACCAAAACTATCTCTACCTCCAAAAATGGCTTCCATCAATGTCTTGTCACTCAT
CATACCACTTCTTGTGCTCATAACATTTTCACCAATGATAAATGTTGAAGGAGCACGTAA
CCTTCTAAACATACATCAAGTTTCCAAAGCTGAATTGCCATCACTACCAATTCCTAATCT
ACCAGTACCTAATCTGCCAGCAGTACCTACTCTGCCAGTAGTACCTACTCTGCCTACATT
ACCAACAGAACCACAATTGCCAGCAGTTCCAAACTTAGGTGTCCCAGTCCCAATCCCTAG
TGTACCCAAGATTCCTGATATTCCTCAGATTCCTAAGCCACAGTTGCCTACTGTTCCAAG
TGTGCCAAAACCATAAGTACTTAAAAAGTTCATGAAGTTATGTACTATATTTTAGCTATT
AAATGTGTGTGTTAAAATTTGTTTATGTTACATGAGATGTTTCATTTGTACTTTATGATT
GTGTGTCATATTGAAGCACATGTTGTATTCAATTTTTAGTTTGTTTGAGTGTGATTTGTA
TCATCGATTAATGTAGCCTATATCAGCTACTGTTTATTATGTATATTTCATTTTTATGTA
TATCTTTTCTCATCATATATAGACCATGAAGGAA
>Alp18_5099_c0_g1
AATCAACTCAAAGCAAAATCAACTAAACATTCATAAAAAAAACCAAACCCTTTTGCCATG
GCTTCCTATAGTTCCTTCATTTTAGCAATTTTCATTGCTATTTCCATCTCAAACATGGAA
ACTAGCCTAGCAACTCGTGATCTTCTACAAGCAACAAATCCAACTACACCAACTCTTCCA
AAACCAACATTGCCACCTTTGCCAACAATCCCAACATTACCTCAAGCAAATGTTCCACCT
TTTTTGCCAACATTACCAAAACCTACTCAACCATCAATTCCTAGTACAATCCCAACGATT
CCAACTATTCCACAGTTCACTCTTCCACCACTTCCTAACTTTCCTACTACAATCCCAATC
ACTATGCCAACACTCCCCTTCTTTTCTCCACCACCTTCAAAAACCACCCCTTGAATGAAG
TTCATATGGAAAGTGTTCTTATAGATATATTCACCCTATTATACATTGCTCGTTTTGTTG
TTGTGGAATATTAGTTTTTATTGTGTGTTAACTTTTCTTCACACTTGTGTGCATGGGATG
GTATTCCCTTTATTCATTACTTTATGTACTTTAGCAACTATTGTTATAGG
>Alp18_5100_c0_g1
CAAAAGCAGAAGCTTGATCGGGTGCGAACTACAAAGGTCGAGCAAGTGAGAAGAGTAGAG
TTCCGGCGAAGAAGAAAAATGGGAGTTGAGAAGCAAATCATAAGACCTGGAACCGGTCCC
AACCCAGTCCCCGGTCAGAACGTCACGGTTCACTGCACCGGTTACGGTAAAAACCGTGAC
CTATCTCAGAAGTTCTGGAGCACAAAGGATCCTGGCCAGACTCCTTTCACTTTCAAAATC
GGCCAAGGTTCTGTCATCAAAGGATGGGATGAAGGTGTCCTTGGCATGCAACTCGGCGAA
GTTGCTCGTCTTCGGTGCTCTCCTGATTATGCTTATGGTGCCGGTGGTTTTCCTGCCTGG
GGAATACAGCCCAACTCTGTCTTGGAGTTTGAGATCGAGGTCTTAAGTGCACAATGAAAA
CCTTTTGTCTTTCCTATGGTAAATTATTAGTATGAGTTGAGTATCCTCTATTTCAATGGA
CATGTTTGATTGTATCCTTGCACTATGAATGATATCTACCGTGGTTGACTTGTTGAACTT
GAATACTAAATAAGACTTCACTGGTGTGAAACTCTTCAGTATTAATATTTGCTAGCTTTT
ACTATATCCTCCCATTTCTTTATCAATTAGAAAAGAGCTTATGGTCTCTGTTTCTGGCTT
TCTGCTTTTTGTGGATCCGGAAGTATTTTTACATGAATTAAGTTGGTCCACATATTTGTC
AATGGATTTATATCAAATTTTTTTTAATGAATTATTGTTACTGGGATTTGCGGTTTGATT
TATAGGATTGTTGTAGAGGT
>Alp18_5100_c1_g1
TAACTAATAGTAAGAAGACAATTTATAGTTTATATCAAAATATTTTGATCTTATTTATAG
CTTATGCATAAGCACTTTTATGATAAGGGTTATATGCTATAAGTGCTTAATTAAGCTGTT
TGTTTTTACTTACACAAGATGGAAATCCACTTTTGTTGTATATATTAAGTGTATGTTTGG
TTTAGCTTTTGGAGGAGGCAAAAGCAATTCTAGAGGTGTAGAATTGCTTTTGGAATGATT
TTGATGTGTTTGGTTCTTCTAAAGAACAACTGATTCTACTTGAAGCTAGAATTTGTAGCT
TTTGAGTTTAAACGTGAT
>Alp18_5740_c0_g2
CCATAATGTGCCTGCAGGGACTCATTTAATTGAAGTGGCTGCAACTGGCTATTTCTTTTC
TCCTGTACGAGTTGATGTTAGTGCCAGAAACCCTGGCAAAATTCAGGCAGCACTGACAGA
AAATAGGAGGGGGCTCACTGAGTTTGTCTTAGAGCCATTAAAGGAGGAGCAATATTATGA
GATTAGGGAGCCATTCTCTGTTATGTCCATTGTGAAGAGTCCAATGGGTCTGATGATGGG
ATTTATGCTGATTGTCGTCTTCCTTATGCCCAAATTGATGGAGAACATGGGTATGCCTTC
TCAAGTTTATATATGAACTTCTTTCATTTCCTTTAGAGTTTATCTCATTTGCATGACTAC
GTATGTACTTGCTTTGAAAATGATTACTTATTTCCTTCGGTAGAGTTTTACTAGACTAGT
TTTATCCCATAGCATCAGTTTATGTTTCAAAGCATACCTCAAAATATTGAAGTTAGCAAA
ATTGTTGAACAAGTGACTCTAAACACAAGAGAGGGTGAATTGTCTATATAAAGAACTGTT
AATAGAAAAGTTAGAAGATGAATAATATAGAGAGTAAAACAAGTGATAAGAATACTGAAA
GTATAGGAGATTAGGGATGATAAAGATCCTTATAGAATACTGAAAGTATAGGAGATTGGG
GATAATAATGATCCTTATACTGGTTCGACCTAAAAGCCGGTTCGACCTAAAAACCTACGA
CTAGTCCTCAAGGAAAGCACCTTAAGATTTTACTATAGCCAAGCTTCTAATGCAGTTTCA
GCTTGCAACCTTTACACCTTACAAGCATTCTTTAAACAAGAGTCTTTATTTCAAGAGATA
TTGCCTCTCTCTGTTTATTATAAGATCATACTAAAAAAGGATAATGAATTACAAAGGATA
ACACCTCACATCACATGGGGATGAAACAATTTGAGCCTTATAAGGAATTACAAAGGATAA
TACCTCAAGTGTGGATGAAGCGATTTGAGCCTTAAGGACAATAAAACTATATGGTAGCGG
CACTCAGAAATAAAATATAATAAGTGGAAAAAAAATATTTTAAGCAAGAGTATTAGAGAG
GAAAAAGGACGGTTAGAGATAATTTCAGTCAAAAGGCATGATTTGCAACAATCTTAGGGG
CCCTTTATATAGTTAAGGTGACATAATTACCAATTAAGTGGTTATCATGATTTTGATCCG
TAACAATGGCCATAATTGATTATTGGGTAGCCAGAATTGATCATTCAAAAGTATTTTAGG
AAACATTGGACTAGATATGCATCATAGATTCATAATCCATTAAACAAAGTTATAATCAAT
TCTTCGGCTAATACACAACATAATTGATTATGATGAGACCCATAATCGACTATGGGACGT
GTTTAAAGACACAGAAGACTCATAATCGATTATCCAGTGATTGAAACTTTTTGATGATGA
CAATTGACAAGCATCTCAAAGGAAAAATGTGTTAAGAAATAATGGTTAGGAAAAATAAAC
AATGGAGTTTTTACTCCCGTGAATATTTGTAGTAAAACAAAAAATACTCCCGAGTTAGCA
ATAGATATAAATCTCCCCTTTTGGCATTATCAAAAAGCGGGAATATCGAATAAACGTAGA
TATTAAAAAAAAACAGAATACAAACATAATAAGTCCAGAGAGGTCACAAAGTTAACAAAA
TAATAATAATAATTATTATAATACAAGAGAAGAGACAAAATGAAGTACAGATAAACATAG
CTAATCCTCCTCCTCCTCCTCATCATCATCATCATCATCATCA
>Alp18_5740_c1_g1
ATCTGATTTCCCCAATTTTGTTTTAAAATTTATATCCCAATTATTAATTGATGTTTCATG
TGAATTTCCTTCAAAGTTTAGAATAGTAAAAAGTATTAAACTTTGATCTATAAACGAAGC
TTTAAATTATATAGGATATTGCTGAATTTAGTGTAGCTTCAAGATTGATTTTGCATTATT
TATATAGGAAGCAGTGTCTCTGCTATCTCGTCCTTGATTAGGTTTATCTGGTGGTGTTGT
TTTGTCAAGTTCGGCAAGGTTGACGGGAAGTTGATGAATTAGTTATCCGGGGGTTGAAAT
GACAAAATTTGATTCTTTATTATCCATAATGCATACTGCCTGTTGCATGTTTGTTTCCTG
GGTATACGTGGATTTGTTATAAATATTGG
>Alp18_5741_c0_g1
CTCAAATCAACTCGCCCGAGTGAACTCGAGTGTTGATAACGCAATTGTAAGAACCAAAAC
AGAACCAGTAGCGCAAAAAACCCAATGGGTACCTTCTCTCTTCTCAAATGCTACACACCC
TTCTCCTCCATGCTCTTCGCCCACTCGCCTCGAACCCTTTTCTCCGGCTACCGGGCCGCC
GTCTTCAGAAAAAAGAAGTTTCCTTCCTTCCGCGCCGTCTCGTCTTCTCAGCCATTGACG
GCGGAGACGAATTGCAACGACGGTGAAAGTTTCCGTTCGAAGAGGCCATCGCCGGAAGTA
TGGCTTCACAACACAATGAGTAAAAAGAAAGAGCTTTTCAAACCGAAAGTTGAGTCGAAA
GTTGGAATGTACGTTTGTGGAGTTACTGCTTATGATCTCAGCCATATTGGTCATGCTCGT
GTTTACGTCAATTTCGATCTTCTTTATAGATATTTTAAGCACTTGGGATTGGAAGTTTGT
TATGTTCGCAATTTTACTGATGTAGATGACAAGATAATTGCTAGATCAAAGGAGTTAGGA
GAAGATCCAATCAGTTTGAGTCGACGCTATTGTGAAGAGTTCTGTCAAGACATGGTAACT
CTTAATTGTTTGCCTCCAACCGTGGAACCAAAAGTCTCTGAGCACATACCCCAAATCATT
GATATGATTGAGAAGATTCTTAATAATGGGTATGCCTACAATGTTGATGGGGATATATAC
TTTAATGTAGAAAAATTTCCAGAATATGGGAAGTTGTCTAGTCGAGGTCTAGACGATAAT
CGAGCTGGTGAGAGGGTTGCTGTTGATTCAAGAAAGAAAAATCCTGCCGATTTTGCTCTT
TGGAAGTCTGTAAAGCCAGGAGAGCCATTTTGGGATAGTCCCTGGGGTCCTGGAAGACCT
GGGTGGCATATTGAATGCAGTGCTATGAGTGAAGCTTATCTTGGTTACTCTTTTGACATC
CACGGTGGAGGGATTGATCTTGTATTTCCTCACCATGAAAATGAAATTGCTCAGAGTTGT
GCTGCTTGTAGCAAAAGTGATATAAGTGTATGGATGCACAATGGTTTTGTCACCATTGAC
TCTGTGAAGATGTCTAAATCTCTGGGAAACTTTTTCACGATACGGCAGGTTGTAGATGTT
TACCATCCCTTGGCTTTGAGATATTTTTTGATGAGTGCTCATTATAGATCTCCCATGAAC
TACTCTAATATACACCTTGAAAGTTCTTCAGACCGTGTTTTTTATATATACGAGACATTA
CATGCATGTGAAAGCTTGCTGAACCAGCATGATCAGACAGTTAGGAAGGACTCCGTCCCA
TCTGATACTTTGAGCATTATTGATAACCTTTATAATGTTTTTCTGACCTCAATGTCTGAT
GATCTTCACACTCCAGTTGTATTGGCCGGACTATCTGACCCACTTAAATTAATTAACGAC
TTGCTGCATACTCGCAAGGGGAAAAAACAACAGTTTCGAATAGAATCACTTGCAGCGTTG
AAGAAAAGCATTGGAAATGTCCTAACTGTTTTAGGTCTTATGCCTTCAAGTTACTCTGAG
GTTTTGCAGCAGCTTAAGGAAGCAGCTCTAAAGCGTGCGAATGTGACAGAAGATGAAATC
TTGCAGAAGATTGAAGAACGGGCTGCTGCTAGAATACAAAAAGAGTACGCCAAATCCGAT
GACATAAGGAAAGGTTTGGCTGATCTTGGTATTGCTCTTATGGATAGTCCAAATGGCACA
ACTTGGAGGCCTACTATTCCTCTTCCGATTCAAGAGCAGCTCTGATCAAAATAAGCATCA
GTTGTGCAACATCAAAAGAGACTGCTCTTCCTTAATCCTTGATGCCTTAAAGATGTGAAT
TATAATTTTTGTTTTGATAAAAAAAGATGTCACTAGGTTAGCGCTGTTGTCTTGGTGCTC
ACTATTGAATTATTTAATTTTTTTTTTCCAACATATAAGGTCCTTTTGTAGAATATTCAT
AATGAGCTCCATTGAAAT
>Alp18_5741_c1_g1
GGATGATAGATGTTCTAATGTGAAACTTTGTTTCTATTTCTCTTTGTAAACTGTTTTGGA
TATGAGTATGTTAAGATGGTTAAGTGATCCTAGACATAGCAGGATTACAGATACAATTTT
TAGAGAGAAAATTGAGGTGTAATTCTCATTGTACAAAACATGATAGTCGTCTTACTATTA
GGTGGTTTGGAGTTTGGACATCTGTGGAGAAAATTCATGTGAGAGGTTGACCAAATGGAG
GATAGTCCAATGGTCAGAGGTTGAGGGAAACCAGGAAAAGTTATTGATCAACCCAGTAAG
AGGAACTTAGAAGTAAATGTTCTATCTCTAATTTTGTTACATGATACTAAATATGGCGGT
GTCCATTCCATACAGCTAAGGTTTTCAATTGTGGTTGCAAACCTTGATATTTTAGAGAGT
TTCAGTCAAATGTGGCCACCATCCATATAGGTTCATGCTGAAGTAATAGGGTTTTAGATA
AAGAATGAGGAAAGAGGGAGAAATAAAGGCTTTGAGTACTGTGGTGATTATGGATTTATG
ATATTGATAAAAAAGGCGAAGAACCACCTTTATTTATACTAATATACCAGGTTCCTAATT
ATAATTGCATAGGGAAATTAATCCTGAG
>Alp18_5741_c2_g1
ATTATGAGATATTTTCATATCTTCTAACAGTTTAAGTAGATCTATATAATGCCAATTACC
CAATATAATGCCAATTACCCAATCGTAGCAAAGGTTAAACTAAAGGATATTTTGGGGATT
CTTGATGGTCTTGCAGCTAATCTTGTAATATATGAATACTACTTTTCAGACTTCCAGTGG
TAGAAATGCAACTTCAGAAGTATTTGTTATTTGTTATCAACACATAAAATATATCGCATG
ATTGTTGTTTTTAACATATCTAAGTTCATCTTTCTTGCAGGGGAAAAAACAACAGTTTCG
AA
>Alp18_5742_c0_g1
ATCAAATTTTATCTAAGAGATTTAACTTTGCTGCCTAGAAACCCAGAACCTCTTTAAGAG
GAAAGAAGTCCCGCCATGTCACTTATGTGCTTCTTTTTCCATGATAAACCAAACAAATCT
ATCCCATTATTAATTTTGTTTCTTATTCAAATCTAACCTCCTCAAATTGTCACTTTTAGA
CCTTCTCTTTCTACACATACTCAACCCAAATTCATGCTAACAAAATTGATTATAGGAATC
AAGCTATAGAAGCTGAAAAGGGGAAAAGAATGGGTTGAAAGTTGAAACAATGGAGAAACT
AAGAAAAGCGGTAAACGAGATAGCATATACGAAGAATCTCAGTAAACTACCTCCACTTCA
TTTCTCTCTTCTCCCTTTCCTCTCCCTATCATCTTCATTCTACAAACTCGCTCTCTCAAT
TCGCCACCGTTTCTTTCTTTCTCGAATTCATCGTTTACCAGTTCCTGTTATCAGCGTCGG
AAATTTAACATGGGGAGGTAATGGCAAGACGCCAATGGTTGAATTCATCGCTCTCTTCTT
TTATCGTTCCGGAATTTCACCTCTTGTTCTTTCTAGGGGTTATGGTGGTGGTGATGAAGT
TAACATGCTTCAGAGGCATTTACTTGGAACATCAACTAAGTTTGGGGTTGGCGCGAATCG
AGCTGTTGTTGCTAGTCATTTGATCCAAAAATATGGCTACATTGATATTCGCAAGAGTTC
GTTGTACGAGAAACAAAACCTTAGCTGGAAGGCTGAGAATTCTCTTGATTCAGAAAAGAT
TGGGATTGTAGTTCTTGATGATGCGATGCAGCATTGGAGCTTATGGCGAGATTTGGATAT
TGTGATGGTCAATGGATTAACTCTCTGGGGTAACGGCCGACTACTGCCACTTGGACCTTT
AAGAGAGCCTTTGACTGCACTTAGACGAGCAGATGTAGTTGTAATCCATCATGCAGACTT
GGTTTCTGATCGTGTTCTCGAGGATATTGAGTCTATGGTCCAAGGAATTAACAATTCTGT
TCCTATTTTCTTCACAAAAATGGATCCAACTTACTTATTTGAGGTGGGAAACATCAATGC
TAAAATATTGTTGACAGCTCTTCATGAAGCTACTATTTTATGTGTTTCCGCTATTGGTTC
TCCAGAACCTTTTGTGAAGCAGGTTCAAGAGATGGGAGCACTGTATGTTGATCAAATAGA
TTTTAGCGATCATCACATATTCCATGCCAGGGATATTGGTATGATCAGAGCCAGACTTGG
AGAACTTGAGAGGAAGTTTGGTTTCAAACCAATTGTTGTAATAACTGAGAAGGACTATGA
TAGGGACCCTGAAATCCTTGAGCAACTCTGTCCATTTAAAACTTTTGTTCTGTGTTCTAC
ATTGAAGATTTTACCCTACAAAGGAAACAATGAAGATAGCTTTAAGAAATTTCTGAGGGA
CAAGTTGAAACTAGAATTTCCTGCAGCGAATTAGTTGCATGCCAATCCCTCTATTTTGCA
AAATGACATTTTTTCGGTAGAAACCGTGTATCTTTTGCACACAACTACAAGAGACTAATC
TCTCGAGTCAGGGAGGACCACAATGGGCAACAAAATTCTTACTCGAGATTTTAACATTGC
TGCATGCACAAGGTTGAGTTTGAATCCAGGACCTCTAATTAAGTTGGAAGAAATTCCTTA
CCATCTTATCCGAGTGCTCTTTGAGTATACGAGTCGGAAGCGATTCTTATCATCTCATCC
AATTGCTCAAAATATAAGAG
>Alp18_5743_c0_g1
TCCCACCTATCTTTTAACATCACTTCATATTTACATCATTAAATCTCTAACCAACACTTC
TCAACCACAATTATGCACTATAAAGACAAAAAGACCAAATCATATCCTAGTACACAATTT
CCAACATAGACTAAGATAAGATGAAAAATTACTTTCTCTTTATCTCTTTCTTCATATTCA
ATTTAGGATTCTTAGAAGCTCAAAAGGTTCCTGCTGTTTATGTGTTTGGAGACTCACTTG
TAGATGTTGGAAACAACAATTACTTGAATGGTACCTTTGCAAAAGCTATTTTTCCTTACT
ATGGTATTGATTTTCCAACTAAGAAACCTGCTGGGAGATTTTGTAATGGCAAGAATGCTG
CTGATTTGATTGCTGAAAAAGTAGGATTGCCTACTTCACCACCTTACCTCTCCTTAGTAT
CTTCTAAGCTCAAAAACAGCAATAGAACTGTATCATTCTTGAATGGTGTTAACTTTGCCT
CTGGAGGTGCTGGAGTCTTTAATGGCACAAATCAAAGCTTTTGGAAATCAATACATATGA
CAAAGCAAGTTGAGTACTATTCACAAATGTATGAACAATTGGCACATCAAGTAGGAGCGT
CTACACTTCAAAAACACATCTCAGAGTCCATCTTCTTTGTTGTGATTGGAAACAATGATA
TCTTTGATTACTTCAATTCAATTGATCTTCAAAAGAATAACACGCAACAACAGTATATCA
AATCCATGGTTTCTTCGTTAAAACTGCAACTACAGAGATTGTACAAAAATAGTGCAAGGA
AATTCGAGATTGCTGGCGTTGCTGCAATTGGCTGCTGTCCCGGGTTACGCCTCAAGAACA
AAACAGAATGCTTCTCAGAAGCCAATATATTGTCTGTTAAATACAATAAAGAGCTTCAAT
CTATGTTAAGAAAATGGCAATTGGAGAGCAAGAACTTAAGTTACTCATACTTTGATACTT
ATAATGCAATCCAAGACCTCATTCAGAATCCATCTTCTCATGGATTTGTAGATGTGAAAT
CTGCATGTTGTGGAATTGGTGAACTGAATGCTGAGTTTCCATGTCTACCAAGTGCAAACA
TTTGTAGCAATAGACAAGACCATATTTTTTGGGATTCAGTTCATCCTACTGAAGCAACTA
CTCGCATAATTGTGGATAGACTTTATAATGGACCTTCACAATACACATCACCTGTCAATA
TGAAACAGCTGCTTCATGTATCAATTGCCAAATCAATTAGTCCTTTCAGTTTTTTCATTT
TGTTGAGTTTGATGGTTTCTTGTTATCAAATAAAAGCATAGTAAAACATAGAAAGAAAGA
AATTCTATCACAACATGAGTTATCATGTGAAAAGTGATGTGTAACAGAAATATAAAATTA
GATGATTGATTAATGAATTTGTTGAAACTTCAAATTTGAGTTATTGATTGATTGATTGAT
TAGTGCAGCC
>Alp18_5840_c0_g1
AGGAAAGTTTTTTTTTTATTTTTATTTTACTTATTTATTTTATCAAACATACTGCAAATT
AAGGTGCAAATTGTAAGCCAAACATTTCTTAGAAGAGTGCTTTTCTATTCTCTATACGTT
ACATCTCCCCCCTTGATCCTGAACTTGTTTTCTACAGTAGTATACAGCCTATTGAATAGC
ACCTGTCTTCTTTGGTAGTGTAGGATTAGTTGATTGTTTATAAATAATGTGATGTATAAA
CGCCTATTTCGTGTTCCTGGTATATTATCCTGTTTAACTATAATTTAATTCCTTTTTTGG
TGTGAAAATGACTTGTCAGCCTAATCCAAAAATGTTTCTGCCACGATTATGGAG
>Alp18_5840_c0_g2
ATTTGATTTTGAATTAATTGATTTTGCAAAATTCATTCTAGCCAAAAGTGAGTTAAAGAT
AAAGTGATTTATGTTTGGATAAATTTATCTCGAAGTGAGTTGAACAAATTTCAATGTAAA
AGTCACTTTTAAACTCAAAAGCTACAAAGTCTAGCTTATAGTAGAATCAATTCCGGAGGC
AGAATCAATTCTACTTCAGAAGAACCAAACACCTCAAATCACTCCAAAATCAATTCTACA
CCTCTAGAATTACTTTTGGCTCTTCCTAAAGCTAAACCAATCATACACTAAAGAAAGTCA
GGAATGTGCTGCCAGAAATTAGGGAGATTTGACATGTAGGTACAATCATGGTAAAATTAT
TATTCTCAATTGCTTTCAAATCTTAAGTCTTAACTCACTTCTGGTGTGATGAAGATATTA
AATTTGTAGTCCTTACGTTACAACTAAAAGGAAAAAAATGAATTAAAAAAGGAAAGTCTG
TCAATAAAATTAATAAAGGAGGGGGAAAAGGGGTTGCTTTACTTGATGCGACTTGGATTG
GTAAATAACTGTGATGCTTAGAATGTACATTGTTTTGATTTCTCCATAAAGTTGCCTGGT
TTATGCTTGTTGGAATGTGAATACAATCTATTGTTATAAATGTAGTTATTTGCTGAATGT
TTGATGTCAGCAACAGAAGTATGCGACTGTTCTCTTTATAAATTTGAATCTAAGATTTCT
AGAGCAGTATTAGAGAAGTCGGCCACTTGGTGCTTTTGTGGAATTCTTTCTAGATTTTTG
TAATTTCCTTCCAAAGATGAGAATTGAGTAAGGAAAGTGTCAAACTCATTCCAGGAGAGT
ATTGCCACATTCTCAAATCTTGGGTTTACAGCTTTGCCCAACCGTACAGTTTGCTTCATC
CATATCAAATAATTATTCTTTTTCAACTTAAGAGAAACGACCAATGGAAGCCATCTCTAT
TATGATGGAATATTTCTACCTCTAATTTGTACTTTCAGTATAATCCCCTGACCTTGATGG
AATTTCTGATAATAGGACAGATCCAACCATATAATTTCCTTTCCCAGATTTGTTAAATAA
CGAGATTCTTAGATTGCCACGCACTTAGCTATGTTCTGGACTATATTTAATCTACATCTT
AATTATTTGCTGGAACTAATCCTTTTTAAAGTGTCTTCTTGAATTTGACGATCTCGAACA
TTTTCGCTGATTTTTGGTGCCAACAAATAAGAGTTTATTTGGATGTTAGTTTGCAGATCA
TGGTGTTATTGTTATGCAAAAGGAAAGTTTTTTTTTTATTT
>Alp18_5840_c1_g1
ATTTAATATATCATCGAATATTTTTTTTTTCATTTCCTTCATTTTACTTCCACCGTTCAT
AATATTTTAATCAATATTCAAACCCTAACCTCGCAATTACAATCTTCAATCACTCTCACT
CTGTAGCCATAGATTTCAGTGATTAAACTAATCAGAGCATCAAATTACTCTTAATTAGGG
TTTTGGAAAACCAATTCGGAAGAAATTCGAAACCCTAGATTGCAGAAATTTCGAACCAGC
TTGTTGATTGCTGTTTCAGTTGATGTCGATCATCAGCGACGCGCTTCGGCAAGCGTTTAT
GCCGAAGCGCGAGTACGAGAGTCTCCGGGAAGAAGAAAAAGCATGGGGAAAGCTTCAGAG
ACCCGTGACGGTTTCTTTCATGGCCGTAATCTGGCTTGCATTGATCGTGTCTACGGTTAT
CAGTTTGAAGATAGTGTTTCCCGGTAAAGATGGGAGAAGACCACTCTGTGTTGATCGAAG
GGTCCAACCTATTCAGATTGAAATGAAAGGTGACTCTGATTCGGATCTGTATCCTGGTGC
TTTTTATCTTACGGATCAAGAAATTGCTGATTACTATTGGATGGTTGTGTTCATTCCGTC
GTTCATTGTTTTCGTGATCTCTGGTGTGTATCTTGTTGCTGGTATCACTGTAGCTTATTC
TGCTCCAACAAGGCATGGATGCTTGAAGGTGGTTGACAATAATTATTGTGCCTCAAGGCG
GGGCGGCGTTCGCTGTCTATCCATCTTGAATCTTATCTTCGCCATTATCTTTGGTCTTCT
TGCCTTGTTTCTTGGTTCAAGTCTCTTGACATTCATGAGCAACTGCTCCACACCTTTGTT
TTGGTGCTATGAAGTTGCATCGTGGGGACTGACTGTTCTATACGGTGGCACTGCCTTCTT
CCTAAGGAGAAAAGCAGCCGTTATTCTTGATGAAGGGAACTATAGTGGTCGAAATCTTGG
GCTTGAAATGTTGGAAGCAAATCCCCTAGAAGTTACACCAGAGGTGGAAAGGCGTGTTTC
AGAAGGGTTTAAAGCATGGATGGGTTCATCCCTTCTTTCTTCTGACGAAGAAGATGAACC
TGACAGTTATGAGGAGGCATCTCATTTAACACATACTAACTCAAACAGACAAAGACTCTG
AATTCTATAAATTCAGTTCTGAGAGCCTTAGCAGTAGCACCATCCTTTCAAGCCCTTCAC
GCCTTGGTGAATGCTATGATGGATAATATTCAGTTTTGGACAAAAACGTTTTAACATGTA
TCATACGACAGCAGCAATTACAAGTGTTAATTAAAGGAGTATGGACTTGATGCTTCTTTG
AACTAGGTTTTCACCTCCTACATTAGGGATTTAGGTAGTTTAGTTTGTTAGTAGACTGTG
AATGGCCACGCTTTGATTTCCTAAGGTGGATGGCAAAGTACTCTTGCTAGTCTGTGACTG
GGCTTGCTTCTCTTTGCATGGTTTGTGTGCTGTCATTTTAAGCTACTTAATAGATAGGAG
TACAAAGATTCGCACTTGTGCGTGAAGTTTAGCATAGAATAAATCTTTAACTCAGAAAAG
TCTTTGGAGTCTAGTCAGAGCTAGCTGCTGAGCTTTTTTCCATGGCTTTTTGCGTGGTAA
GTAGCCAATATTTTTTTATGAAGAATCTTGTAATCTAAAAAATATATAAATCAGAAGATA
CAACCAAAAGGTGTTAGTTCCATTTAAATTTGCACGAAAAGATGAGACAAAAA
>Alp18_6735_c0_g1
ACTTTAGCGATCTAACCGGAGATATGACCGCTCCACATAACCCTACTCATCAGGCTTTTA
CTCCGGTTGGGCCTTTTTTCCATGCATACACATTGCATTCCCTCAGTGTAACTTTTTCTC
TCGCTCTCGGCCTGAAATTGAAACCACAAATAACATCCATATCCCCAAACCTGTCAACTG
CATTGACATATTCGCCCCGTAGCCACCAACCCAACCCTCGCTTCCATCTCACTCACGCAC
AACACAAACGATGGATAGATATCAGAGGGTGGAGAAACCCAAAGCAGACACTCCAATTAA
CGAGAATGAGATCCGCATTACTACTCAAGGAAGGATGAGGAACTATATCACATATGCCAC
CACTCTCTTTCAAGAGAAAGGAGCTGATGAAATCGTTCTCAAAGCAATGGGACGTGCAAT
TAATAAGACTGTAACGATTACTGAGCTAATAAAGAGAAGGATTGTTGGTCTGCACCAGAA
CACAGTAATTGGATCGACTGATATAACCGACACTTGGGAACCACTTGAAGAAGGCCTTCT
TCCTTTGGAAACTACTAGACATGTTTCAATGATCACAATTACTTTGTCAAAGAAAGAGCT
GGATACATCCTCAACAGGATATCAACCTCCTATACCGGCTGATCAAGTAAAACCTTTAAA
TGAATATGAAGAGGAAGGAGAAGGCTCGCCAAGGATACGTGGTAGGGGGCGTGGTCGTGG
AAGGGGAAGGGGCAGAGGTAGAGGAATGTACAATGGGGGTATGGAACATGGTGATGGTTG
GGATGGTGGACGTGGCTATGGTGGCAGAGGGCGTGGCCGGGCATGGGGACGTGCTTTTCG
GGGACGAGGACGCAGCTATGGTGCCCAACCGGTTGGGTATTATGACAATGGTGAATATGA
TGCACCACCTGCCCCACGTGGTCGGGGAAGGGGAATAGGCCGTGGCCGTGGTCGTGATGC
TGGACGTGGAGCAGCTGCTTAGTTAGAAGAGGGTTGCCTCAGCGTTGTTGATTCTATTTG
GTATTATTCAAGTCCTTCAGTGTTTGCGGCCCTGTTCCTGCAGTTTTGGTTTTGTAGTTC
TCCCTTGTAACATCTAGAATTTTATGTTCGACAGGTTGAGTTAGATATATCTCTTTTATT
TAGACTTTGAAAAAAAATCAAATTTGTTAATTTTTCTTATATAGACATTATTGCCTCAAG
TTTTGCAGCTTC
>Alp18_6735_c0_g2
GAAGGGGCAGAGGTAGAGGTATTACTCAGTACTTTATTTTGCTTATTTAACTATAATTTT
ATGGCTTGTGAATCAGGGTTTTGGTGCTGAGTAGCATAAGAGATTAGCTCCCAGTATTTT
GTCTTTATTATGAAAAACTGAACAAAGAAATCCCCTGGTTATAGGGATTAAACCTGACAT
ACCTAACTGGTTACATCAGACACATACAAAAGGAAATAGAAAATGTTTACATAGAAGAAA
ATGTGGATGATAATATCTCAATCAAATATTCTGATACGAACCAATACAGTGTATGAGAAT
CTGCAAAATACAGTAAGTAAAAGAGTAAGGGGAAAGTTTATTAATACTGACAATGGAATG
ATGGCAGAAGGAGGAACAATCTATTCCTAGTTCTGACCAGAGCAGAGGCTCCTATAGGCA
GCTTAGAGCTCCCTATTCATGGTACTTTCTTACTAGATTCTCCAGGATAGGTCTACACTC
CCTCACTCCCTTCCTTATATTGTGGAAATACGTTGCAAGCTTCCCTCACTCCTATGGCCA
CGTCAGCATTCTAACAACCTAGCCACTTCCCTTTCTTCCCCTTCTAGAATAAACCAACCA
AGTCTTGGGCCCATTTGTCTTGTGGTGAATTAATTCTTTCTCTGATGATGATTCAGCAAT
TGGGTTTCTATCATATTCCATTTATTTCGTAATATCTCGACACTCTCATTCAAGCCTGAG
CTGAGCATACTAATTGTATGCTTCAAAGCTTGTCAACTGCAACTTATCTTTGGCCCTTGA
AGAGACTTTGTGAAAATGTTTGTTACTTGATCATTATAAACAGCAAAAGATGTTGCAATT
TATCTAGACACAATCTTCTCACTGATAAAATGGCAATCGATTTCAATATGTTTAATTTGC
TCATGAAAAATTGAATTTGAGGCAATATGTAGGGACACTTATTTTTCGCAAATGGGACTT
GTAGTGCTTGTTTTACCTAAGTGTCCCTATAAGACCAGAATATCTAGATATTGAGTGGAC
TGTGGACCATCTATTACGTAAGCATCTTGTCCAATCTGCATCTGTATATGCAGCAATATC
AGAATGAGTATTTGTAAACATGTATCTCAAAATTCTAATCACAGCATCCTAATTGCTATC
ACAAGGAGATTTCAGGAATTGGCTTACCGCCAGTATTAACTGATTACATCATGATCAAAT
AATTCAGCTTCCCAATTAACCTTCTGTACTTTACTAGATTTGAAAAGGACTCCTTGATTA
GGTTGTAGTTTGGCATTTGGATCTCTAGGGAAAAGTCAACTCCTGCTTTTGATTGGGATG
CCTCAATAGAGGTAAACACACCTGCCCTAGATTTTTAACTTGAAAATGTTGGACTACACT
TGTTCAAGCTGCGTCCCGCATTAGCTGACCTGCTAGCTTTTGATGGATGCGTGATGGCGA
GGCTGACAGCTGTGCTTTGAGGAATGATAGATCCAACTACTGCGGTTTTGTTGAGGGGCT
TGTTGGGACCGCTAGGGTCAATGATGCTGGACTGAGCTTTGACGCCAACTTGAGAATAAG
GTTCTGGTGCTGAATAGCTTGAGTGATTGGCTATCAACATGCTGTATTTTTAATGAAAAT
TGTAGTAAGGAAATTAAATTATTATTATAGGGATTTTATATATGGCCTATATCTAACTAA
CTGCATCAAATATATATGCAAGGAAATAGGGAATATTTACTTTAAAATAAGATAATATCC
CAATCAAAGGTTCTGTTTATTACGCAGTCTTTCAATATGATGCATTATATAGGTTAATAG
AGAATGATCAGGAATGCTTTCCCTAAACCCTTTCATTGTTTCTTTTAAAATACAAAATTT
TCTAACTACTACGTAATTCATTCTTTGTAGGAATGTACAATGGGGGTATGGAACATGGTG
ATGGTTGGGATGGTGGACGTGGCTATGGTGGCAGAGG
>Alp18_6736_c0_g1
CCATTAAGCCCATCGGGTAATTGTTACTACAGGAATGGTCCGGATGAGTTTAGCGATGTA
ATCGGCAATGAGACCGCGACCGTACTAACCCTACTCCTCAGCCTTTTTCTTCTGCCTTGT
CATTCTATTGATAGATAGATTAGAGACTGCAATTTCTGCGTGTACCTTTCTTTTCCCTTC
TCGCCATCCCCAAAACATCGACATTTTCTCCCAAACCCACCCACACACACCCTCGCTTCC
ATCTCACTCACGCTCAACACAAACGATGGATAGATATCAGAGGGTGGAGAAGCCCAAAGC
AGATACTCCAATTAACGAGAATGAGGTCCGCATTACTACCCAAGGAAGGATGAGGAACTA
TATCACCTATGCCACCACTCTCTTTCAAGAGAAAGGATCGGATGAAATTGTTGTCAAAGC
AATGGGACGGGCTATAAATAAGACTGTAATGATTACTGAGCTAATAAAGAGAAGGATTGT
TGGCCTGCATCAGAACACTCAAATTGGATCAACTGATATAACTGACACATGGGAACCACT
AGAAGAGGGCCTTCTTCCTTTGGAAACTACTCGTCATGTTTCAATGATCACAATCACCTT
GTCAAAGAAAGAGCTGGATACATCCTCTATAGGATATCAACCTCCTCTACCCGCTGATCT
AGTAAAACCTTTAAATGAATATGAAGATGAAGGAGAAGGCTCACCAAGGATGCGAGGAAG
GGGGCGAGGTCGTGGAAGGGGCAGGGGTAGAGGTAGAGGCAGAGGATTCTACAATGGGGG
CATGGAATATGGAGATGGTTGGGATGGTGGACGTGGCTATGGTGGCAGAGGGCGTGGCCG
TGCATGGGGTCGTGCTTTCCGGGGACGAGGACGAGGCTATGGTGCCCAGCCTGTTGGGTA
TTATGACAATGGTGAATATGATGCACCATCTGCCCCACGTGGCCGAGGTCGTGGAAGGGG
ATGGGGTGGTGGGCGTGGTCGTGATGCAGGCCACGGTGCAGCTGCCTGATCACCTAGATG
TTGGTTGTCGTGTAAATGTTCCGTTGGAAGGTTGCCTTACCTCTCAGCTTAGTGTTAGCT
GTTAATTTGGTATTATTTGAAGCGCTGAGTGTTCCATGTTCCTGCAGTTTTGTTCTTGTA
GTTTCTTTCCCTTGTAACATCTATAATTTAAATTAGGGAGGTTGAGTTAGGTATATTTAT
TTTAGATTTCGAAAAAGAGTCGAAATAATCAAAATTTTCATATAGAAATTATTACAGCAA
GTTTTTCCTTGTCTGCTTTGTAGTTGTTGACACTTTCATTTCTAGAAATTTTGGGCAGGA
TTGTAGTCTTATTTTTTTCTCTTGACAAAACTGAGCATTTCTTTTATGTGTTGCGATTTG
TTTGGTTCAACTGAGTAAATGAGAAACTTTAATGGAGGATGAGGC
>Alp18_6736_c1_g1
GTGGTAAGTATGCGAGTCCACCATATTCAGGTTTCCTGATATTGATAATCTGTTATGTAT
AAATGTATTATCAAATGGAGTTTGATTAATACTAGTTGTGTGTTGTCATACAGAACAGAT
TTGTTTATTTTAGTCCTGTCAAGTATTTTGCTGTATTAGCCAATTGTTTTTCTTTGTTGT
GATTATTAGTTTACTTGGTCTTTTGTGTTGCCTTTGTTTTTGGCATATTCAATTGGGATA
CTTACAAGTTACTTAAGGATGCTGTTGTAATTTTTGTTTGATGATGTGCAGGCCGAG
>Alp18_6797_c0_g1
TCAAGATTTAGCACCATTTCTCTAGAAAAAAAAACCTTATATATATTCATACTTCTCCCT
CACTCAACATATTTTCATAACTTCACTCTTTATATAAGTCCTTTTTTGTGTAACCTAATG
TTCATGGCTACACAAAATTGTTCAAAATGTGTCATGTTGGTGACACTACTAGTAACCATT
TTTTTCATCAATCCAATTTCCTCAACATCAAGAGGATCTCTCAACCCTCGTAAATTTTCT
CATGAGGGATTCCGAGTCGCTCTTCGCCACGTTGATTCGGGCAAAAACTTGACGAAATTC
GAGCGAATTCAACATGGCATCAACCGCGGACATAGCCGACTCCAAAGACTTAACGCAATG
GTGTTATCATCGTCAACAACATCGCATGATTCTTCTCAGTTTGAAGCACCGATTCACGCG
GGAAATGGCGAATATCTAATGGAATTATCCATTGGAACACCACCAATTTCTTATCCAGCA
GTTCTAGACACAGGCAGCGATCTCATTTGGACTCAATGTAAGCCTTGTTCACAATGTTAC
AAACAACCAACCCCAATCTTTGATCCCAAAAAATCCTCATCTTTTTCAAAACTCTCATGC
AGTAGCAACCTATGTAACGCTTTACCCTCCTCGTCTTGTGACAAAAACGGTTGCAATTAT
GTTTATTCATATGGTGATAATTCAGTGACACAAGGTGTTTTAGGTAGTGAAACATTCACT
TTTGGTGATGAAAACAACAAAAAAAACAAAGTTTCTGTTCAAAACATTGGTTTTGGTTGC
GGTGCAGATAATGAAGGTGAAGGATTTGAACAAGCTTCAGGGCTAGTTGGATTAGGACGT
GGTTCTTTGTCTTTGGTTTCTCAACTAAAAGAACAAAGATTCTCTTATTGTTTAACCTCA
ATGGATGACACAAAAGAAAGTGTTCTTTTATTAGGTTCTGTCGCAAATGTTCATGTCACA
AAACATGTCACAACACCACTTATTACAAACCCATCACAACCCTCTTTTTATTATCTTTCA
CTCGAAGGAATCTCGGTGGGTGACACAAGATTATCCATTGAGAAATCAACTTTTGAAGTT
AGTGACGATGGAAGTGGTGGTATGATTATTGATTCTGGCACAACCATTACTTACATTGAA
GAAAATGCTTTTGGCTCATTGAAGAAAGAGTTCATTTCTCAGACGAATTTACCGGTCGAT
GATTCGGGTTCGACCGGATTAGATGTTTGTTTTAGTCTTCCATCAGGGAAAACACAAGTC
GAAATTCCAAAACTGGTTTTTCATTTTAAAGGTGGTGATTTGGAATTGGCTGGTGAAAAT
TATATGATTGGTGATTCGAGTTTAGGCGTGGCTTGTTTAGCTATGGGAGCTTCTAGAGGA
ATGTCTATCTTTGGTAATGTTCAGCAACAGAATATTTTGGTGAATCATGATCTTGAGAAA
GAAACTATTTCTTTTGTTCCTACTCAGTGTAATAAATTGTGATGAGTTTGTGTTATATGG
TTATTATGGACTCATCTAAATCTCTTTGTTTCTTTGATTGTTTTCTATTATGTTGCCTTA
GAACTAGTGTTGTTTTTATGATTGAATTTCTTAGTTGGTTTAATAATATGATGATGGTTT
TCATGTTGCATTGCATAGATTAGTGGATGATAGTGTTATCGTAAATTTTACCACATTGTA
AGATACAATGTGTTTGCTCAACGACCCCACCCACCTTAATTTGTTTCCCTAGGTTGATAA
>Alp18_6798_c0_g1
TTTAAATATATTTCATTTATATTAAGTTTTCTGAAGCTAACTGTTTCTCTGAATATAGTT
GAATTTACACTACTTGTGTTATTCGTACTATGTCAGAAATGTTGATAAGCTTGGTGAAAC
AAAACCAAAGCAATTTTAAATCTTTGTAGAAAAGCAAGTTTCTGAGGACAAAAATAAAGA
CTATCTGAAGAAGTTCAGAAAAACTATCAAAAGTCTGTTCCAGAAAAGGGCTTACAGAAA
AAGAAGACTTTCAGAAAAGATGATCAAAAAACATTTCATCAGAAATGATCATCAAGAGAT
TTCCTCCAG
>Alp18_6798_c1_g1
GATCAATTCAGAAGATGCTGAGTCATCACAATCAAAGTCAGAACAGGTATTTCCAAACTT
TACCAAATCTGAACTTGCTGATAGCTTATCAGAAATGTTTGATAAATATAATCTTCTCAA
AATTCAATACAAGAAGCTGCAGAGCACGCTTGTATCTGAACATGAGTTTCTGAAAGTTGA
GATTTCTGAGCTAAAGGAAAATAACGTAAAACTTTTGAATACTTCAGAAAAAGCTCATGA
GAACAATTTATCTCATCAACTCTTAGAAAATAAAAACATTTCAAATGAGATTGATTATAA
TTTTCAGAAGTTTTTGAAAGATAGCTTTACATAGAAGTGACCTTGCTTCTATCATTTATA
GCGTGAGCAGAAACAATAGATATGGAATGAGCTATAAACTTCCTTCTGAGGAATATCCAA
AACGTCCCATATATGTTGATGATATGATCATGAAATATTCTCCGTTATATTCTCATTTTA
AATATGGCCATGATCATGATTTAAAGTATACTAGTTCTGTTGATAAATATGTTAAATCTA
TTTCACAACCTACGTTCAGAAAGAACGTTAGGAGAACTAACAAAAGTGGACCCAGAAAAG
TATGGGTACCAAAGAAAAAGTTTATTGATGATGCAGGTGCAGAATCATACAGAGAAAAAC
TACCTTCTCTAGAAAAGGTCAAATGGAAAATGCTATCAAAGAAAAGCAGAGAAGTGTACG
TCCAGAAATGCGTCACTTAGATCACTTTTTATCTGACTAGAGAAGATGCAGAAAAGCTAC
TCAGAAAACATACAATAATGTATTTTAAATATATT
>Alp18_6799_c0_g1
GTTCATTCTTACAAGATTGATGTTGTATCATCTTGGTATGCTTCTGACAAATCTCTATCC
AAGATGCAATCAGGATGTTGAGACGACTCTACACTTTCTAGATGCTTTGTTAATTAACTC
TCTTTTGGAAATCTATTGTCTTCTTGGACTAGGTATTCTTTTAAGGGAATAGTTTATATG
ATTGGATTAGACATGACATTAATGGTGGCACTATCATTTTGGCTGCTTACTGATGGTTGT
GGCGCACTAGGAACAAACTGTGTC
>Alp18_6799_c1_g1
TACTAACATTTTAAATTTCAGTGTGAAAAAGAAGGTTTTCGCTCTGATACATGTCTTGAT
ACATTTTTCTCTCTGATATCTACATGGAAAGTACATTTCTGGTAACAGTTCCGATATCTA
CAGAAAAGAGAAATACAGTTCTGATACCTACAGACAGGGAAGTTTCTAATTCTCTTCTCT
CTGATAAGTATAGTGTTAGATTGCTTTTTAGCGGTTAAACATCTGTCGGTATGCTCGCCC
GATGGAGGTTTAGATATATGTTTGTATTCACGTTAAACGGATCACATTATTCTTTTATGA
AAATTTTTCTTATAATTCTTATATCCCTTGTAAACAGGTTAGTG
>Alp18_6800_c0_g1
CTTCAATAATCGACACACACAAACACAGTGTTTCAAAAACCTCTGAACCATAAAAAACAC
ACGTAGCCGACAAATATAACCATTCCATTATTCATTCCATTCATCTATTTCATTTCATTC
CCGTCATCATCATCTTTTTTTCTCTCCACTTGTTTTCTTCCGATCCAAACAACGCTTTTT
CCTGTCCCCACTCTCTCCTTCCTCCCCTTTTCCCTGTCTTTCTACCTTCCTCAAATTGCG
AAACAGGCCCCTGTTTCCGTTAAAGCGACCTTCTTTGGATACCCTTTTCATCCAATTTCA
TAATCCTATACCATGGTTTTCTGATTCATTTCGATTCCATTATTTCCATTTTCTTAGGTT
GCTGAGTTTTTGGGATTTTTTTTATCATGGATAAGTACGAGGCTGTTAAGGATTTGGGTT
CTGGCAATTTTGGGGTTGCTAGGCTTATGAGAAACAAAGTTACAAAGGAACTTGTCGCAA
TGAAATACATCGAGCGTGGTCACAAGATTGATGAGAACGTGGCTAGAGAGATCATGAATC
ACAGGTCTCTTCGGCATCCGAATATAATCCGATTCAAGGAGGTGATTTTGACTCCAACAC
ATTTAGCAATAGTTATGGAGTATGCAGCTGGTGGAGAGCTTTTTGAGAGGATATGTAATG
CTGGAAGGTTCAGTGAAGATGAGGCCAGGTATTTCTTTCAGCAGCTGATCTCAGGTGTCC
ATTTCTGTCATACCATGCAAATATGCCATAGAGATTTGAAGCTAGAGAATACCCTTTTAG
ATGGAAGTCCTGCACCCCGCTTAAAAATTTGTGACTTCGGTTATTCCAAGTCATCTTTGC
TCCATTCACGACCCAAATCAACGGTTGGAACACCGGCGTATATAGCACCGGAGGTTCTTT
CTAGGAGGGAGTATGATGGAAAGATGGCTGATGTATGGTCATGTGGGGTGACTCTTTATG
TAATGCTGGTCGGAGCATATCCATTTGAAGACCAGGATGACCCTAAAAATTTTAGGAAAA
CAATTCAGCGTATAATGGCCATTCAATACAAAATTCCTGATTATGTTCACATATCTCAAG
ATTGCAGACATCTTATCTCTCGGATATTTGTTGCAAATCCATTGAGGAGAATTAATATTA
AGGAAATCAAGAGCCACCCATGGTTTTTAAAGAATCTTCCAAGGGAGCTAACAGAATCAG
CTCAAGCTATGTACTACCAGAGGGAAAATCCAAGCTTTCACCTACAAAGCGTGGACGAAG
TGATGAAAATCGTGGGAGAGGCAAGAAACCCGCCTCCAATATCTAGGCCCATCAAAGGTT
TTGGCTGGGAAGGTGAAGAAGATGAAGAAACAGAAGATTTGGAAGCAGAATTGGAAGAAG
AGGAAGTTGAAGAAGACGAGTACGATAAGAGGGTCAAAGAGGTTCATGCAAGTGGAGAAT
TCCGTATCAGTTAAGCAATCAAATCCTTGCATATTTGCTAAAATAATTTTTTTAGAAGAC
ACCTTTATTTCATCTGTTGTGTAAACTAGAAGTCACCTATTTGTGTATATTATTACTATT
ATTATTAATATTATTATCACTATCACGACTCTAGTGATTTTGTATGTGTATCATGATGGA
TGCCAACTATGAGAACAATGTTAGTCTCATTACATTCTAAATCGCCATGTTTGAGAACAG
TAATCTTCTGATTACATGCTAGAATCCATCAGTTTTCTATATGGGTGTGTGTTCGTGTGA
GTGTGTATTATTTGAATCACAATTAGAAAAAGTACTTCAAAAATGAATACATTGAACG
>Alp18_7686_c0_g1
TTAATTAATCACAACTAGCAGCAATAATCTATCACTAATCCAACTCCAACCTCTCCTTAT
TCTCCCTTAGCTGTATGGTCCCTCCTTGGTTTGTCGTTTTCTTCACCTTATTACAAAAAT
CACACCCATAAATGAATCATTCATTCATCATAATATAAACCTCTCTCTTTCTCTCTCTTC
TTCTCTGCTTCATATACGCACTGTAAGCAGAATTGTCATTGGTTTTTTCTCTTGAAAAGA
AGAAATAATATCTGTTTTAGAATGCCGGCGTGGTGGGGTAGAAAGTCATCGAAGAACAAA
CAAGAGCGTGACGGTAACGATATTGATGAAGAAGATGAAGAAGAACAATCACGCGGCGGC
GTTCTTCAGTTTTATTTTATGAAATCGCCTATCAACGCGATTAGGAACGGTGGCAACGGT
GATAGTAAGAAGAATAAGTTGAAGAAACAGAAGCCTAAGAGTTTTGATGAGGTTTTCAAC
CGGAATTCACCGAGGACTAGTAAGGAATTTGATGGCGGCGCCGCCACTGAAAAGGAAGGA
GTTCCGTTGCCTCTTCCTGCTCACTGCGATCAGGCTTTGGGATCTCTTTCTGTTTCTGGC
TCTAGTGTCAGTTCTTCCACCTCCTTTGATGATCATCCAATTTCTCCTCAGTTCGTTTCT
AATAACAGAGGACAAGATGAGGTGAAGTTCAATGTGAGGTCAAGAAGTCCAGGTCCCGCG
TCAAGAGGACCTACTAGCCCTACATCACCTCTTCATCCGAGGTTGCAGGTTTTGAGTCTA
GACTCACCTACTGGAAAGCAAGACGACGGAAGGAGTCAATGTCATCCATTGCCTCTTCCA
CCAGGTTCTCCTACTAGTCCTTCTTCTGCTCTTTGCAACACACGGTCAAGTGGATCCTTC
GAAAACACAACCCCTAACCTGTCCAAGTGGAAGAAAGGAAAGCTTCTAGGCCGGGGAACA
TTTGGGCATGTTTATCTTGGATTCAATAGTGAAAATGGACAAATGTGTGCAATAAAAGAA
GTCAGGGTTGGCTGTGATGATCAAAATTCAAAAGAGTGCCTCAAACAACTTAACCAGGAG
ATAAATTTGCTTAATCAACTTTCACACCCAAACATTGTTCAATACCATGGGAGTGAACTG
GCAGAGGAATCACTTTCAGTTTATTTGGAATATGTCTCTGGTGGTTCTATCCATAAATTA
CTTCAGGAATATGGACCGTTCAAGGAGCCTGTTATTCAAAATTATACCAGGCAGATTGTC
TCTGGGCTTGCCTATCTACATGGAAGGAATACAGTACACAGGGATATCAAAGGGGCTAAC
ATACTAGTTGATCCTAATGGTGAAATCAAACTAGCAGACTTTGGAATGGCTAAACATATA
ACTTCTGCTGCTTCAATGCTTTCGTTCAAAGGAAGTCCGTACTGGATGGCACCTGAGGTT
GTAATGAACACAAATGGCTATAGCCTTCCAGTTGATATATGGAGCTTGGGATGCACACTT
ATTGAAATGGCCGCTTCAAAGCCTCCGTGGAGTCAGTATGAAGGGGTAGCTGCCATATTT
AAAATTGGAAACAGCAAAGATATGCCTGAAATTCCTGAACATCTGTCAAATGATGCGAAG
AATTTTATTATGTTATGTTTACAGCGGGACCCATTAGCTCGCCCAACAGCCCAGAAATTA
CTAGAGCACCCCTTCATTAGAGATCAATCGGCAACAAGAGCTGCAACCAGAGATGTTTCC
TCTTACATGTTTGATGGAAGCCGAACACCGCCTGTTTTAGAGCCTCATTCCAATCGAAGA
AGTATAACATCATTTGATGGAGACTATGCAACGAAGTCAGCTATTGCAGCTCCACGTGCA
TCAAGGAGTCCAAGAGATCACGCAAGAATGATCACATCTTTACCAGTATCTCCCTCTTCA
AGTCCATTGCGACAGTATGGACCAGATCATAGGAGCTGTTTCTATTCTCCTCCTCATCCA
TCTTACACAATAATGGGACAAAATAGTTACACTTTGAATGACACTCCCTTTTATCCAGTG
AGATCAAATGCAACATTTACTCTTGACCCTTGGCCCGAAACATCTAGATACAAAGCCCAT
ACACCACCTGGTGGATCTCCAAGAATGAGGTTGATTTGAGTTGATTGTAAATACCAACAG
GTTTTCCCAGCATGCGTTGTTGTGTGGTTGCACTTCAATTTGGGCTCTGAAGCACAACAC
TAAAAAATTCCGGTCTATTCTTTATACATTAGAACCGAATCATATAAGAAATGAGGGCCC
TTAGCTCTGAGTGCATTGGACTGGGGAGACCTTGTTGCTTGTACCAATTTCTTGATTATT
GTAAAAAAAATACTGAGTTTGTACGTTGTAGTAACGTTCATGTTGTATATTGCTAGTTAA
TAATGATGACAGAAGAAGAAAAAAAAGAAACACGTACTCTTATTTTATATTAGAAATTCT
ACTTTAGATTGGTTACATGTATGGTTTGGCTTCAAGCCTATCATCACATGATCGTGAACA
GAATGCTCAAAATATTTGAGCAATTTGTTGTTTTGATTATATGCATTATAGTTTAGCGTA
TTAGTTTTTAAATTTAATTGTACTACTATATATAGCGGATTATGTGGTCTAAATACCAGT
ATACTGTATTATTCATTCCTAAAGTTCATAAAAG
>Alp18_7686_c1_g1
ATGTTTGATGGAAGCCGAACACCGGTAAAGTGTTTGATGTTATTTGTTTTCTTGTAAAAT
TTGCATACTTCATACTAGTACAAATCATGGTTGTAAATAATCGTTATAAATCATGCCAAT
AACCTGTCAGGACGGCAGCTTTATAGCACTAGGTTGCCCTTTTTTAAGCTGTCTCGAGGT
TTGGTCAACTGATGATATTAGGAGTACTTGATAACATGCATAATTAGAATATACAATTGC
TTTGAGCATGATACTGAATAAGTAGATAATGCCCCAGGGAGAGGGCCACTTTACAATCAA
TTCCATACACGCATTCATATATATATATATATATATATATAAAAGAGAGAGAGAGAGTCT
AAAGTTTCTGAAGTTATGTTTCTGTCCA
>Alp18_7687_c0_g1
AATCATTGGAGTGATGCTTGTTCGTTAAGCAAATGCACGTTCATATTGATACATACTGCA
TCACCGACCCGCCTGAGATTACCATTTTTGATTGGTTGCGATGGATTCGAGTTCGGGGCA
ACACGAATTCGATTATTTGTTCAAACTATTAATGATTGGAGATTCTGGTGTTGGCAAAAG
TAGTCTTCTTCTCAGATTCACCTCCGATGATTTTGAAGATCTCTCCCCCACCATTGGTGT
TGATTTTAAGGTCAAATATCTCACCATGGACGGTAAAAAACTCAAGCTTGCAATTTGGGA
TACTGCTGGTCAGGAGAGATTTAGAACACTCACTAGTTCTTACTACCGAGGGGCACAAGG
AATCATCATGGTTTATGACGTAACCCGGCGAGAAACATTTACCGATCTATCTGAAGTATG
GGCAAAGGAAATTGACCTTTATTCTACAAATCAAGACTGCATGAAGTTGCTTGTTGGAAA
CAAAGTAGATAAGGAGGAGGATAGAGTTGTGACAAAGAAAGAAGGAACAGACTTTGCTAG
GGAATATGGTTGCTTATTTATCGAATGCAGTGCTAAAACTCGAGTGAACGTGCAGCAATG
CTTTGAAGAGCTTGTTTTGAAGATTCTTGATACACCTAGCCTCTTAGCTGAGGGATCTAA
GGGGTTGAAAAAGAACATTTTTAAGGAGAACCTACCCCAATCTAATGCATCCACAGGTGG
TTGTTGCTGATTTTAAGAAGCTGTTTCACTCAAAAGCTGCAACTTAGGAATAACTGTCTC
GCAGAAAAGTCCGCGCGGAATCCATTTTAATGGATGTCTAACATAATTTGCTGTTTATTT
ATAGCACAAGTGCATAAGTGAAAGCCATTTAAAATTTCTTAGGTTCCTGTTTTGTCTTGA
ATATGTAGATTTAATATAGTAATGAAGTTATCCGCAATTCTTGAGATTTTTGTTTTTATT
TTAGCCACATTAATTTCATGTGAAGACATGAAATTATTTTGTTTTTGAAATCACAACAGA
TGATTCAAATCAA
>Alp18_9067_c3_g1
GCAAGATGTTCAATTCATTAATATTAACATTTGAAAACAAACAAGTTTTGTAAGCAAACA
ACAGAAATGCATCAAAGAAATTGCAAACAAAAAAAGAAACATGGTCTTGTGACTATCAGC
CTTGAGGAATGCCAATGATTGACCAGTCGTTCATTCTTTGATGAGAGATGAAGCTTGTCC
TTGCTAACTCTGCCTCTCTATGAAAACATCAATCTCAGGGAATTTGACAAAATTCTCACT
CTTGAATTCCCGCGTTGATAGAAAATACTTGATGATTGGCCATTAAATTTGTGTTGACAT
TCAACACTGTTCCTTTGAAGGTCAGAATACCTGCTTGCATTAGCCTTTGAACTTCTACTT
TGAGGGAAAAGCATTTTTCTAGATCGTGCCCAGGGGCACCTTGGTGAAAAGCACACAAAG
CTTCTAGTTTATTCTTATTTATCTTCTTTTCTCCCGTTTCTTTATTTTTATTTTTTCTTT
AAGCATTTGAAAAATTCAAACTAAAAATTCTTATTTTCTTCTTTTAGCTAAGACTAACCA
GATGGCACGCGCTGATCATATGGGTGTTATTTTCCGAGGGAGAGCTCAGATGCGTAAGTT
TGAGGAATTAGCTGAGCGAGAGATGTACCCCACTTATTATGCTAATAC
>Alp18_9067_c4_g1
ATAAGTTAAAAAGTTCATGACGTATAGTCGTTTGTGTTAGTTTTTGGTTTTGATATCATT
ATTAACATTTCTATATTTGAAGAAATAGTAAATGGTTTTTGAATGGAAAACATGTGTAGA
AAATTGAAGTTGGGAGTCATGAATGTTATATATTGGGTTTGAGAAGTCATGATAAAAAAA
TTTATATTATGAAAAACATAACTACAGTAGCATGAGAACATTATAATGGCAGATTATGTT
TAGAAACTAAATATCTGTAATGTAGCTATATGAATAAGGGCAAATGTAGAAATTGAGAAG
TGAAATTATGGCAGTCAGATCTCAGATGTCCTACGAGATGTCGAGACACTGATCTCTGAA
CAACACACAATGACAAGGTAAATATTGCAGAAAGTAAAGGAACACAGAGAGTTGTTAACT
CAGTTTAGTGTACAACAACACCTACATCTAGGGGCTACCATGCCAAGAAAGAAGTCCACT
AAATATTATCAGTTTGTAGACCAACAAAAAATTATCTTCAGTTTACAATCTACTCACCTA
ATCACTATCCGTGCTTAACTTCACCTAAGACACACCTAGATATGAGACCGCTCTCACTTC
CTTACAATCACAGCACTGAAACAAACAACAACGTTTTAAAAGTTACATTTCAAAGACACA
TAATCACTTAATACTTAAAAGCTTGAGAGTGATTAACAGAACTTCCAACTCAAAAGAGAC
AATCATACTCTTATACCATAGATGATATTAGAGAGGCTCACAATGAACAACAAACCCTT
>Alp18_9067_c5_g1
CTGTATACAGTGAGTAAACTTGCAACTTGACAATGTTTTGGTGATCAAATCAACAACATT
GTCTTCAGTAGAAACCTTTAATACTTCTTCGACACTATCACTGGCTATGAGGATATCATC
AACATAGAGCAACAAAATCACAAGTGAACTTCCAAGTCAAAATCTGAGTAGACACAATGG
TTAAATTGGCTTATAGTGAAACCTATGCGTGTCATGAACATGTCGAATCTCCTATTCCAT
TGTTGAGGAGATTGCTTCAGGTCATACAAAGATCTATTCAGCTTACACACATAGTCCTCC
TTACTTTT
>Alp18_9067_c6_g1
TGACATCGAAACAAATGATTTTAGCAAATCTTGTTGGATTCAGGTTACACAATCTTCATG
TAGTATGCTTTCAAAATGAAACTAGCTTCAATTAGGTCTTTTAAAGGTTATAACGTGGTT
TGGTTCACGGTTTCAGAAACAAAGGATATAAGGCTCAAAGTTTATTTGTAACCCACCCCA
TTCTTCGTGATGATCTCAGTCCTACACTCAATTAATTCAACCTATGCATTCAGATTCCAA
GAGGATGTTGGAATTGCACTTCTTGATGATGGCTTAAAAGCTAAAGGATTCATGTGATGG
CAG
>Alp18_9067_c7_g1
CTTATATTCCAGTTTTAGAAGTTTGTTGTAGAAATGGCTAATAGAAGGTGGTGTCATTTT
GTGGAAGAGGCAGTCGTGGATCAATATTTTCAATTCCTGCATTAGTAACCTCATCAGAGA
AAGTTGAGAAAAGGTTTGTTCTGATGTTATGAATGTTAAAATACTTTTGTGGGGTACAGA
TATAATGATATGAATTATTTGGTTGTGTTTGTTGCAAGCTAGAATGTACATGTTTCCCAT
TAGGGACAACTTTGTTAAGTAATTTTTGAGTTGAAGTTGGTTGAGGTATGTTAGATATGG
GATGTCGATGTGCGTAACATGTATTGGTTACGGGTGTTATATCGGGTTTACAACGCTTAG
TTTTATTTTGTTCCAGTATGCAAAATCTATTGAATCTAGCCCTTTTAGCAGACAATTTAT
CCAATATGACTTGGCCAGTAACGACGACATGGTGATTACTTGACCTGTAATCAATATGCA
ATAGAGCGTAAGATGAAATATGACATCATTGATTCGCATGTAAACAAAAGTTAGACAATG
CCAGACAAAAGGATTGAAGTGAAGGTAAAAATGTAATGCATACAATGGTAAGGCAACTGT
GCACAACAAATATAATGTGGGA
>Alp18_9067_c8_g1
CTCTCGCTGTATTTAGAAATGATTGTTTTGTATCAGCTATCTGGTTCGATCCCCATGCTT
TCGCTGTGCCGGTTCGAACCATAGTTAATTTCTCACTCTCGTGACAAAATCGTTATTAAA
GAACCTCTCACTCTCGTGACAAAGCTTTTAAATTCAAAACAAGAAACTAAAACCAGAAAA
ATAGTTTGTGAAATGTTTTTAGCCAAATCGTTATCGAACCTGTCGGTTCGATGACCTTAT
ATACCGGTAACGGGGAAATTAGCCAAACATGTTTACGGTAATTAGGAAATAATTATTTGA
GATAACAAACATAGCATATAAACTATAAT
>Alp18_9067_c9_g1
AATATTCGGATTTCCTGAAAACACAATAAAATACCGACGTGAAGTGATGTAAAAACGATA
AAAACGAAATGATAATACACTCAAATTAAGCTAAATATGTGATACGTTTTCTTATCATCA
ACAATTTTTTGAAATGATCTTCTTCAATAGGATCTTGACTGTAACTTGTCCCTGGTTGGG
TCACTGATCAAGTTTCTCAACCATTAGAATTTCCTTGATGATGAGTGTTTATTTGCAAAC
AAATTTGTTCAAAAAATGGTAATTTTAATGCAATGCTCATGCAATTTTTGAAATCAACAT
TGGAAAGATATTTGCTGG
>Alp18_9068_c0_g1
CCTTTTCCTAAGTGCAGCTTGTGACGGTCTGCACCATTCTTTTTCGCATTTCGTGAAGTG
TGACGACCGTCACACTCAGCACCCCGACCGTCACATTTTCCCACTGCATGGCGAACGTCA
TTCACACGTTACGCCCGACACGCGTATGTAACCGGTTATCCCATTATTTCCCCACTTGTT
TTTATTTTTATATCCATTACTCCCATATCTCATTCAAACTTCTTCTTAACCACCCCACTT
CCGTTTCATTTTTCTTTCCAACTCCTCCATTTATCATCCATTTTTTCAATTTACACTACC
TCATTCTTACCTCTCTTTTTAAACCACACTACCCACTTACATTTTTCTCACGGCCAATTC
ACTACCATCACCTTTATCTCTTTATCTTTCCACATTTTCTCACCATGGCAAATAACCAAC
AACAACGGGAAATACCACAAGAGTTTGGCCATATCATTTTCCGTAATGAAGACGATGGGT
ACCAACGCGAGCAATTCCTTAAGTTTCACCAACACGGTGTTCTTGCTACTCGCTATCCCG
ACTCCGCATGCCTACAAGAACTAGGATTACTTCAAGGTGTTCACCTACTGATGCTTCCTT
CCAACCTAACTTTTTTTTGCTCACAAAACCACCCTACTTATCCGTCCTTGACTTTAGAGT
TCTTAAGCTCCCACTCCTACGATACCCCCTCCGACGAGCACGTTTTCCTTACCGGTGTCG
CCAAGTTCCGGATGTTCAACACGGAGTATACTCTTTCTCAACAACAATTGAGCGTCATGC
TCCAGTTCCCTCAAGGAGATCGAGTCCTCCCACGCATACCTCCGAACGAATATTGGAACG
CAAGCGCTTTCGCCCTTTGGCAACGAATTTCTGGTGAAGTTACTACTAGTTGGGATGATC
TCTATTGTCATACCCCAAAATTTGCCTGTTGATTATCCAGGTAAGTTAATCAACCCCGAG
GTATGAAACCGGTTTTTACTGTATGTGGATGGTTTGTCT
>Alp18_9069_c0_g1
ATTCAAGATAAAAATATCTGAATTCAATTATTCACACACTTGCACCTTTAGGGTACCTCT
CTTTGTTGCCTTCGAATCATAAACGGTCATGTCCCGCGAACGTAGGGATACCCTTAGCAA
AGTCCCTAAACGATTAAAATCATCATCAAAGTCCCTTCGATAAAAAGGTCAAAAATCACA
AGTCCCTCGAATGTTGCCTCGGATATTTGATCTTTGTCCTTCGATGACCCTACGATAAAA
ATGATGATAGTCCCTTCGAATGCTAGGGTATCCTTACAACTGTTGCCTTCGATGACCGAT
CGATGACCCTTCGATGTCCCTCAAACATCCAAAGGATAAGACTATTTACTCCTCAATAGT
AAAGACAGTCTTACCCTCATAAGGATAGAAAATAACAAGAAAGACCTAGGCTTGGTATAA
CTCTTAATTGATGGCTCATAGGTTAAAAAATGCTTTCTACACCTCACTCTTTTCTAAAAC
ACTTTGCAAAACCAACGAGATAAACACTTTGTATACATTCATACTAGAATCATTACAAAG
TTAAACTCTCTTTTCAAATACTTTCTAAATACACCACACAATTCTCAAACATTTTTTCAA
ACAAAGAAATATAGATGGGCTTAACAATTAAGAGCCCATGGATAACCATGGATACAAAGG
GTGCTAATACCTTCCCTTTGTATAATGTACCTCCCGAACCCAAAAATCTAAAAATAAGGT
CTTTC
>Alp18_9070_c1_g1
GTTGTTCTTCCTCCAATGCGTGTTTCGACCTAATACAAGAGTGAATGCCGCTTCCTTTTT
GCTTCACCACATCCACACCCTCTGTTCTCGTGGACATTAGTCTTTTGTGATTGGCAGATT
AATCACAACCATTGCCATCAGTTTGAATTTAGGAGACCGCCTTCAAAACCTGCCGTCTTT
GCCACCCCAATTCATGGACCTCAACAACTGTCGCTCCTCCCGCTTAATCAAAAATCGGGT
AGGAGGCAAAT
>Alp18_9197_c0_g1
GTTTTCTATTGTTTTTTGTTACTGTTTTGTGCTATCATTTCTATTTGTGATTTGTGATGA
AAATACTTCTAAGAGATATCCTCTTCATTCATCACAATGGCACAAGGAGGATGCCTAAAT
TGGATGGAAATTTATTCCAATGAATCATCATGATCTCCAGGCTTTAATTTTGTCCTCTCT
TCTAAGACTCTGCATTTCAGTCTTTATTTGATAGTTTTGTCAGCTCCTTTGAGGTTTTTT
TGAGTGGAGTTACTCATGGCAGCAGTCTGAGGTTAACATACTTACTGTTCAGACTTTGGA
TAAACCGGCCGTTTTTACTTTTATATGATTTTTTTTTTAAATTTTGGATGATGTCAGACT
CTGTGTATTGGTGTCAGGAATTCTGGACATCTATTTGCCTTCTCCACGTATGAGTTGGAC
AACTTGGTGTGACACTTCGGTTTGGTTGATTTTCCACTTTCTTTGGTATAATTTTATCTT
CAGTTTTTTGTATCTTTTGTGTGATATAAGAGAATTGGAGCCAGAATTCGGTACAAGGGA
GCCTAATCGAGCACCATCTGCAATTGGGCACTGTTGTTGTGCTTTCATTTGGTGAACTCT
ACTTAATCTATGTCATGTTCCTGTCTCATTTGAGGATCTAATTTTCTTGATTTCTTCTTG
AGTTCTTTGTGGGTATACAACTCATGTATTGTGAAAACTATGGCAGAGATTATCAAGGAT
GTCTTTTCTTTGGTGTCACAAGGGATAGGGAAGAGGCTATGAATGTACTGTGGAATGTGG
ATTCAAAAGTTGTGTCAGCCATGGGAAATGCTTTGAACCTTTGGACTTAATGGGTATTTT
TTTTCCTTGAGTGTATGATTTTTGATGTAAGTTCGTTTTCTGTGAGAAGTTTGAACGTTT
TAACCATTTATAGATTTATAGATACTTGATTCAATGGATAAGAAAGGAGAATCCAGAAAA
CTCAAATCTCTTCTTCCATTTTGCAGTGAGCTGAATTCTGGAAAAATTTCTGATTCTTGA
TTATTATGGATATTGGATAAGAACGGAAGTGCTCACCTTAAAGATTAATTCAAATTTCTT
CAATAACTTTCTTTTATTCTTATTTTTGACTTTTTATTCTTGGCTTTTTGAATGCAAGAC
ATACAAATTGAATTGTGAATTTTTTTTTGCAGCCTGGTTTATCAAAATAATTATGTCAAG
ACAGTAATGTTCTTTCATCAAATCATGGAGCCTCTCATGTTTTGATTTTCTTATATGGTT
TAAAATCTTCTAGTTATTTTATTCTCTTTTGAAAGCACATTTTATTAGTTTTTTAATTCT
AATTCTTTTCTAGTCTTTTTATTTAGTTCTGGTTCTTTGATACTCCATGTGAATTGAAAT
ATAGCATTGTTTTATTTTTTGCAGTGAACCGTTTTGCAACCAATATTGTGTGGTATCAAC
CCTCTACTTTGTCTGTAAATTATTTTCATTTAATTTCTTCTCGGCTTCCTGATTCTAATC
CTTTATGATATTCCATCAATACTTCTTTTTTTAAACGAACTTTTGTATTCCATTTGGATT
TTTTAATCTCTAAATTGAAATAGAAGGTTTATACAAGAACTTATGAAAAGATGGGACAGC
CTGGCGGCCCTTCTTTGTAATGCTTATCTGCAATTTTGTTTGAAAAATTATACTATTATT
CTATCTCTTTTTTTGGTTCTTTTTTCTAAAACCTAATTGCCAGTGTAATATTTTTTACAT
GCATCGGTATCTTTGCTGCCATGTGCTAATCCACTGAGCAAATGAACAAAAACATGTTAA
CCATAACTTTTTGATGGTTGTGTTATATTGAAGTAGATATTGGAGATGAGTATCTTTGCT
CCCTTGTACTTATTCACCGTGAACAATGGACAAAAACACATTATTGTTAACCATAATGTT
TTGATGGTTGTGTTAAATATTTGCTAGGCTTTAATTTAGCGATCTCTACTCAGATTATGA
GTTCTTTATGTTTCAGTATAGTTGCTTGGTTATCCACACTTCTCGATTCTGTTATGAAAG
CTTATGGCAAGGTTTTCAAATCCTGTTATGAAAGCTTATGGAATGGTTATCAGACTCCCC
CTTTTCGCTGTTCAAGGTTTTGTATGTTTTTATATCTGTAACTTGATTTTACGTTTTGAT
TTAGCATCCATGATGAGTTTTTTTGGATATCTTGGTTAGGTTCTGTTTGCTATTGCTTCC
TCATCCCTTCCAAAAAAGAAGAATTTTGGATAACTTGGTTAGGTTC
>Alp18_9835_c0_g1
ATTAGATTCACGCTAATTTAGTGGTTAAAGTGTTAGCCTTGGAGAAACACCTCCACTCTG
AAGTCCTGCAACGCCGCGTATCAGAGAACTTCAACGTGGCATCAATCTTCTATTCTACAC
TAGAATAAATTGCTAAAAGTAAGAATTGATTTGTATCCCGAAACCTTATTTACTTTTTGA
GCCTCTGAAATCCAAAAGTCCCAACTTGAGCGGTGGGAGCAGTTGCATGGGTATAACAGG
ATATTCTTGTGGCACCTGGTTGTTAGTCTGAACTTAACTCTGAACAGTCCTACGAGTGGG
CCAAAAACGAACACAGACTTTTTACCTTGTCGCAAGTTGCAATTGTAATAAACAACTCCA
CACTGAAAACCACAACACGATACTCTTTCTTTGTTTTCTTCTGTCATTCATCACTCATTC
ATCATGGCAACCACTGTTCATCTTTCTTCCCCTACGCCTCTCTTCAAATCCAACAATCTC
AATCTCTCTTCCTCCAGTTCCATCTCTCAACTTCCATTTCATTCTAACCTCCCATCCAAA
CGCTCACCCACAACTCTCACCGTAACCTCCTCCAGCGCCTCTCACACTAACTCTTCTTCG
CCTTACTATCCCATACGACGAACACAAGAAGGGTCACATGAAGAACGCACCAAAACCAAG
ATCGTTTGTACAATCGGTCCTTCTACAAGCTCACCTCACATGATTTCCAAACTTGCCGAA
ACCGGAATGAATGTCGCGCGTTTGAACATGTCACATGGTGACCATGCATCGCACCAGAAA
ACTATTGACTTCGTTAAACAATACAATTCTCAATTTCAAGACAGAGTTATATCCATCATG
CTTGACACCAAGGGTCCTGAAGTTAGAAGTGGGGATGTGCCTCAACCAATATTGCTCAAA
GAGGGACAAACATTTAATTTCACTATTATCAGAGGGGTCTGCACACAAGATACTGTTAGT
GTCAATTATGATGATTTTGTCAATGATGTCGAAGATGGAGATGTACTTCTCGTTGATGGA
GGAATGATGTCACTTGTTGTTAAGTCTAAGACAAAAGACTTGGTTAAATGTGAAGTTATT
GACGGGGGAGAACTGAAATCTAGGCGTCATTTGAATGTTCGTGGAAAAAGTGCAACACTT
CCTTCCATAACTGAGAAAGACTGGGAAGATATTAAGTTTGGGGTAGACAATCAAGTAGAC
TTCTATGCTGTGTCATTTGTCAAGGATGCTAGAGTGGTTTATGAGTTAAAAGAATACCTC
AAAAAACATAATGCTGATATACACGTGATTGTAAAAATTGAAAGTGCTGATTCCATACCA
AATCTTCACTCTATACTTTCAGCTTCAGATGGGGCAATGGTTGCTCGTGGGGACCTTGGA
GCTGAACTTCCGATAGAAGAAGTTCCTTTATTGCAGGAGGACATCATTAGAAGATGTAAC
AAAATGCAAAAGCCAGTTATTGTGGCTACAAATATGCTTGAAAGCATGATTATTCATCCC
ACACCAACTAGAGCGGAAGTCTCAGACATTGCAATTGCAGTAAGACAAGGTGCCGATGCT
GTCATGCTTTCAGGAGAAACTGCACATGGAAAGTGTGTTTGCTGTTCCTTGGTGACCTTG
GCTCCTTTTTTATTTTATCAGTTCAAACCTTTTCTTAAACTTCAGTTTTACTGTTTGTAA
TGCAAAAGAGATGCTTTTAACCCCCTTTTTTTATTAAACTATTTACCCCATTTTTTCTTG
GGTGGTTCATTCCCTTTCATATTATGATATCTTGGTTTTTAAAGATGCATATAACTGCTT
TCATTTGAAGATGTATGCCACATTCCTTCACTAAATAATTGCTTTCATTTGAATATGCAT
GGCATTCCTTCACTATATAGCTGCTTTCATTTACAATTGTATGCCGTTCATTTAACAGAA
TATGTCTTGTGCTGATGAGTTCTTCATTTGATGTATTTCTTTTCCTATATTTTTAAATTA
ACAAATTTATTTTAAAAGGATTACAACTGCTTCAGATATCCATTGAAATCTGTTAAAGTT
ATGCATGCGGTGGCTCTGAGGAATGAATCCAGTGTTTTTAGAAGTGATGCTTATCCAAAT
CATTTGAGTTTCCACAAGAGTCATATGGGAGAAATGTTTGCTTTCCATGCAACAACCATG
TCTAACACTATTAATACTCCTATTATTGTGTTCACCAGAACTGGATCCATGGCTATTCTT
TTGAGCCATTATAGGCCCCACTCAACAATATTTGCATTCACAAATGAAGGAAGGATTAAG
CAGAGGTTGGGACTTTATCATGGCGTCATGCCTATATACATGCAATTTTCAAATGATTCA
GAGGAGACCTTTGCTAGAGCCCTCAAGCTACTATTGAGTAAAGGTCATTTACAAGAGGGG
CAATATGTTACTCTTGTTCAAAGCGGAGCACAACCAATCTGGCGTAAGGAATCCATTCAT
CACATTCAAGTTCGCGAGGTTCATGGATAAAATTCTTCTGTAAAGGGTCTTTCTTTCTCA
CGAGTATGCAATAGCCTTTTCTTAACTCACTTGTAATTAAGTTTTGCTATGAATTGTAAT
TTTATTGCTCTGCATTTGAAACAGCTAGTTGAACAATTTAGAAGCTTCTGTAATGCAAAT
AATGATTTTTGGAGAAAACTTTCACTAAATATTGCTTGTTAAGTCGGCTGTTTAGTACTA
CAAACTCCTATGTTATTTTGCTTTGGGGGAATTGTTGGCACCTTTGAGTGCATTTCTTAA
ATCACATGTTTATGTTATCCTTTTTGTAAGTG
>Alp18_9836_c0_g1
GGAAGATTAACTGTTGTGTTCCTTTGTTGTACCAGTGGTACAATGCTCACTTACCGAAGC
ATAGTCTGTTTAGAGATAATCCCAACCAGCTTAGATGGTCGCAGAGGATTATGTCACTTA
GAGCCGAAGACATTTCTTGGTTTTTTCCGGGTGCAGATTCAGAAGGGCTTATCGATGGAT
GTGGTGAATTTATGAATGTACCTTTGATTGGGAGATATGGGGGTATTAACTATCATCCAG
CCTTAGCTCGAAGACAAG
>Alp18_9838_c0_g1
TCTCGAGCGTTAATTATGTTGATTAGGTTTCTCTGCTGTTGTTCTTCTAATAAAGACCAT
CACATTATTCATCACAGCCAACAATTCTAGATTTAGTAGCTAAAGTAAAATCAGAACTCA
TGAAAATCCATGTAGTTTATAAATAGAAATCAATTTCTTTGAAATACTAGGAACATTAAA
GGTTTTTTCTCCAAAACTAAAGTAAAGTTTTACGTTTCAATGACCTCAACATACATGTGA
ACACATCTAATCATTTATATAAATGATTTAGCTTTATATTGGGCTTGGTTTCTAATTTAT
CAGTGTTTATGCAAGGAAGTTGGGTTTGAGTACAAC
>Alp18_9895_c0_g1
GTGCCTGATATCAAGAAAAATGATCAAAAACTTGTTGGAAAGCGGGTTAAAGTTTGGTGG
CCAGATGATGATATCAACTAGCAATTGTTTCATGTCTGCAATACTGATACATTAGGTTTT
ATGAAGGTGTTGTTGATTCTTTTGATTCTTCCGTTAAGAAGCACAAGGTCTTATATGATG
ACGGTGATGAGGAAATATTGAATTTCGAAGAGGAGAAATGGGAGATTATTGAAGCTGATG
CTGATCCAGATGTGGAAGAAGGAAATCATCTAGCAAGTCCTGATCCTACTACTGATATGC
CCCATAAAAAGAAAGGGAAAACAAATGCTGGTGAATCCAAAAAGGAAGGAAAGAAGAACT
CTTCTTCTAAAAGTGGAGGAGCAGCAACATCAAGTAAATCAAAGATGCCATCCATCAAGT
CTACCCAAAAATCCAAGACTGTTGGTAAGTTTGACGGCGAAGTTAGTAAAAAATCTAAGG
ATTCTGCTCAGAAAACTGGTGGTAAATCTGAGGATCGATCTGTGAAAAGTGGTGGTCAAT
CTGAGGAACGTTCTGTGAAAAGTGGTGGTAAGTCTATTGATTCTACACAAAAGAACAATT
CCAAGAAGACCGATGGTTCCAAGATAAAGAAATACAAAGATGATGATGTTGACACACCAA
AGCCTTCCGGTTCCAAGATAAAGAAATCCAAAGATGACGGTGTTGACACACTAAAGCCTT
CTGCTAATTCTAAGCAAGAAACTCTGAAAACTGGAAAATCCAAGCAAGGAACATCTAAGA
CTGTAGAAGATGATGATGTTGACACCCCAATGCCTTCTGCCAATTCTAAGCAAGAAACAG
TGAAAACTGGAAAATCTAAGCACGGAACATCTAAGATTGCATCTTCCTCCAAGCCAAAAT
CCACCACCAAAACTACTGGCAAGGTGAAATTTAATTTGATGCTGACAGAAGATTCAGAAA
ATGAGAACTCTGAAGACTCAAAAAAAGAGGTTGAAGATATGAAGGTCAAGACACCTAGTT
CGTTGAAGGCTGGAAGTGTTGTCAAGAGCGGAAAGAAAAGGGCAAGAAACTAGAGGTGTA
TGTCTACTCTACTGCTTGCTCGATTTTTTCGGTTATCATCATTTTGGATATCCCTTTCTC
TAGTCAAGCCCCTCTGTTTAAAAGTTTGTGTTAATCTTCTAATTATTTGTAGCAGTCTCT
GTAGAAGTGTAGGTTAGTTTAGTGCCACCACTGTGCTAGTTTGTACTGTTGTCTTGCCCC
CTCCCCCTCCCAATTATATAAGTAGATTTTATTTGATGGTGATAAAAGTTTGGTTAGTAA
CTTGTTAGAGAATGTTTTGTCACTTCGGATAATGATATGTTTATAAAACTACCCTACCAA
ATTGAGTTATGTTGAAAGTGCATTTGGCAAGACTGATGAGGCTATCATAGTTAGCCAACT
GGCTACCTGTGTATGATTTATTAGGTTCCTAGTGCATGTCTGAAGACCAGT
>Alp18_9960_c0_g1
GCCAAGATAAGATTGCCTGAAAAATTTCTCACACATTTGAGTTTCTACTTTACCAAACCC
TGTTAACAAAAATAGAGATCTTCGTCTTGTCTTTCTCCTACGTTTTTGTTCCCAATGGTA
ACCGTTTCGCATAATCTAAACCTCTTTCTTCTCTTTAACCCTTCTACACACCAAAACCCT
ATTTTCTCACACCAAAACCCTATTTCTTCGATCTCTCTCAAACCTTCAATACACCAAAAC
CCTATTTTCTCACACCAAAACCCTATTTCTTCAATCTCCCTCAAACCTTCAATACTCCGC
TGTTCTAGTCCCGCCACTGTTGCAGCTCAATCCCCCTCACCTCCAACTCACATTAAACGC
GCCACAAAAATCGAAGCACAGCATGCTCTACGTGATTACTTTCACTACACTCAAGGTTAC
ACTTTCGTAGACGCAGATTTCATCGCTAAAAACTCTCCACATTTCGTCGATGAGCTTATT
TCCAGAGTCAGAGTCAACCACAGAGATGATGGTTTTGATTTTCCTCAGGCTCTCAGAAGG
TACCTTATGCATCACCCTATTAATGAATTTGAACCGTTTTTAGAGAGTATAGGGATTAAG
CAAAGTGAATTGAAGTTATTTCTGCCTAAAGATTTGTTTTTTCTTGGTGATGATAGTGTT
TTGGTTGATAATTTTCATGTTTTGTTTAATCACGGGGTTCCGAGGAATAGGATGGGGAAT
ATTTATAGAGAAGCAAGAGAGGTTTTTGGGTATGAGAGTGGAGTTTTGTCTCAGAAATTT
CAGAATTATGAAAAGTTGGGTTTTAGTAAATCTTCTCTTGTCAAGCTGTTTGTTTGTTGT
CCATCTCTTTTAGTTTGCGACGATGTTGATTCTCGGTTTGTTGTTGTTCTTGATTGGTTG
AAGAGAATCGGGATAGAGACTGATTGGTTTGTGAATTGTATGTGTTGTTCGAGAACATAT
AGATGGAATTGGAAAGGGATTATTGATATTATAGAGTTTTTTAGTCAAGGGGGATATTCT
GAGAAAGAAATGTATGATTTGTTTAAGGCGGGTCCGAAATTGTTGTTGGAGGGTTTTGGA
AAAAAGACATATTTGGTTATAAGTTGGTTGATTAAGTCGGGTCTTGACGTGAATGAGATT
CGTTCTTGTTTCAGAGAGCATCCTGATGTATTGTCAAGTTTGCGTATGGAAAATTTGTTG
TCTGTGATTGCTTTTATGTATAACATTCAAATGGGACAAGATGCTATTGCTCATGTTTTG
TCTAACTACATGCATCTCCTTAGCAAATATTCGATAAAAGGCCATAGAACTATGTCTAAA
GAGTTAGGAGTTGGAAAAGGTGATTTATGTGATATGATACAGGATGATCCGTTAGAATTT
TTTAGTTTGGCTTTAACACCGAAACAGAAGAAGGATATAAATGAATTCTCCTATGACCTG
CATAGTTATTTGGAGAAAACGAGTTTCTTGCGGAAGCTTGGGTATACTGATAACTCCGAG
GAGATGGAAATAGCTATGAAGATGTTTGGGAGAGGTGATAAGTTACAAGAGAGATTTGAT
TGCTTGGTTGAAGCTGGTTTGGAATATAACAATGTAGTTGGAATGGTAAAGCGATTTCCT
CAGATTCTGACCATTAGGAAACCACTAATGCAAAAGAAGATTGATTTCTTAAAAAACACA
TTAGGTTACCCAATAGAATGTCTCGTGGGATATCCAACATATTTTGCCCATGACTTGGAT
AAAATGCTTGCAAGGTTTGAAATGTGTGAGCGGTTGAAGAAGAGGAATGCCATAAATCGC
GAGTTATGCTTGAGTAGCATGTTTTCAACCTCTCAGAAAAGATTTCTAGAACTCTTTGTG
AATGCGCATCCTGAAGGTCCAATGACCTGGCGAACTATAAATAGTTTATCTGACAAATTT
AAGAATTAACAGCTCCTTATACATTTAGTTTATAATGGAAGTGCTGTATTAACATTCTTA
CACACAATATATATTTATACACACACATCAACCTGCAGAAAACCATACTGGTGAACATCT
AAAAATGGTGAGATTAAATTACATAAAATTTCACAAGTAATACTACTTATTCTAAAAGCT
GAGCTAACACATGCTCCACCACATACTTTGCAACAATACTATTTGTTTTCTCTGTGGGAT
GAAAAGAGTCCCAAAACACAAATTTGGAAGCATTAGAACAACTGAACATGCTGCATGCAT
AACATTAGCGCTGCATGCATAACATTAGCACAACATGCCAGTGAGGAGATGCACAAGGGT
CTAATTGCTTCCATAAGGGTCTAATTGCTTCCATAAGGGTATAACACCCTGCATCTAATA
ATATCATATAGTTTCCATCATTATCAAAATCATTTCAAGTTTTTTTTGGGGTTCTGCGAA
ATTAGTCGCAATTTTCTTACGACAAAACCAATATAGACTTTATTTTATTAAAATTTAACC
GTGACAAATATTTTTTGAGGTCCTACTTAGTCTCAGTTTATTTGGTTAAGTTGTCTAAGG
CGATTGGAGCTAGTGAGACTGGTGAGAATATGGCCGAGGAAATGGTGGCTATTAAAGAAG
CTGTCAAGGCTAAGTTAGAGGGTATCGGGCAGAAGAATAAAATTACTGCTGACAAACACA
TGAGAGTCAAAGTTTTCAATGTAGGAGACAATGTGATGGTGTTTCTACGCAAAGAGAGGT
TCCCGGTATATATCAAATATATTTAATGTTGGTGACATTCACGAGTATCAAGTAGATGAG
ACTCTTTATCAAAAGGAGAACTCGGGGTCAAATTCTTCAGAGGTGGAATGGACTGATGTA
GGAAGGTTGACTGTGCGTATCGAAGAAGAAATTGGGCGTCGAAAAAATATTTTAATATTT
AAGTAAATTTTATTTTATTAGTTTTATTTATTTTAATCCTGTTTTGGATTAAAGGTCCAT
TAAGATATCTTTCTTTTTGCTATTTAAAGATCTTTG
>Alp18_9960_c1_g1
CGAACATTCCAGTAGCACAACATGCCACTGAGGCTGATTCAAACCCTGTGATCAAAAGAA
AAACAAATCAAATTAATATGTTTCGTAATTGTAATATATATACATACCTGTAGAGTAAAG
TTGATTATCTGCGGCAGTAGCATACCATAGAATTCAGGTTTCTTTACGATGTGCAACGGC
ATAATGTGATTAAGATTTGAAAACAACAACTTAATTCCAGGGAGCTCCTGACTGAGCTTA
GTAATTATACTCTGGAGTTTACTGTTGAATTCAATTATTATGTTATTGTCCCATAAAATT
TGTAGTTCTCTCCAAAGGCAAGCATCCCATGGAAGGGAACCCTCCAAGGGAAATCTTCCT
AGCACCAAGACCATATAGACTCCTTATGAAATTCTCAGCAATTCCGGCTAGAAAAGTTTG
GTGCTTTTGAATTGTGTATTGTGATGCCCTACCGGTCATGGCATAGTAATTCTCTAGGAA
ATCATTTGTTCCAATACTCATAAGGTGTAAT
>Alp18_9962_c0_g1
ACCAAATTCACAGTTCTGTTCTCTCTCTCTCTCCCTCTCCCTCTTTCTCTCTCCACAAAC
ACAAGTCTCACATTTCTCATCATTTTATTTTTACTTCATTTCAACTTCACCATTTTTCTC
TCAACTTTCTTCAACACACATTCACAAAACCAAGGTGTGAAATGGCTTTGGGGAGCAATG
AGAGAAGAAAATCAGTTCTGAATGTGAGACTTGGAATGGATTCTGATTCTCTTAGAAGCC
CCACTTCACCACTTGATGTTACTTTGCTTTCAAATAGAGGTAACACTTTAAGAACAATTT
CACCTGTTCAAGGACAAAAAAGGGGTTGGGACTGTACCAAAGTAGGTTTGAGTATCATAG
ATTCTTTGGAGGATTGTTCTAAATTTTCTAGGAATGTTCTTCTGTCATGTGAATTCAACA
AGGGTGGTAGTCTCAGTCCTAATCCTAGTCCTCGAATGATTACTAAAATGCCGAATTATA
ATCACTGTTTGGATTCTGTTAAGGCTTCTAAGTCGTTGCCGAAAGATTTTTTTAAGCTAC
CTTATACTCGAAATAGTTCTGGTTTCCGTAAGGGTGAATCTAATGTTGTTTTTGAAATTG
GTGAAACATTGGTAGAACATGAGTTAGTCTTTGGGAAATCAATGTCTTGTTCGTTGGACT
TTTACGCTTCAATTGATGATTCGAAACCAGTGAGTTTTATTGGAGAAAGCATGAATCCAA
ACGTATTGCTACCGGTGTCTCTATCTGCAAGTGAGATTGAAAACTCTGAGGACTATACAT
GTGTTATTTCGCATGGTCCTAATCCGAAGAAAACACATATTTTTTGTGATTGCATACTGG
AAGTTCAGGCGGGTGATGATGTTAAGAAACCTCTAAATGAGAATGAAGAGAAGGAGGGTT
TGTTTTCTTCCGTGGTTGAGCGATTAAAGACTCCGAAACAATTTCGCTCTGCTGAGTTTT
TAACTTTCTGCAACTGTTGCAACAAGAAGTTTGAAGAGGGTAAAGATATTTACATCTATA
GAGGTGAAAAGGCATTTTGCAGTTTAACTTGCCGCGCCCTTGAGATTATGATTGATGAGG
AGCTAGAAAAATCCAATGCACCACCATCTGAGAACTCTATCGAGTATGAATCTGGTGGAG
AAGTTTTTGGATCTGACATCTTCACTGCCGAATAGAGGTTTTGTCTGCCATCGACACCGA
GCCATGAAATGAGTAAACGCAGCATATCATCTGTTTAAAAAAGAGCTGTTTTTTATGAAC
TTTAGCAGCCATGGATGATTGTTTTGTACATGATTGCGTTCGCCATTGGTTTTTTATTTT
GGCTTTCATGGTCTCAAGTGGATGGTGACTCTCTTCAGCTAGATATGGTTTTGGTTTTGG
TTTTGGTTTATGACTTTACTATATAATATTTTATGAAATAATATGATAGGTTATGTATGG
TTTTTAAACATGCAAGAACCTAAAGGGTTTAAGCTCATTTTTCTTGGCTTATCCTTTGGT
GTAGTTGCTTTCATACTTGTTGTCTAAGAAATCTATGTATGCAACCTAAACAAGTTTTTG
TCTTGAATCTTATATATTACTATTGTAATTTATCTGCTGAATTGTGGATTCAGTCCGAAA
TTTTAATC
>Alp18_10017_c0_g1
CTCCACTCCAGAATTTCTGACGTGGGCCTCATCTATCTTAGTCCTTCCCTCCCTCCAAGA
CGAAATCCCAAACCCTCCCGAAACCAATTTTTGGATCTAAAAAACGCTCGCTTCCACCAA
TTTTCAAATTTCTGTCCCGCCACACCACACACACTCCTCTCTCCCTTATTCTTAAATTAA
CGGCTTTGTCGTCATTACCCAACAACATCCTCCTCCTCTCTCTATCTCTCTCCTCAATTC
ATCCCTCTCTCTCTTCCCTCCAAAATTTTGAATTTCCAGATCCATGGCTTCTTCCACAGA
TCCTCTTTCTTCCAGACACCACACCTACGACCGTAAACAAAAATCCCTCGGCCTCTTATG
CACCAATTTCTTGAGCTTGTACAATCGAGATAACGTTCATTTAGTCGGTCTCGACGACGC
TGCCGCCAGATTAGGTGTTGAGAGAAGACGGATCTATGATATTGTCAATGTTTTGGAGAG
CATCGGAGTTCTTGCACGAAAGGCCAAGAACCAATATACGTGGAAAGGGTTTGGGGCAAT
TCCTGTTGCTTTACAGGAGCTCAAGGAAGAGGGTTTATGGAAGAATTTCAATTCACAAGA
AGGTGGAAATGAGGATGTAAAGATATCGGATGAAGACGATGAGGAAGAATCATATTCCCA
ACCCAATGGAAGTCAGAGTGAATCATTATCATTATCTCAAACCAATGGAAGTCAGAGTGA
CAGTCTGAACCCTAATTCTAGTTTTCCCAAATCTATGAAAAATGATAGAAGAGAAAAATC
TTTGGCGCTGCTTACTCAGAATTTTGTCAAGCTTTTTGTCTGCTCTAACCTGGAAATGAT
ATCCCTTGACGATGCAGCGAGGTTGTTGCTTGGAGATGCATACAATTCATCAACAATGAG
AACAAAAGTTCGACGCCTTTACGATATTGCAAACGTGCTAACCTCCATGAATCTTATCGA
GAAGACACATACCACTGATACACGAAAACCAGCATTCAGGTGGCTAGGCTTGAAAGGGAA
GACATGGAGTGAGGCATCACTTTACAATTCAAATCAAAATGAGTCTAAAAAAAGGGCATT
TGGAGATGATGTCACAAATATTAGGTTCACGAGGAATAGAACAGATTTGTTCATGGGCGG
AGACTTCAGCCAGAATTTCAAGAAGCAAAAGATGATGGAGAACGATAGCGGGCTTGGCCA
CGAAGATAAAAAACAGATTTCAACAAACTATCAATTTGGTCCTTTTGCTCCAGCCTTCGT
ATCCAAATCTGGAACTTCTGAGAATACTAAAGGGAAGCAGGTGCATGATTGGGAGAGTCT
AGCAACTGAACATTCCCCTCAGTATCAAAATCAAGCTTTGAAAGAACTTTACTCCCACTA
TATGGAAGCATGGAAATCTTGGTATTCTGAAGTTGCTGGGAAGAGGTCAACACAAGTTTT
ATAACCTTATATATCCAACAAAATCAAATAAAATAGCTTTTTCCAAATGAGAGATAATCC
ATTTTAAGATGCATTCTAGATGTACCAACTTAGAGCTATAATTTACGGTTTTTTTTCTTC
CATGGCCTGGTATCCGATTAGGCAATATTTGGAAAGTCTATATTACACCTGTTTAGTGTT
TACCGTAGAGTTTCAACCCCTATCTTGTCTTCATCTGTTAATTTAAGTAAGTCTTGAATA
ATTTATTTATAAGGAACAAGGTGGTTCTTTATTTCATTTCTCTCTCTTCTAATCGG
>Alp18_10018_c0_g1
TATGATTCTAAGTTCAAGAATATTTAGACATAACTCTATATTTACTCTTGTATACATCAA
GTATTAGTATCTTCTTTCTGAAAAAACCACTGCCTCTTCTTCTTTCTTCTACACATATTC
AAACGAAACTCTTTTGATGTATCTTCTAGCCTCTAAAATGCGACGCCCTCCTGGCCGTTC
TGCATCCACATCTTTTTCATACGACTCCTGCATGGCATTCTCAAGCGCCAGTTTCTGTAT
GCTATCTTTTTGTTCGTCGGCGGCGGGCGAGTTCTGGAGCTCAGTTGCAGCTTTTTGGGT
TTGGTTTTGTTGGATCAAATGTTGCTCGTTTCGATTTCTGACAGAGTTTTTGTGAGTGGA
GGTTTCGTCCTTTTCTCCAATAGATCTTTTAAATGATGATGGTTTTGCCACTGTCGCAAT
TTCGTCGGCGGCAACTCCTTATCTGGTGGTAAGCCACGGTTGCAAGTTTCTGTTTCTGGT
GTAGGCTTGGTATGCTGCGATTTTGATTCTTTGTTTGGCTTTAGATCCGTTAACATCCGC
AGGTTTCAATATTTAAGGTCTGTCTCCTTTGTATTCGTGATTGATGTCAGATTGATCTCA
TATTTGTATCATTTTATTTGATGTTGGATTGTTTGGCTTAAAATATTCGTATTGTTTGTT
GGGTTTTCTCCGTAGGTTTTTGGTTTATGAATCCGTTCGTATTGGC
>Alp18_10020_c0_g1
TCGTGGATAGTTATTCGCCATGACAGAACGTGGTGTTGACTCACGCTTTTAAGACAGTTA
TTTTGTAATGTTATAAATAGATTGTTCTTTTTTCTTTTTCGTTGTGTTCACTGAAATCAA
ACTCTTGTACTTTTCTTCCAGCGTGTGAAATACAAAAGTTACCCAGAGTTCTGATGTATG
TGAATTACCATTTTTAATTCAATGCAACTTTACGTTTCTGCTTTTACATTTCAAGCATTT
ACTTGCATCCTATTTACTTTTCAACAGTCAATCTATTTTACAGTTATATTTGAATCAGAA
ATCCTTTTACATTTGGAGTTTATCACCGGATAAGCACCCTTCTTTACGAAAACCATTCTC
AATCATTCTGTCGGCCACGAGTGCCAGACAGTTTGCATTGTCTTTTTCTTATCTGTTGAT
CACGAGTATCAAACAAAACAAATAGTGTGGAAAACTCATCACTTGTAG
>Alp18_10021_c0_g1
CCAGAAGTGGAGAGACTTAGCTGGTCGAGTAAAACCTCCTATGACTGATCGGGAGTTAGT
AGACATGTTCATGGGCACACTGACTGGTCCCTTCTATAGCCACCTGTTAGGAAGTTCTTC
CTCTGGTTTTACTGAGTTGATATTGATTGGTGAACGGGTTGAAAGTGGCATTCGAAGTGG
TAAGATACAGGCAACTACTTCTTCGAGTAATAAAAGGTCGTATCATGAGAAGAATGAATC
TAATGCTGTGTATGGTCGAAGGGGTCGTAATGATAAAGATCAAGATCAAACAGTTGGGGC
AGTTGCGATTACCGCACCATCATCTCAACCAAAAGGTCAGCGTAAGCCAAAGAGACAATA
CACTAGGATTAACATGACTTTAGCACAAGCACTACAAGCCATGCTGAAGGCAAAGTTGAT
TACTCTCAGGGATCCTCCTACGAATCCCAATACTGCTTCTCACCAGTATAATCCCAACGC
AAGATGTGCATATCATTCAGATAGTCCTGGGCATGATACGAATAATTGTTGGCCGTTGAA
GGATAAAATTCAAGATATGATCGATGCTGGAGAAATTGAGTTTGATCCTCCAGAAACGCC
CGATGGCATTACTGCACCTAAATCATGATGAGATTGCCAATGTCGTACAAGATATGGATA
GTGATTGCGATTTGAATGGTTGGATTTCTCCCTACAATCAGTGATGGACCC
>Alp18_10608_c0_g1
GACTACTGACATCAACCTAAGAAACTGCTTTCCACATTCACTCTTACCTTTATCTTCTTC
GAATTCAAATGCATTAATCAAATCCACGTAATTTTCCCATTCGTATACCACCTCTACCCT
CAACTTATTCCCCAAAACCGCGTCTATGTAAGGGCATATTCGTCATTCCATAGCTCGTAG
ATCGTACAATCCTTCTACTTCGTAGGTTGTACCATTTCTAGCTTTTTTTTCCCTCATTAC
ATGTGATTATCGATAAACTTACATTCATAAAAATGTCTGAAAACGGAGAAGAGAAATTAC
TCGCTATGGCACGGCACATAGCAAAAACGCTAGGCCATAACAACAATGTTATGGCTGATG
ACATTCTCCAAATATTCTCCAACTTCGATGGAAGATTCTCGAAGGAGAATCTTTCTGAGA
AAGTCGCAGTTGCAGGTGCAGATACAGATCCCAGAACCTGTGCCGCACTGGATCACTGCC
TCAAAGCTCTCGACCGTCGGATCTCTCACTACGTTTCCTCCGATCACCCTATCTGGGCAG
ATTCCGCTGACGCCGAGGCTTTCCTTGAAGCCGTGGACGACCTAATCGCCTCCGTCGCAG
AGTGGAACCACCTCACCGCTGATAAATCCGTCGCTACGTGTCTTGCACGCGCCGAGGATA
TGCTCCAGCACGCTATGTTCCGTCTCGAGGATGAGTTTCGATCACTCATGGAACGCGGTG
GCGAGTCGTTTGACCTAACTCAACCGTACAACAACGGTTCAACTGAGAATTTACCGTTTG
ACTCGGAGGAAGAAGATGAAGAAGTTAGAAACGGTGGAGAAGAAGAGGATCTGATTCCTG
TTGCGTTGCCGGTAACCGATTACGACATTGTGATTGACGCTTTGCCCTCGGGGACGATTA
ACGACCTTCACGAGATCGCTAAGCGAATGGTTGCTGGAAGTTTTGGAAAGGAGTGTTCGC
ATGTTTACAGTAGTTGCCGGAGGGAGTTCTTGGAGGAAAGTCTCTCGAGATTAGGGTTAC
AGAAGCTTAGTATTGAGGATGTTCAGAAGATGCCATGGCAGGATATTGAAGATGAGATAG
AAAGATGGATTAAAGCTTCCAATGTTTCTCTCAAGATACTTTTCCCCAGCGAGCGACGAC
TCTGTGACCGGGTCTTCTTCGGATTCTCCTCCGCTGCTGATTTCTCCTTCATGGAGGTTT
GCAGAGGATCCACGGTTCAGTTGTTGAATTTTGCTGACGCTGTTGCTATTGGAAGCCGTT
CGCCCGATCGGTTATTTAGAATCCTCGACGTGTTTGAAACATTGCGCGATCTAATACCAG
AATTTGAGGTTTTATTTTTTGATCAGTATAGTGTGTCTTTAAGGAATGAAGCATTGACGA
TATGGAAGAGATTAGGGGAAGCAATAAGAGGCATTTTCATGGAGTTGGAGAATCTAATTC
GCCGAGATCCAGCAAAGGCAGCAGTTCCTGGTGGTGGACTTCACCCAATTACCCGTTACG
TGATGAATTATCTTCGCGCTGCGTGTCGGTCACAGCAGACATTAGAGCAAGTGTTTGAAG
ACTATGGACATCCATTAAAGGAATTTCCCAAGATTGATGATAGAATGCATTCATCTTCCT
CTTTGTCGGTGCAAATGGATTGGATTATGGAGCTATTAGAAAGCAATTTGGAAGCCAAAT
CCAGAATCTACAAGGACCCTGCTTTGTGCTATGTTTTCTTGATAAATAACTGCAAGTACA
TTGTTCAAAAGGCTGAAGATAGTGAGTTAGGAGCACTTTTAGGAGATGATTGGATCAAAA
AACACACTGCAAAAATTCGGCAGTATCATATGCAGTATCAGAGAAGCTCATGGAACAAGG
TGTTTGGGTTTCTAAAGATGGAGAACAATGGGTCAATGCCACCTAATGCGGTAGCAAAGT
CTATGAAAGAGAAGCTGAAATCGTTCAATACTGTGTTTGATGAGTTATGCAGGGTTCAAT
CTTCATGGTTTATCTTTGATGAACAGCTTAAGGAAGAAATAAGAATTTCCATTGAGAAAC
TGTTGTTACCAGCTTATAGAAAATTCATTGGGAGGTTTCAGAGTCTTGATGAAGTTGGTA
AGAATACTGATAAATATGTTAAGTATGAAACAGATGATATTGAAGCGAAACTCAATGATT
TGTTTCAAGGAAGCAGTGGATCAACTGGTAGCAGAAAACGAAGCTAAAGGTGTATTTTTT
TTGTGTATGTATTTATTGTGTAGTTGTAATACAAAGTTTTAAGTGTAGTTGTAAAAGATG
TATGATCGTGTATACTAGTAGTATACATATTCCTGTATGTTGCTCTGCTCAGAATCATCA
TTGTGGATCGAAAATGTTTTTCTTGCAATTGTTGAGATTTGAAAACCAGCTGAGTTGCGA
TCATCAGCGCCATGGTTGTCAATATCTCGATTTAGATATTAAAACCTTTAAATTTTAAAT
GCATTGATTTTGTGATTGGCCG
>Alp18_10609_c0_g1
AAAAATTAAAACACACAAATCTCTATCGTCGGGGAGGAAGAAGAAAAACCTTGGCTGTTT
GTGAAGACAAGAACCCTCAACAAAGAATCAACCAAAACGACGACGCATCTCGCTGTAACC
GCCTCACTCCATCTCACCACTTCACTGAGAAATGCGAATCACTTTCTCTTTCCAATGGCT
CTGAAACTCCCAATCACTTCCCCCATCTTCACCCCACCCATTGACCCGAACCCATTTGGG
GGAGAAATAAGGTTTAAAAAACTATAAATTAAAACCCTAAAACAACATTGCTCCGTTTGG
AAGTTGCTTGGACTGAACTACAAGTGAAACCCGCTGCCGGAATTGGTCGTGAGCCGCCGC
GAAACAGTGAGAAGTTCAGCTCTTCCTTCACTTTCAAAATACGGTTAAGGCTCAGTAGGT
TAGAAACTGAGAATGGAGGAAGAGAATAAAGAAATTAAATCATTTAAGAGTATGGGCTTA
AATGAGCAATTAGTGGAAGCTTGTGAAAAGATGGGTTGGAAGAATCCTCTAAAGATTCAA
ATAGAAGCAATTCCTCAAGCTCTACAAGGGAAAGATGTGATTGGAATTTCCCAAACGGGT
TCCGGGAAGACCGGAGCTTTTGTTCTTCCTATATTGCATGCCCTCTTAGAAGTACCATGT
TCTCTCCGGAACAATTTCTTTGCTTGTGTAATGTCTCCCACAAGGGAGCTTGCTTTTCAA
ATTGCTGAACAATTTCAAGCTCTAGGTTCTGAAATAGGTGTCAAGTGTGCTGTGCTTGTT
GGACAGATTGATATGGTAAGACAGGCCATCGAGATTGCAAAGCGACCTCATATTATTGTT
GGGACACCAGGACGAGTGTTGGATCACCTAAAAAACACCAAAGGTTTTTCTCTTGATAAA
TTGAAATACTTGGTCTTAGATGAGGCAGACAGACTGTTGGACGAGGACTTTGAGAAAACA
ATTACTGAGTTCTTAGGATTTATTCCTCGTGAGCGGAGAACGTTTCTTTTTTCAGCTACG
ATGACAAAGAAGGTCCAGAAGCTCCAAAAGGCTTGCTTAAGGAAGCCAGTGAAGATTGAA
GTATCATCCAAATATTCTACTGTGGACACACTGAAGCAGCAGTATCTCCTTGTGCCAGCA
AAACATAAGGATTGCTACCTTGTATACATTCTCACTGAAATGGCTGGAAGTACATCAATG
GTATTTGCCGATAAATGTGAGACAACATGGCTTCTGTCTTTGATTCTTAAAAATCTTGGT
TTGAAAGCCATCTCAATTAACGGTCATATGAGTCAGCCGAAGAGACTTGAAGCCTTGGAG
AAGTTCAAGTCTAGGGAGTGCAATATTCTCGTTTGTTCTGACGTAGCTAGTAGAGGACTT
GATATTCCAGCCGTAGATATGGTGATTAACTATACCATTCCCAAAAGCAAAGTTTATGTA
CATCGTGTGGGAAGAACTGCTCGTGCAGGGCGGTCTGGTGTTGCCATTTCCCTTGTGAAC
CAATACGAAGTGGCATCGTACATGAAGATAGAGAAGTTTATAGGCAAGAAGCTACCAGAG
TATCCTGCCGAGGAAGCGGAAGTTTTGTTTTTGAAAGAGCGCGTCAGTGAGGCCAAAAGA
TCAGCCGACAAGGAAATGAAGGAATCCAGTGAGAAGAAGAAACGTAGGAGTGAAGGAGAT
TTTAGTGAAGAGGAGGAGGACGACGTTGACAAATACTTGGGTGTCAAAAATAAAAAATCG
TCCAAGAAGTTTAGAAGATAATAAATTAATAGTTAAATATAATATATTTTTAAAATTGAG
ACATTTTAAATTTAGTCCTGGTTAATCTTTAAGAGAGAATCTAGTCCCTTATAAATTTGT
AGTTAACAAAAATGGTCCTTAGTGTTAAAATTATACTGACAAAGAAGCCAAAAATCCGAC
TAGATCTTGTCTCGTGAAGGCACTTTTAATTGAAATGATGTTCACAAGAAC
>Alp18_10627_c0_g1
TTCACATAATTTGTTCGAATTCGAACCCATCACTGCATATAAATAACGCTATCGAAATCA
AATTTCACAGTCTCTGAACACTTCTCAACCACACAAATGGCTTCCATGGCTTTCTCCACG
ACCTTCTTCACTCCTCTTCGTGATTTCAATCAACCTAGAACCAATTCAACCCCTTCAACT
TCCTTTCCTTTTATCAAATCCTCAATTGCTTCTTCCAAGTCACCGTTTTTTCAACTAGGG
TTTTCTCAACAAGGTTCATCCAATTTTCCCATTGTTCCGTCCAAAACTCGCTCTTTCTCA
GTCAACGCTAAAGCTATCAAAGATAAAACCATTTATGATTTTACTGTTAAGGATATTGAT
AAGAAGGATGTTTCTCTTAGCAAATTCAAGGGGAAGGTTCTCTTGATTGTCAATGTTGCT
TCACGATGTGGCTTGACATCATCAAACTACACAGAACTCTCGCACTTATATGAAAATTTT
AAAAATAAAGGTTTGGAGGTTCTAGCTTTCCCTTGCAATCAATTTGGCATGCAGGAGCCT
GGATCAAATGAAGAAATTAAGCAATTTGCATGCACTAAGTTCAAAGCAGAATTTCCAATT
TTTGATAAGGTTGATGTAAATGGACCATTTACTGCTCCAGTATACCAGTTTCTGAAATCA
AGTTCTGGGGGCTTTTTCGGTGATCTTGTCAAGTGGAATTTCGAGAAATTCTTGGTTGAT
AAAAATGGTAAAGTTGTTGAAAGATACCCACCAACAACCTCTCCTTTTCAAATTGAGAAG
GATATCCAGAAGTTACTTGCTGCATAAGTATATTCAGGAATGAGGAAAATTGAAGCCATG
ACTGCACAAGGAGTTAAAATTTATCAAAAACAATAAACATGATTATTATTATGTAAATTT
GTTTGGCATAAAGAGAAGAAAAATATTACTCCTACTATACTTTAGCGCTAAAGGAATGAA
GTTCTATATGGTCAGAATTTTTGTTAAATTTCAGACTTTACATTTTTTTTAACATTATTC
ATTTTCCTTCTTCAAGCA
>Alp18_10628_c0_g1
TCTAATGACCATCATTACCATCATAATCATGATGATAATGGTAAGGTTATAGGGTCATCA
TCATTATCATTATCATCATCATGTGAAATTATGAATCCTCGTGGTGAAGACTTGGTTATG
AAGATTCCTAGTGATTCTCATCATTACTTGGCCAGAAATAATCACAACCAATCTGGTTTC
TGGTTTACCCTACGCTCCTTTACCAACCGGAATGGTGAAGCTTTACCTCAAATATCAAAG
GAATACATAAGAGTAAAGGATGAAAACATGACGGTGTTGATGGTTAAAAAGTATCTGGTT
ACAAAACTAGGTCTCTCCAATGAAGATGAGATTGACATGTCTTGCATGGGAGAAAGCTTG
TCGCATGTGCAAACTCTGAAGCAAGTAAGAGACACTATTTGGCTCCCAAGATTGGTTGAA
TATGTAGATTCAACTACTTTGTCACATGAAGATTTCCATGAGGTGACCATGAACCATTTG
ATGTCACTAATTTACCAAAAACATTATAAGTTGAATTGAAATCAATAAGGGCTTACTAAT
ATCAACGCATTCCCTTTTTTTTCTTCCTAC
>Alp18_10630_c0_g1
CTTCTTTCTCATTCATCTTAGCCTTAGAACTCAAATGCTGAATTAGATTTGTCTGATTCT
TCTCATTCTCAATAAGAAAAGAAACCCTGCCAACACTTCCCACTTCAACAGAACATGAGT
TTCTATTTGAAGTGATCTCATCAGAACAAGAACAAGAAGAAAGCCTTTGTTCCCCACAAT
CTGAACACACAAGCTTCACCAAACGCTCCTTAAGACAATAAGCACAAATACCACCACCAC
CACCAGAGGAAGAAGAAGAAGAAGGATGTTTCTTGCATGGAAGAAAATCAGAAGTAGAGT
AGTAACAATCCATGTGAGTTTCAACACCTTTGTTTCTGTCCATCATGGCTTCACTCTAGA
TGCAGTTTTCAAAAGTAAAGTGAAAAAAGAGTGGTGTGAAAGAAGGAACCGAATACTTAC
TTAACTTGAAGAAGCAGACTCTATGTATGAGTAATAAAAAAGTTGAATAAAGGAGAGTAT
AGAGGCGTTTCCTTTACGTTTTGTTTGCAGTAAAAGAAATAAAGCAGTAACTAGCTCCTG
CAGGCATTATTGTGTAGGGAAGAGAGTAAAGTCTTTTGTGAGTCCATTAATTAGAATGGC
ATGCATATATGTTGATGATAAGTACTAAGAATGTGCACATCACATACCTACCATACCAAA
GTTGAGAAAAAACCCATCAATCTTTGAATGAACTGTCAACAGCATTTCCTTCTTTGAATT
AGTGGGTTGAGAAAGCACGCATACTCATTTGTCCATTCTCTTTTTAGCATCAATCCTTGA
AACCAAGACATAGACATATAGTAGTCTATGTCCCTTTACTTGTGCCTCATAACCACGTGT
CTTACCGACACATCTCGCTCAATTTCAATATAACATCACTACCTCCACCTTTAGTATTCT
ACTTCATCGTGCCCCGGTCAATTATGATTGTTCCTTCCAATTCCTTTTTATTATTATTAA
TCTTTTCTATATTCTTATTATTGCATATAATATAACTTTATCGACTTTTCTTACATTTAA
TTATTTGTTGGAAGTTGTGAAAAATGAAGAAAAGAATTGAGAAAGGTATCTAACTCGTTT
GGGGACACATAAATATGGTAATGGATACTCTCTTTTGTACTTTCTATTCGTTGGTGATCT
TATGGACCGTCATAAATATTGTTGTTCTAGGTTCATATGTCACAAACGACGTCGGCTCGC
AGCGATGTCATTATGTAGATCACATGAGAGATCCTAAATGTAAAGCGACAAGTTGGACAA
GTGCTTGACACATTGACAATATTGGGGCTTCACCTGAGATCTTCAAAACGAGGCCACCTT
CCACGATCCCAAGTGGAGTCGAGCGAGGTAGAGGCCGAAGGAAGTTAGAGTTTTATTTAA
GTTTAAGGGTTATAAATACCTACCTACAAGGTTAGGTCAAGTATCACATTCACAAATCAT
TCACTAAAGACATTTTGTTGGAAGAGTCCATATAATTGCACTCATCGGTAGTTGGAAGTC
ACCATAGGGCTCGGTAAGTCATTCATGGGTCGCACTCTCTCAACAACAACTTAAATGAAA
AGTGTGGAAGCTCTTCAGGTCATGTATATTAGTCAATTCAACTGAATAGAATATTGTTAA
AGATGAAACATTAGCTTAATAGTACTAAG
>Alp18_10631_c0_g1
GTTTTCTCAGACCCCAAAATAAGAAATTTCCGTGTACAAAGGAAGATATTGGCATTCCAA
GTCCAACTACAAGCGTAGCCGGCGCCAAATTAATAGTGTACTAATATTATTTTTTTCAGC
AACCGTTGACATTAAAAATATGCAATAGTCTTTTCTTCCCTTTAGCGTGCATCACACTTC
TCTGTTTTTTATTTTCTTCAAATTTCCCACTATTCACAATTCACCAACCCTTAAACCTCT
TTCCTCGTTGAAAGCAAAGCCAAATAAACTTCTTGCAAAACCATTCAATTAACCAACTAT
TTCCCTCTATAGCCTTTCCCTTTTAATGGAAAATTCTCATTCTTCTAAATCCTTGCATCT
TCCATGCAAAACCTTTTCTCTAGTTCTCCTTATATTTTACTTCCTCCTCTTTGGTTCTTG
TACTGCAATAAGAAGTGGGACAACTATGAAGCTGAATTATAGAAGAGGGTTTCAACATGG
AAAACATACCCTACGGGGCTTTCCATACCAAAGCTTGGTTTTCAACTTCTTTCCTAAAGG
AACAGTCCCACCATCAGCTCCTTCAAAGAGGCATAACCAAGTGGTGGATTCAACATCGCA
GAATTGAATAGTCCATTTTTTATTATTTTTCAACAGTGTTGGTATTTTATTTTTAATTTT
TTTTGTTTTTAAGGTTTGATTGGAATATCAAACTACAACAGATAAGATTCTTAAAAGGGT
CTGAATTTGTTTTTGCACTTATTCTAAATTATACTGTAAAGAAAAGATTGTTGACAG
>Alp18_10633_c0_g1
AAAGAAAAAAAATAGAGGAAAGGAAAGGAAAAGGGTTTATTGCAAATGAAGAAGGCTCAC
GAGATACGCATGAGTTCAACCACATGCTAACTTACCTCTTCTCTCCGGTGGTGGTCACTC
ATGTCCTTTGCCGGAGACACTCACTCCCATTTCAGCGCCGGCGTAGATCACCCTCTAAGA
ATTGTTGAGTGATACCCTTTGCGTACAACAATGAAAGCAGGAAAAGTGAACCATGAAGAA
GACGAGTACGATGAGGAGGACTTCAATTCTTCCAAAAAACAAGGCACTTCCTCTGCCCCT
AACATCAATAAAGATGGAAAAGCTACTGATAAAGCTAGTGTAATAAGATCGAAACATTCT
GTAACCGAGCAGCGAAGAAGAAGCAAGATAAATGAGAGATTCCAAATATTGAGGGATCTC
ATACCTCAATGTGATCAAAAGAGGGACACAGCGTCGTTCTTATTAGAGGTGATTGAGTAT
GTTCAATACTTACAGGAGAAGGTACAAAAATATGAAGGCTCATATCAAGGTTGGAGTCAA
GAGCCATCGAAGTTGATGCCATGGAGAAATAGCCATTGGCGTGTCCAAAACTTTGTTGGT
CAACCACCATCTGTAAAGAATGGTTCAGGTGCGGCATTACCATTTCCTGGAAAGTTTGAC
GAAAGCAACATTAGTATCTCTCCAACTATGCTTAGTGGTACTCAGAATATGATGGATCAT
GATCTGAGTCGGGATACTGTCGGAAAAACAGTGGAGAGGCAACCTGATTTAGCAAGCAAG
GGAACTCCTCTGCTTGTGCCTATGCATGCAAACATGTCTGTTCCTGTCAGAAGTGATGGT
GTATTTTCCCATCCTCTTCAAGGAACTGTTTCTGATGCACAATCAACCGAGTGTCCCGCC
ACTAGTGGACAATTGAACCAGCAGGATGAACTTACAATTGAAGGAGGGACAGTCAGCATC
TCGAGTGTATACTCCCAAGAGTTGCTGAACAATCTAACTCAGGCACTACAGAGTGCTGGG
TTAGATCTCTCAAAGGCTAACATTTCGGTGCAAATTGATCTTGGGAAGCGTGCAAACAAA
GAACCAAGTGCCACAACCTCTTCTCCGAAGGATCATGATAACCCTCTTTCTGGCAATCAA
AGCATTGCACATTTTAGGGATGTTGACATTAGAGAAGACTCAAATCAAGCTCAGAAAAGA
ATGAAAACATACAAGTGATGATGATTCATATGGCTTTTTTGTGCATCCAGATTTCTTACT
TTGTTTCTATCCCTTACTTCCTTGTGGTTATTGTACATCCTCCCCCATTCGTTTGAGTTT
AATTCCTCTCATGAAGGTTATTTTAAACATGCAAAAACCTTAATTACATAATTATTTGTG
GAGATGATTAGGTTTCTGCTACATTGCATATGTCATTTTTTTTTGTGGTGTTACAAA
>Alp18_11840_c1_g2
GTCAGAGAAGAAAGTTAGTTGTATGTTTGCAGCTACTTGGTTTTTAGTTATTCTGTTCTT
TTATTTTCATTTTGCAATTTTTTATATTCATATTCAGAAAATGAAGCTATGCTAAGAGTT
CTCTTCAAAATATCCAAAGCAGTATGTGCCTCTGATTTGTGGACTAGGAGACCCTTATTT
GAAACCACTTGTGCAAGGATTTTGATATTATCCAATGCTAGGAAATTGTATTTTAATTTG
ACAGTTGTTGTTTTTTACTCAGGTTACTAATGAAAAGGTGAAAGCTCTAATGGAATTGGC
ACAATTAAAGCAAGAACATCAATTACTTCTGGAGTATGATTACTTTTCTAAAGATGGTTA
CATATTCAATATTTTTGTATCACTGGATATTCTTACTTTTAATAGGTTCTGTGGTTTTGT
TGCTAATTGTTCCTAAGCATCTAAATCTATTCTTATGAAGAAATCTATCCATAGAAAAGT
TAAGGATTCTCTACTAACGCTTCTTGTGTAATGGAGAAGGGTCTCAGGTGTTTTATATGA
TAGAAAAGTAGTGCTCAAACTGAAGGAAAATTTTTATCGGACAATTGTAAGACTCACGAT
GTTTTACGGAACGAATTATTGGGGTGTAAAGAACCAACGCGGAAATAAATTAAGTGAAGC
AGAGATGAAGATGTTGTGTTGGTTTGGACATGTAAAGAGAAGAATTATGGATGATGTTGT
AAGGAGAGTAGATCAGATGAAAGGTAGTCAAACCGCTCGAGGTAGAGGAAGTCCTAGAAA
AACTATAAGAGAAACTACTAAAAAAGATCTCAAAATTCATGAGATGGAACGTTATGGTAT
TTGATAGAACATTACGGTGTTGTTTGTTTGATCTATGTAGCCGATCCCACTTAGTGGGAT
AAGACTTGGTTATTGTAATGTTTGTGCAATTTTAAAAGATAAATTTCCTTACAGGTAATG
ACCTAGCTAGAGGTAATATTATCACATCAATTATTCATACCGTATAGATTTGACAGCTTT
ACATTTGCGGTTAATTGCCTAACTCTTCTCCAGGCTAGGCGCACTGACTACATAATCCAC
CAAGGAAAAACGGACTATACAGTGTGGGAAACTGTGTTGTTTTCTGGTTAAAAAATAATA
CAAAAGTACCAGTAGAATCCTGGAAGTGCAAAGCTCAAAGTTTATTTATTCTTGTATACA
GTTTTAATCATGTCTAGTTGGCCTTGATTCCCTTGCCAACACTGCCACTTTTTCCTTCAG
GCACTTTGTTCATTTGTCTTTTAGAATCTTTGCAAGGTTTGATAAAATCCAAATTGAAAG
TAGAATTTCTTGTATTGCTTGGTAACCAAGTAATATAGTACACTAATGCAACAAGTGAGA
AGACACTTTTTCTCTTCCTGTAATCTTATATTTTTATACTTAATTATTATAGTTAGTTTC
ATTTCATTTTTCTGCAGTGTTTTTTACTCTTGCTGTTTCAAAAGTTAACTTTCATTGCTT
GCAGAAGCCATTTTGAATAATAAAATATTTCATTTTATTGCACGTGCAGAAAATTAGATC
ATGAGAGTAAACAAGGAGTTGGCGGTGGAGAAAGAAAGCTTGTTATCCGTGAAAGTGATG
GAAGTCTAAAAAACTTGCTGAAGAAATCATATTTGAGACGATGGATTGACCCACTGGATG
CTAGAGGAAAAGAAGTTGTCAGTAATTCAAATAATGAAGGGAAATTCATCAGATCCAACA
GTGTGGATTTTGCTAGGCATGTGTTAATTCTTGGAGTCTGTTCTTTTGATTTTATTATAT
CAATCAATGTATGACTTTGGCAGGATTGTTTAAGCTATGTCAGATCAGATGTATTTGGCC
TTTTTGAAGACATACCTCTGACAAGCAATGTCCTTTTTCATCCTTCTGTTTACTTAAATA
GTTTTCTTATTGTTTATCAGAATGAAGATTGACAATGCAACACTTAAAGAAAGCATGGAT
AGCATGGAGCGTTTAACTTCGTCAATTCATAGGCTTCGCCTCTCTCTTTGGAAGGTATCA
TACTTTTTTTTCCCCCTAAACTATGGAATTCTGTATTTGGAAGAGTTGGAGGGGAGGCCT
CCTGATGATGGGATTGCATGTTTTTGGAGTAATAACAGTTCAAAATCAGCATCTAGTATT
AAAATTAAATGGAATCTTATCATGTTCTTAGGTCAAGGACATTGTGACTTCC
>Alp18_11840_c2_g1
GGTATGTCCTCCCCTTTCTTTCACTCTGCACTACTCTACTCTATTTTGCTATACACTCTA
TTGTGGACACTGCATTGTGAATCCGTTATCCTGCTTTAGAAACTTGAGGAAAGTTGTTGA
ATACAAAATTACTAGGAAGTAGCACTTCCAATATTTACTTGTCTGAAATACGTCAACTTT
TGGTCTAGCTTGAAAATTTTGCAATGGTTATGGCAAGAACATTATGGGAAGAATTCTTAA
TCCAGTTAATAAATTGATGTAGTGCAAGTGCTAGAGTTTGTTGAAAGAATTAACATTTTG
TTGTGCCGTAGCTTCTGAGGTTTATAGTCTTGATATGTGCTCTGACATTATTGTACACAA
TTAAATGACTTGCTTTAAACTCAATTTGTCAAGAATATGGAAGCCGAGAAGCAA
>Alp18_11861_c0_g1
AGTAAACATTAGAAAGATAGTTGGAAGAATGAGTTGCGGCACTTAATTAGTAGCCAGCAT
GATTTCCGCGAAAGATTTTAAGCGCTTTTTTAGAAACAGCGCATTCTGTTTCTTGCAAAT
CATACCCGATCTTCAAAATCCCAAACAATTTGCGAATACTTGATGGTCACGCTATAAACA
TAACAAACCCTAGCTCTAATACTTATTCAACTTTCAGTTACCGTCTAGGGTTACAAGTTA
CAACCATGATACATCACTTTCCATTCCCGTTTCAACAACCCTCAACAATGCCGCTATCTC
ATAACCACTTTCCGATTCCGTTTCCGTTTAAGCAGCATCATCAAAGGCTTTGTGAAATCT
CTGTGAATTGTCCCTTCAATGATTGTTCTGTTTCATTGCTCTATAATGGCTTTGAATTTG
TCACTAATGCCGAGTGCTCTAATTGTCACAGACTTTTCTGTGCACAATGTAAGGTTCCAT
GGCATTCTGGACTCAACTGTCAACAATTCCAACAAACACACCTCGAGTCGTGTAAAACCC
TTGATTCCCGAAGGAGCATTTCGGTCAAGAGAAAATGTCCATTTTATGAATGTCATGAGG
AAGACAATAATGGTACGAGGAAGGAGAAGTCCACCACCTGTTTGATGGATTGCTCGAATC
AACAAAATTGTTTAGAATTGAAGCTGGAAGAAAACTTGATGCAGTCTTCGATTGTTGGTC
GGGAAAAGTATTACTGTCCATTTGAGGATTGCTTGGCTTTGTTGGTGAATAATGGAAAAG
AAGAGGTTACTTGTGCAGAGTGTCCCTCATGTTATGGGCTATTTTGTGCACAATGCAAGG
TTCCTTGGCATGGAGGAATCAACTGTAATGAATTTCAACAACAACAGAAAATTCGAAATG
ACAGGGAGGAGAAGAAGAAAGAGAAGGGGAAAGCAGCTGTCGGCGAGTTTGAGACGAGTA
AGGAGAGTTCTCCAAACTTGCCAAAATCCTTTTGTGGGATATGTTATGATTTCATACCTG
ACTTTAATATTGTTAGAGGAAGTGCAACTTGCAATCACCCTTTTTGTGCAAATTGTATAT
CGAATCATGTGGCTGCACAACTAAGCCAGAATATAATGGAGGTTAGTTGTCCGAATTCAA
GCTGTTTCGAGGGACTGAAGCCAAATCATTTGCAACATATTTTACCCGAAGCAGTTGTTG
TTCGATGGGCATTTGAAAGGTTCTCCATTGCTAGGTGACCTAACATAAATGGTGTTTTCC
CCTTCTTTTTAATGTTAATTTAGAAACCTCTTTGTCTCTTATCTCTTAGGCTTAGACGTG
ATTTTATGTTTCTATACACATGACATATGTGCAATAGACTTTTCTATGAATAAAAAC
>Alp18_11861_c1_g1
CACAGGAATGAACTAAATAAAATTGAACATGAGTCCAGGTGGTCAAGATCTAATAAACAT
TTAACACAATCTCAAGCTTACGATGGACCATCAGACAGAAAACATATGATATTTACATAA
TTCTTTAGGATCTGATTGTTTAGGTGTAAAAAAACGTGATTTTTATATCGCTTAAAACAT
TATTTGTAATATGTCTTGATTGCTTTTGCAATATGCCTGGACAACAAGTTATCCCGGAGA
AAACCGATATTTTCTTCTCTATGAATGTTGGGTGTGGGACATGTATTCGTTAAATACATG
TGCATGTTCATAGAGACACGAAGTATTGTAAAATACTTAGGCAGGCCTATCAATATCTAA
TTGAGACAACGAGGGCAAACTATCAATATCTAATTGAGCAAGTTAGCACTAAGCTATCAG
CTTGGAAAGTGAAGCATTTGTCTTTT
>Alp18_11862_c0_g1
TAACTGATAAGAGTGTTGATGCTTGGGATAGTATGTGGATTGTGTCTAGGGTGCGGATAT
CCGATCAGAATATTAATGAATTTTATGAGAACTTGTATGGGGTTGGGCAGCGCCATGTGC
CAGTACTTGAAAGTACCTTTGAAACCAATTTGCATGTTATGCAGGATTGTCTACTTGTTA
TGCCGCTCTGGCTCAATGTAGTGAACACATGAAGCTGGCCTGATTTCAGCCTGAAATTAG
TGGTTGAAGCCACCTGATGTCAATCCAAGTAGTCACTGGGCTGGTTCAATAGCAAACATG
TTTTTTTTTCACTTGTGCTATTGTGGCTGTTGTGGTACAAACTGAGATGAGGTGGTGTAA
GAGTGGAAAATGTGGACATTTTGGATCAGATGGATTCTTAATATGAGGGGATGTATCAGA
GTTAAGATCTGAG
>Alp18_11863_c0_g1
CAAGGATTGGAGAGAGAAGCAAAGTATATGTTTGGATTGGTACTTTATAGCTTGGATCGC
CTGTACATTACAGTGAAGAGGCACGCAGAAGCTTCTGGAGAGTGGCAGAGTTTGCGACAG
GATATAATTGATTTGGCTAGTCCTGGCCTGCAAATTGCCCAAAAACTCAATGTGACTTCA
CGCTTTGAGAATGTCTACGACTGCTTGCTTCCTGTTGTCAAAACTCGGTAGCAAATTTTC
GCTGGTTAAAGATGATTCTCTTGCTCCTTTAAAACCCAATTTTGTTGTAAATGCTATACC
ACAACTTTATTTGTAGCCATTGTTATAATTGTTTATGCTTTTGTGTATGTTTTTGGTAGA
ACGATTGAAATGAATACTTAAATGAGCCTCGTGACCACAATTCATCGTCACAAAACGATA
GGTCTGCTTATAGGAATATAGACATGAAGATTGATTCACGTTTAATTTTTAT
>Alp18_11863_c2_g1
CTGCATCTGATCATGTTAATGAGAGAGTATCTGTTCTCAGTTGCTTAAGATGTTCATTGG
CGATATTTTTGGCTCAGTTCTTTTGCATGATTAGAGTGACTACAACTTGATTAGAGTTAA
CTTGATTAGAGTGACTACAACTTGCTTTATATAATCATTGTTTATGACGTTGATGTTATA
AGTCATCCCAAATGTAAAAGGAAAATTTGGAATGATCATGAATAGGTTATATTTTGTTAT
ATTTCATCTGATTGACCTAACTTTGTTTCTGGGTAGCCCGGCCAGTTTTCTGACCTTGAC
ACAGTTATCCGTGTCTCTGTAGAATTTCTTTAATGCACTCCTTAGATAGAATTCAAGTTC
TTTTGGCATATTACATGACTTTGGGATCAAATAAATGATGAAAGGATGCAACATAAACGG
ATGAAACCACTTTTTAGAGAATCTGATAAAGTTGTTTGCCAACTTAACTTGTTAAATGTC
AATGTAATTTACTGATATTATTTACAAATTTGATTCTTCATGCTCAGATTTACATGGAGG
TTGATAAAGTTGGAAAAGAATTAATAACAAATCCAGAGAATAAACTTTCATCATTGTTGG
ACACAATTAATGATTTGTTCTCGACCTTAGAAGCTTCAATTGGACATCTACATGCAACGC
GCCAGGTTGTCATGAACAAAGAAAACAATAGTTTCTTTTTTTCTTTATTTTTATTCCGTT
TTCCTTTTTGTATTTTTTTTCTATGAACCATGGTTTGCTAAAGAAAAACTAAAGGGTACA
TATGTTTCCTTGTAAGACGATCGTATACTTTAGTTTTTGGTGGAAGATTTACTATTGGAA
TTTGATAATATCCATATAGTTTTGGGAAAACTTATTTTATGGTCGAGCTCTCGTGTTG
>Alp18_12979_c0_g2
AATTACTAAGTTTTTTATTATATATATGTTTGTATTGATTGAACTTATGCTTGAAAGATT
GTTTTTATATTATTGAGACTGTTGGGGAATGTTAATTAATTACTAAATGCGTAAATACTA
GACTATGATGTGTTTGATTAATGGCTTGTAAGATAGTGTACTATATTAGACCCCCTTTGC
TATGGAAATTTGTTCCCAAGTCTTTATGGTCAGGACCATCTTAAGTTTTCATAGGCCGTT
TTTGGAGGGCTTGTGTAGGTTAAACACGGGATAAGTGTTGCAAGTCATGTTCGGACCCTG
TTTTGTCATGGTTTAATGTGACAAATATTTTACGAGGCCACTTTTTAGCTGTTTCAAATT
TTGTGTCATGTTCGGTAGCCCGCCTTGCAAGCTCTCAAGGCCCTAGTTACGGTGTCTTGG
TGACCGTTGATTATGATTGAATAGTGCGAATTTCAAACCTGGTTTCTTGGACCAATCAAT
TTTGATCCAATGGTCATGGATGTGCTGAATAATGCGAG
>Alp18_12980_c0_g1
CTCGCGCAGAACCATAAGTATGAAAACTTGCTCTAGAAGGTAGCCAAATATCCTTCCAGA
TTTTAGCCATAAGCCCATTACCAGTCCTCCATCTTGAGCCTTCCTTAATTACATCCTTTG
ATCCCAATATACTCCTCCGGGCATAGCTAGGAGTGAAGCCCAATTTAGCTTCTATGATGG
ACGTTCTAGGGAAGTATCTGATTTTAAAAATGCGTTGCAAAAATGAGGGATCACATGTTG
AAAGTATCCAAAAATGCTTGCCTAAAAGACTTAGGTTAAATTCACCAATCCCTATAAAAC
CCATGCCTCATAATCCTTTAGCCTTTGACAACTTAGACCAACTCATCCAATGAATCTTCT
TTCCCTCCTTGGAAGAACCCCACTAGAACCTTGCCAACATAGCTTCAGTCTATTTGTAGG
ATCCTTCAGGAAGAAAAAAG
>Alp18_12980_c1_g1
TGATCATTACCATGTATAGGCAGATGGAGAACTATTGTGGGAGAGAATCTTCCGATGAAG
TTCAAGTCAGCTATAGCTCTATCCAATCTGCATTTGATGTTAGCCTCCTTCGGTCTACCA
TTAGACCAAGTGAAAAGGATACCCTTCAAACCCCAAATCCTACAAACCACATAAGCTCTA
GAGAGAAGTCAAACTCTCTCTAGAACACGTGGGAAATTAAGCATAGGTAAAAAATATAGT
TAAACATTATTATTGACATCGATTTCTAAGTAATGTGAAACTTTATGGAC
>Alp18_12980_c2_g1
AAAAGTGTGAAATCATGTGTTATAGACATTTTTCCACCTGCCTCGTAGAGGGCACAACAA
TATTGAATAAGTAAAATGAAAGTGATTTTGGAAACAGTGAGCACTACTACTGATTTAACT
CAATAAATAGGATTCATAGTATTGCTATTGTAGAACACACTATAAGTTCACTTTCTCACT
ACAAGATTTTGTCACTTCAACATGAAGATTTTGATGTTGTGGCTAACGTGGGCATTTGTT
CTAATTTTTTCTTCTGTGGTTTCACCTTCTATAGTGGAACGTACTTTCACGATTCAAAAC
AAGACTATCAAACGATTGTGCCATGAACAAGTGATTGTCACTGTTAATGGACTTTACCCT
GGCCCAAATTTGAAGGTCAGGGAAGGTGACTCTGTAATCGTTCACGTTGTCAACAATTCA
CCCTACAATATAACAATTCATTGGCATGGAGTATTCCAACTGTTGAGTGCATGGGCAGAT
GGTCCCGAATATATAACCCAATGTTCAATTCGTCCTGAAAATAACTATACATACAAATTC
AATGTGACGCAACAAGAAGGAACATTATGGTGGCATGCTCATGCATCAGTTCTACGTGCA
ACCGTTCACGGTGCTTTTATCATTCAACCTCGTTCGAGTCAATTTCCATTTCCTAAACCC
TACAAAGAAGTTCCAATAATACTAGGCGATTGGTATGATGGAAATGTTGAGGATATTGTC
AGAAAAGAACTTGAATCTGGCGATAAAATACCGTCTGATGCTTTCACTATCAATGGTTTT
CCTGGTGATCTCTTCAATTGTTCAAAAAATGATGTATATAACTTGAGAGTGAAGCAAGGA
AAGACCTACTTGTTCCGAATGGTCAATGCTGCACTCAATAACAATCTTTTCTTCAAGATA
GCAAACCACAATTTCACAGTTGTAGCCTTGGATGCCGCATACACCGAGCCTTATATCACA
GACATAATTGTCCTTGCGGCCGGCCAAACCGCTGATGTGCTTTTCACAGCCGACCAACGC
AAAGGTCTATACTACATGGCTGCATCTCCTTATGTTATTGGTGAACCAGCACCACTCTTC
GACAATACAACGACTCGAGGCATTGTCGTTTACGACGGTTACAAAATGGCAAAAACTTCA
CAACAAGTTACGCCTTTGATGCCTGCATTGCCACTCTACAACAACACACCAATAGCTCAC
AAATTCTTCAGCAACATAACTGGTCTTGTGAAGGCTCCACATTGGGTACCTGTCCCACTT
GATGTGGATGAACACATGTACATCACAATTAACATGGCTTTACAACATTGTCCTAAAAAT
GCAAAATGTACTGGTCCACTTGGACAAAAATTCTCAGCTAGCATGAACAATGAGTCCTTT
TTGCTTCCTGTTGGTAAAGGGTTTTCTATAATGGAGGCATATTTTTACAATGTGAGTGGT
TTGTACACTACAGATTTCCCTAATAACCCTCCAAAAACTTTTGACTTCACAAACCCAAAA
ATATTTTTGGATGCTAATGTTACATTTGCGCCAAAGTCGACCAAGGTGAAGAAATTCAAG
TTCAACTCGACGGTTGAGATTGTGTTTCAAAATACAGCTATTTTGAATGCACAAAGTCAT
CCCATGCACCTTCATGGCATGAATTTTCATGTTTTGGCTCAAGGGTTCGGGATTTTTGAT
CCGACTAAAGATAAACTCAAGTATAATTTGGTGAATCCTCTAATTCGTAACACGGTTGCT
GTGCCAGTAGGAGGATGGGCTGCTATTAGATTTCAAACAAACAATCCAGGGGTATGGTTT
TTGCATTGCCATGTGGATGATCATAACCTTTGGGGACTAGTGACGGCTTTCATAGTTGAG
AATGGACCAACACCTTCCACTTCTCTTGCTCCACCACCTCCTGATTTACCTAAATGTTAA
TTACCAGTTAGTTAACAGATTTTTCGCAGATTCTTGAAAGTTTCTAGAGATACAAGTCTA
AGAAGAATTCAGTATTGTAGTCTAAATATTTTCAATTACATTTATTGACAACTTTGATAT
GAAAAGGTTAGGAGGATATTTGCAACCAACTAAATATATGAATAATTATGAAGATTGCAA
AATGAAGATTGTTATGTTCTCCTATTTCTTATACTCTGAT
>Alp18_12980_c3_g1
ATCATACCTAACAAAACATTAACATAAATACCAAATAAATAAGGGGAGAGAGGGTCCCCT
TGACAAAGACCCCTCTTAGAAATGAAGTCTCTACTAGGTTGACCGTTGATCAGAATCTGG
TAAGTAACTGACTACATGCATCTCTTGATCAAATGAACCATCGATGGCAAGAACCCTATT
GCCTCCATAGCTGCAACTATGAATTTCCATTTTATTCTGTCACAGGTTTTCGACATGTCA
ATCTTCAGGGCCATCACTTCATTATTTCCTTTTGTTTTATTTTTCATCTAGTGCGAGCAT
TTAAGAGCAATAAGGGTGTTGTCCGTAATGAGCCTTCCTTTAACAAAAACACTCTGCTCC
TCATCAATTGTATCTGGTAGAACTTTCTTCACTTTGTTGGCTATCGTTTTTTTCACTAGC
TTCACTATCACGTTGCAAAGACTGATTGGCCTAAAATCCTTTGAAGAACTAGG
>Alp18_12981_c0_g1
ACCAGATATCATAGTAAATAACAACAGCCAGTACTAGCTAGCTTATTAGTATGGCTATCC
AACAATCTTTGCTAGACAAGCCTAGAAAATCACTTCCCAAAACATTCTGGTTAATCCTCT
CTTTAGCTGCTATCATAAGCTCATCAGCCATTATTGTTTCTCATCTCAACAAACCAACCT
CATTCTTCCACCTCTCCTCAGCTCCCAATCTGTGTGAGCATGCTGTTGATACAAAATCAT
GCTTAACTCATGTATCAGAAGTTGTTCAAGGTCCAACCTTGGCTAATACAAAAGACCACA
AATTGAGTACACTCTTGTCCTTATTAACTAAATCCACCACACACATTCAAAAAGCTATTG
ACACGGTCAACGTTATTAAGCGCCGAGTTAACAGTCCTAGAGAGGAGACAGCTTTGAATG
ATTGTGAGCAACTAATGGACTTGTCCATAGATAGAGTTTGGGACTCAATGCTGACACTCA
CAAAAAACAATATTGACTCTCAACAAGATGCACACACATGGCTAAGTAGTGTGCTCACTA
ACCATGCAACTTGCTTGGATGGTTTAGAAGGTACATCTCGGGTGGTTATGGAAAGTGACA
TCCAAGAGTTGAGATCTAGAGCTAAAACTTCTCTAGCTGTGTTTCTTGCTGTTTTTCCTC
AAAAGGGTCATGACCAATTTGTTGATGAATCATTGAATGGGGAATTTCCATCTTGGGTTA
CAAGCAAGGGCAGGAGGCTTTTGGAGTCCTCAGTTGGGGACATAAAGGCCAATGTTGTGG
TGGCTAATGATGGTAGTGGGAGGTTCAAGACTGTGGCTGAGGCTGTGGCATCTGCACCTG
ACAACGGAAAGACAACGTATGTTATTTATGTGAAAAAAGGATCATATAAAGAGAACATAG
AAATTAGTGCCAAAAAAACAAATGTGATGCTGGTTGGTGATGGTATGGATGCAACAATCA
TCACAGGCAACTTGAATTTCATCGATGGAACAACAACCTTCAAAAGTGCTACTGTTGCTG
CAGTTGGGGATTCGTTTATAGCACAAGACATTTGGTTTCAAAACTCAGCAGGCCCAGAGA
AGCACCAAGCAGTGGCACTCCGCGTCGGGGCTGACAAATCCATCATCAACCGATGCCGCA
TTGACGCCTTTCAAGATACTCTTTACGCACATTCCAACAGGCAATTTTACCGTGACTCAG
TCATTACAGGTACCATCGACTTCATCTTTGGAAACGCGGCTGTCGTGTTCCAAAAGTGCA
AGTTAGTCGCCCGAAAGCCCATGAGCAACCAAAACAACATGTTCACAGCCCAAGGTCGAG
AAGACCCAGGTCAAAACACAGGAACTTCAATTCAACAATGTGACCTAACACCAAGCTCAG
ACCTTAAGCCAGTTGTGGGATCAATCAAAACTTTCCTTGGCCGACCATGGAAGAAATTCT
CTAGAACTGTTGTGCTGCAATCCTTTCTGGACAGTCACATTGATCCGACAGGATGGGCGG
AATGGGACGCTGCGAGTAAGGACTTTTTGCAAACGCTGTACTACGGAGAGTACATGAACA
ATGGAGCAGGTGCAGGTACGAGCAAGAGAGTGAAGTGGCCTGGTTATCATGTTATCACAA
GTGCAGCGGAAGCTAGCAAGTTTACGGTAGCACAACTAATTCAAGGTAATGTTTGGTTGA
AGAACACTGGGGTGGCCTTTACTGATGGCTTGTAGTATGAGCATGAGGGAGCAAGTTTGT
ATTGGTTTGTTTCTGCCGTCGGTGGTTGTTGTAATAAATAAAATTAAATGTTTATATTTT
ATGGGCAGAAAGTTCGAAAATTTGTTACTGGAGGGTCTCGTAGTCTTTATTTATGAAGCA
AGAACACACAACTACCCATTCAATTTATTTAGCACACACTCATAAATCGAATAAAATACA
AAAAGAAAATAGGAAATATGGTTATTAATTTTAGAATAATTAAAT
>Alp18_12982_c0_g1
ATTTCCCATGCAACCATCCTATTCATGTTCCTACCTTTTTGTTACCACACTAAACTTTCC
CACAAAAACAAAACAACATTATCTCAACACAGTCTTATGAACTTCACGTGTCGTGTTTCT
TCTCCTTATTCACAATCACACACAAAAACTAACATATATGATATATCCTCATCCACATTC
CACAACACACCAATATTAGTAAAATTTCACCAAAAACTAAACATGTTTCCTCTCTTATTC
CTACTCTTAAAACTACAAATCTTCCACATATATGCATCTCAACCTCTCTCTAACACTGAA
CTTAACACTCTTATTGCCATAAAAGAATCTCTAGACCCAGAAAACCATGTGTTATTCTCA
TGGAACAGTTATTCTGACCCATGTAGTGGAACTTTTGAAGGTGTTGCTTGTAACGAACAA
GGTTTTGTTACTAATATATCACTTCAAGGAAAAGGTTTATCTGGGAAAATACCTTCGGTT
ATTGGTAGTCTTAAGAGTTTGACTGGTCTTTACCTTCATTTCAATGCTTTGAATGGGATT
TTGCCTAGGGAAATTGCTGGTTTATCTCAGCTTAGTGATTTGTATCTTAATGTTAATAAT
CTCTCTGGTACTATCCCTCGTGAGATTGGTAACATGTCAAATCTTCAAGTTTTGCAGCTT
TCTTATAACGAGCTTAATGGAAGTATACCTACGGAGTTAGGAAGATTAGAGAAGCTTAGT
GTGCTTTCACTCCAAAATAATCACTTACGTGGCGCGATTCCTGCGAGTTTTGGTGAGCTA
GAGACACTAGAAAGATTGGATCTCAGTTTTAATACCCTTTTTGGTCCAATTCCGGTAACA
TTGTCTTATGCACCTAAACTACAGACTCTGGATGTTCGAAACAATTCACTCTCCGGAAAC
ATCCCTCTAGATCTGAAAAGACTAGCAGAAGGGTTCCAATATTCGAACAATCATGGTTTA
TGTGGAACTGGATTTGCCAATTTAGATTCTTGTCAAATAGTAAGCAATTTAGATCCAGTT
AGACCTGAACCATATGTACCTACAAAGAATTCTACAATTGATCATCCGACATCGCCTGAA
CAAACGGCTAAAAACTGCAGCAATGCTGATTGTAGAAGGCGCTCAGAATCTTTGATAATT
GCTTTGATTTTTGTGATGATTGGTGTAATTTTTGTTTCTTCAGTTACGGGACTTTTTCTG
ATCTTAAGATATCGTCACCCGAAACAGAAAAATGGAAACACTGCTGAAATTTCTAATAGT
CGTCGGCTTAGTACTGACAAGATCAAGGAAGTATGCAGGAAAAACGCGTCGCGGCTTATA
AGTTTGGAGTATTCCAATGGATGGGATCCGTTATCTATTGATCTCGGTGGTCATTCCCAG
GAGTTTCTCCGAAGCTTTATGTTTAATCTCGAAGAAGTAGACCGTGCAACTCAGTGCTTC
TCGGAGCTAAATTTATTGACGAAGAACAGTATTTCAAATAACTATAGAGGAATCTTGAGA
GATGGATCTTTTGTGGTTATAAAGTGCATTGCTAAGACAAGCTGCAAGTCTGATGAAACT
GAGTTCTTGAAAGGCTTGAAGATATTAACTTCGTTAAAGCACGATAATCTAGTTCGGTTG
AGAGGCTTTTGCTGTTCGAAAGGCCGCGGGGAATGTTTTCTGGTTTACGATTTTGTTTCA
AACGGGAGTCTGTCAAAGTATCTTGATGTTAAGAGAGGAAGTGATGAGGTACTTGATTGG
TCCACTAGAGTTTCCATTATCCATGGTATTGCCAAAGGTATTGGTTATCTACATGGAAAA
AGCGGGAGGAAGCATTATTCTCTAGTTCATCAGAATATATCAGCCGAAAAAGTACTTCTC
GATTCTCAGTATAATTCCTTACTTGCAGATTCAGGATTGCACAAACTACTTGCAGATGAT
GTTGTTTTCTCCACCCTCAAAGCTAGTGCTGCAATGGGGTACCTGGCACCAGAATACACG
ACAATAGGTCGTTTTACTGAAAAGAGTGATGTGTATGCTTTCGGGGTGATAGTTTTTCAA
CTTCTCATTGGAAAACATGATATCACCCTATTAAGTCACCAATGGGAAGAAACTGGTTGT
TTGAAAGATATTATTGATGAGAATCTTGAAGGGAAGATTTTAGAATCCGAGGCAGAGAAA
TTGGCGCGACTCGCTTTGGTTTGCACAAATGAGTCTCCCGATCTCCGGCCGACTATGGAG
AATATAATGATCGAACTGAGTGATGATAAGTGGTAAGCAACCATGTATTTCATGACAAGA
AGATTGACATTTTAACTTGGAGTGGTTGTAAAATAGTATAGAAGTTTTCTTAGTAAGTCA
ATTATGTTTAAATTGTTTTGTATTATAGTTGAGAACATGTAAAGTTTAGATAAATTTCAC
ATGTATAGAAGGAATGTTGCTTTCTAGGTTCATAATGGGAAA
>Alp18_13077_c0_g1
CAATCTTATCCCTGTTATTAAACTCTACTGTCCACCGAGAAACATTGTTGAAAGTTCTTG
ACCAAGCATTTGTAGAACATGATGTTACAGTAGACCAGTTTACCAGTGTGGTTGGAAACA
TTACATCTTGCAATAGCCTAGGGTTATGTGATGAAGATCTGCCTGAAGAAGGAAAGAGTC
ACAACTGGGCTCTGCATATCTCTGCCAATTGTCAAGGGGATTCTTTATCCAACATTTTGG
TTGATACAGGTTTGTCGCTGAATGTGATGCCGAAGTCGACCTTAGTAAAATTGAAATATT
AAGGGGCCCATATGAGGTATAGTGGGGTCATTGTTAAGGCATTTGACGGTTCGAGAAAAT
CTATGATTGGAGAGGTGGATTTACAAATCTGGATAGGCCCGCACTTATTCCAAATAACTT
TCCAAGTTATGGATATTGTGCCTACCTACAATTGCTTGCTAGGGCGTCCTTGGATTCATG
TGGCTGGTGCCATCACTTC
>Alp18_13902_c0_g1
TGTTGAACTTCTTTGGTCATGTACCTGTCTGTCTTGACTCCTGTGAATTTGAAGTTCTCT
TCTGAGATAATATTCAAAGTTGATTACTTCTCATACGAAATACACAATGTACTTGATAAC
TGCTTATGGCTATCTCTAAATCCTTTAGGTTACCAATACAATTTAGTATCAATTTGGCTC
CTCAGAAGTAGGAGTTCTTTGAAATAATGTGTGGATATGCTGATAAGAATCATTATTTGA
GGTTTTAACATTGTTATACCTGTGCATATATTTTATTACAATCTTAATTATAAATTTTTT
CAATCAATGGTTGTTGCTTC
>Alp18_13902_c0_g2
GTGCAAAGAATGACGTATTTCAAGGTTGTTCACGCAATTTCTTCTCTAATTTAATAATTA
TACTGTACAGCATAACATTTTACATTATAAAGCAACAAACTGCTAAATCTCTACTTTAAC
CAAAGTATATAGTATATGCAACCCCAAATCCTCAATACGTATGCACTTTTACAAATAAGG
AAGCAGTACATGATTTGATGTACAGTTTCCCTATTTAGCTGTAGTAAATAAGGAAGCAGT
TAGTGTTGATAGTCAAGCTACTAAAAAATAAATATTGTTGGCTATTGAGGGGTAGATCAG
AGCAAAGACACTATTAAATGTTTAAAAGTGGTTTTATAATTGTCGCATACTGATAGTGAA
TATCATGTGCAGTGCAGGTTGCGGACATGTTAGTTTACTAATGAGTTCAAATATGATTTG
TTTCTCTATTCTTTAAATCGGGTTGTTCTTGTTGGTTTGTTTGCTTTTTCTGAATGAACC
TCATATTTCAAGAGTTTTCTTCCGTTGTAATTCTCTATGTTATCTGTGTTGAACTTCTT
>Alp18_13902_c1_g1
GGAAAAATAGAAATCACGATAATAATAATAACAATGGTTGAAATTTTGAAAAGGAATTAG
AGTCAATTGAAGTTCTAACCAGAAATACTCGTGAGTTTGGGTTGAGAGTGAAAATAAATT
AATCATTTGGCGGGAGATATATATATAACACTCATTCGGCGTGCTCACTTCACCTCTCTC
TAATCCCTCAAAGCAATTTCGTAACCGTCTCGCGTGGTGTTGCAGAAAAATCAGGTCATG
GAAGATCAACCTCCACCTTCCGAAGCATCAACTCGTCGTCCCAAGAGGGGTAGACCTCCG
AAGCAAACTTACAGGGAAGTTGATCTAGATGAAGATATGGAGGAGAGGGAGAGTTCGCCT
GAAGATTTCACCGAACATCGTCCGGTTCCGAAACCTAAGCGAAATCGTAATAACGAAGGA
GCTGCAGCTCCGAGTGCATCACTTAAACCTACTGATCAGACTTTGATTGAGGCGATCAAA
AGTAACGGCAAACTTATTCCTCACGTGGTCAAACTTTGGGTTGAAAGCTATGAAAATGAT
CCACTATCTGCATTGGTTGAACTCTTGACAATGCTGTTTGAGGCATGTGGAGTCAAGTAT
CACGCCAAAAGTGACCTCATGCATGAGATTGCTGTTGATGATGTTGTTGTTGATCTTGTC
AACTCTGCTAAAAGGGGTGAAGTTGTAGATTATCTAAATTCCAAAAAGAAGGAGTTTAAA
AACTTCAAAGAGAATCTAGAATCATTCTGGGATAATTTGGTCCGTGAATGTCAACATGGA
CCATTGTTTGACCAGGTTTTATTTGACAAGTGCATGGACTACATCATTGCACTTTCATGC
ACCCCTCCAAGAGTTTATCGTCAAGTTGCTTCATTGATGGGTCTTTCATTGGTTACATCA
TATATTACTATTGCTAATATGCTTGGAGTACAAAGAGAGACTACTCGTAGGCAATTGGAT
GCTGAAAAGAAGAAATTAACCGAGGGGCCTCGGATAGAGTCGCTAAATAAAAGGTTTGCT
GAAATGCATGAGAAAATAACGCTGTTGGAGGAGATGATGCGCAAGATATTTACTGGGTTA
TTTGTGCATCGCTACAGAGACATTGACCCCAATATTAGAATGTCATGCATTGAATCACTC
GGTGCATGGATTCTGTCATACCCGTCACTTTTTTTGCAGGATTTGTACTTGAAATATCTT
GGGTGGACGCTGAATGACAAAATTGCTGGTGTTAGAAAGGCTTCAATACGAGCACTGCAA
AATCTTTATGATATGGATGATAATGTACAGACCCTTGGTTTGTTTACTGAGAGATTTTCT
GGCCGGATGATTGAGCTTGCTGATGACATTGATGTTCCTGTGGCTGTTCAGGCCATTGGC
CTTGTTAAACAACTGTTTAGACATCAACTTATTCCAGAAGACGACTTGGGTCCTTTATAT
GATTTGCTGATTGACGATCCTCCAGAAATCAGGCACGCCATTGGAGCATTAGTATATGAT
CACTTGATTGCTCAAAAATTTAATAGCTCCCAATCAAGATCATTAGGTGAAAATGACAAT
TCTTCTGAGATTCATCTCAACAGAATGTTGCGAATTCTGGATGAGTTCCCACCCGATCCA
ATTTTGACAATTTATGTTATTGATGACGTGTGGGATTACATGAAAGCTATGAAGGATTGG
AAGTGCATCATATCCATGCTCCTTGATGAAAATTCATCAATCTCTGACAAGAGTGCAACA
AACTTGGTTCGACTCCTGTGTGCATCAGTGAAAAAGGCTGTTGGAGAGAGAATAGTTCCC
GCTATTGATAACAGAAAGCAGTACCACAGCAAAGCCCAGAAAGAAGTATTTGAAAATAAT
AAACAGGATATAACTGTTGCCATGATGAAGAGTTACCCATCACTCTTGCGGAAATTTATT
TCGGATAAAGCTAAAGTGTCATTGCTGGTCGAGATTGTTTTGTATATGAACCTTGAGTTT
TATTCCTTGAAGAGGCAGGAACAGAATTTCAAAATTGTCCTCCAGCTTATGAAAGAGGCA
TTTTTTAAACATGGTGACATGGACCCACTGAGAGCTTGTATGAAGGCAATTAATTTCTGT
TGCATCGAAAGTCGAGGGGAATTGCAGGATTTTGCTCGAAATAAGCTAAAGGAACTCGAG
GATGAAATTATTTCTAAGTTGAAATCTGCCATTAAAGAAGTAGTGGATGGAGGTGATGAA
TATTCTCTTCTTGTAAATTTGAGAAGGTTGTATGAACTCCAACTGTCTAGATATGTGCCT
ATTGATAGCATATATGAAGACATTGTAATGGTGCTACGTGATTTTAGGAATATGGAGGAT
GAGGTTGTTGGTTTCCTGCTTCAGAACATGCATTTTCATCTGATTTGGTGTTTGCAGTCC
ATCATAGATGGAAAAAGTGTTTCTGCTGCATCCATAACTTCTCTCCTGTCTAAGCGTGAT
ACTTTGTTACAAGAACTTGTATATTTTGTTGTTAACTTGGCAACTGACAGCAATGGAGGT
AAAAGTGGAAGTGAACTTGCTCGCAGAGTATGCATTTTGCTTGCAGAAACATGGTGCTTA
CATAGGCCGGCAATATTTCTTAAGACAAAGCTGGAAAGGTTGGGATATCAACCTAGTGCG
TATGAGGTCCAGAAGTTCTGGGAGCTTTGTCAACTGCAGTTTAATGGTTCAGATGAGGTA
GAAGAAGACGATGTAAACAAAGATACAATCAAAGAATATTCAGAGGAGACAAATAGATAT
TCTGTTATAATTGCTGCTTGCAAACTGATTACTAGTAATGTTGTCCCAAAGGATTATCTT
GCTCCCGAGATTATTTCTCATTTTGTAATGCATGGAACGCGTGTGACAGAGATTGTAAAA
TATCTGACCACATTTTTGAAAACATCAGAGGATGATTTGGCTGCCATTTATCTTGAAGCA
CTTAAAAAGGCATATCTGCGGCCTACTGTCGATAATGCTGAAAATGATAATATTTCATCA
GTGAACTCTTTCTCGGGATGTAAAAAATTGGCAACTCAGCTTTCTGGAACTTTTATCGGT
GCTGCTCGGAATAAGCACAAGTCAGACATTTTAAAACTTGTCAAGGATGGTATTGAGTAT
GCTTTTGTAGATGCTCCAAAACATTTGTCTTTTCTGGAAGTGGCGGTGATGCATTTTGTG
CCAAAACTCCCTTCATCAGATGTGTTGGAAATTATGAAGGATGTTGAAAGGCGAACCGAA
AATGTAAATAAAGACGAAAATCCCAGTGGCTGGCGTCCCTATTGCACATTTATTGAGGCC
TTGCGGGAAAAATGTGCAAAGAATGACGTATTTCAAGATGAAAAAGAAGGGGTTTCTGTT
AAGCGTCGGGGTCGTCCACGGAAATTGCAAACCATGGCAGGGAAGAAGCTTTTTAATGAG
CATAGCTCAAGTGAAGATGAGGATTCCATTAGTGCATCCGAACAAGATGCTCAAGATGAA
AGGGGGAGGCAAGAGGAGGAAGTTGAAGGCACTCCTTCAATACATTCAGCCAGGCTTTCA
AAGTTAAGGTCGCTGCGAGTTTCTAGAGAGGAAAGCAAAGGTCAGACAAAGACCGGGAAT
TCTGTGAGAGCTGTAGACAATATATCTGCTTCTAGAACATCAGGAGCTTCAAACTAACAT
ATTGCAAAGTTGGAGGAAAAAAAGTATATTTGCAATTACTTTGGTGCATATAAAGTTTAG
TTGTTGGTGGTGTAAGAAACTTGTTACAGGTACTATATAAGTGTAATAAGGTTATTAGAT
TCTTTGATTTGTCAGTACTCTTCAAGCTCTAGAGCTATTTCCTGGATTAGGAATTTAGCT
AAACTTGCTTATTTTATCAGGTATTAATCTCATCTTCACTAGTACTTTGGTCTACTCCTC
TTACAAATATCAACTTCCAACTCTCTAAGAATTATTAGGTGGCTGAGTATATTTTGAGAA
AAATCATACGAATGAGATTGACATGGAGGTTGAGTTAAACTCTTTTCCCTTTAAAAAGAA
ATATAACCAATACTTATATTTGGTGGTAAAATAATGAAGTAAACTAATATAAGATAGATC
ACTCTGTTCTATATTTTTTTTATGCGTCCCTCTCTAATCCCTCACTAGGAACATATTCAC
TGTATAATTTTA
>Alp18_14838_c0_g2
TGAAAAGGAATTGTTTTGTGACTATAACCATTTGCAGCACTGTAGTCGTTGCATGTCTTG
TTAATTTACTCATGTAGTTTGATGATAGATTTCTTTCTATGGGCAGTTATGGGTTATATG
TGGTACCCTTTTAGAATAAACATATAAAGGAAAAGAGAAAGTAGTTATGGGATAGTTTGG
GAGAGAGAGACCTAACTCTCGAATTCTTGGAGGGAGAGACCAAGACTCTCGAATTTCTTG
GGTTAGTTTATGTGAGTTATGTATTCTCTATAGTGTAATTGCGTGTCTGTTTAAATTATT
CTGCCATAAATAAAATCGGTTTCTACAATTAATTTGTATTTCGGTACTAGTTTCTATCAT
TTGACTTAATAAGTGGTCTCACTTCTGAAGTATTCTCTCTACCTTTGTTTTTTGGCAGTG
TAGTGATTGGATCATTCACACTACTTTGTTTTCTTAACAAAATCATGTTTGGTACTTCCC
ATGTCTGGAATACAATTTTGGTCGTTAAATTCTTGATTTGTGCTCTTATGGTTCTGTATG
TGTTTTGCAAGTAACAACTTATGAAATATAATAATAAGTGACTGTTTTTGTGGTTACATT
TTTTATCAATGGTGCTCGCTGCTGAATGTTGTTAGGGTGACACCTATT
>Alp18_14838_c1_g1
GGCATTCAAGAAAGATAAAGATCAGTATGTATCTCATTCTCGTGTTTACCATTAGTATGT
AGCTTACCAGAACCTATATATTTGATTGATGGGATTTTGAATTTGAATGTTATCATATTT
TTGCTATCTTCATTCCAATGGTAACTGGTGAGTGATAAGTGTTCGAGAGTGTGGGTGTGT
GTACTGATACCTGAACTAGAAATCTCACTAATATAATATGGTTGATTCTTTGTGGGGGAA
TCTCTAGCTAGGATGTATAATTTTGGTATTTGATGACACATGCCCTGAGGACAGTAATTT
GTGACTGTCTGTTTGAAATGTCACACAGATTAGTCTTTACATGTTGACCCATCATGCTAG
ATTCAATGGTTGGCATTTTTAGCCTATCATATCAGAGACTCATATCACTTATTGCATTTA
TACACTAAGTGTTCTGTTTCGGGGGTGGATAAACACATAAATCGTGTAGTTAACAGACTA
GGGAAAACTATATGAGAAGGTAGAATAAGATTATTTTTCAATTGG
>Alp18_14839_c0_g1
TTTTTTTTATATATTTTTTCAAAAAATGTTCCATCTTTATCCAAATTTTAGTATTGAATA
ATATTTTCCTTCATGTTTTGCTTTCATCACTGAATATGCTAAGATTCTTTCTTTCTCTCT
TTTTGCACTAAACTCCACTTGTTTTAAATCTCTCTCAATTCCCTCGAATTGCGTTTATTC
AACATTTCTCTCTCACTTTTTCAGCTTCAAAAAAGTTAGTTATGGGAAAAGCTAGTAGAT
GGTTGAAGAGTTTGTTAGGAATGAAGAAGGAGAAAGAGAAAGAGAAGGAGCATGTTGATG
TTGATGTTAATTCAGGTTCATTGACACCTAATAACAGTAAGAAAGAGAAGAAAAGATGGA
GTTTTGCAAAGCAAGGGAAGAGTTTAGATTCTAACATTACTCCAACTTCAGCTTCTGATT
CTGATTCTGCTTGGCTTAGATCCTATATGGCTGATACTGAGAATCAGCAGAACAAACATG
CAATTGCTGTTGCAGCTGCTACGGCCGCCGCTGCCGATGCAGCCGTGGCCGCCGCACAGG
CTGCCGTGGCGGTTGTGAGGCTGACAAGTCAAAGTCAAGGTAGAGGTACATTGTTTAGTG
GAAGTAGAGAGAAATGGGGTGCTGTAAAGATCCAAACTTTCTTCAGAGGCTATTTGGCAA
GGAAAGCTCTTAGAGCATTGAAAGGATTGGTTAAGATACAAGCTCTTGTTAGAGGCTATC
TTGTTAGAAAAAGAGCTGCTGCAACTCTTCATAGTATGCAGGCTTTGATTAGAGCTCAGA
ATTCGGTCAGAACGCAAAGAGCTCGTCGATCCATGAGCAAAGAAAATCGGTTTCTATCTG
AAAATCTTGCTAGAAAATCTCTGGAACGATATGACGAACCAAGGAGTGAATTCCACAGCA
AAAGACTACCAACATCTTATGAAACACCATTGAATGGATTTGATGAAAGTCCAAAGATTG
TCGAAATCGACACATACAAAACCAAATCAAAATCTAGAAGATTCTCGTCAACAATGTCCG
AATACGGAGAAGAATTACCACCATGTCATGCAACAATTTCATCACCTCTTCCAACCAGAA
TCTCAGTTCCCGATCATCGCAACCATCAACAACAGCAAGACTTTGATTGGTATTTCAACA
ATCTTGAAGAGTGTCGTTACCCAACAACACATAACACGCCCCGTTTCAACCATTCGTCTT
CGACGCTTCCTCCAAATACACCAGCAAAAAGTGTTTGCGGCGGCGAAAGCACTTTCTATA
GGCCTTATTATTACTCAAATTTTCCGAATTACATGGCGAATACTCAGTCATTTAAGGCGA
AGTTAAGGTCTCATAGTGCTCCTAAACAAAGACCAGAAGTTAAGAAAAGGCTTTCACTCA
ATGAAATGATGGCTGCAAGAAACAGTTTAAGTAGTGTTAGAATGCAAAAGCCACAATCAT
CCAATTTACAAACACAACAAGAAGAGGAATCTTGGAATTTTTGAGATTCTCAGTTATCAA
ATGATGTTATAATTAGTGCTTATGAATTTGTTTTTTTCCCCTTCTTTTTCACTTATGTTT
GTGTACATTCTTCTAAAGAGTTTTTTCTTCTTCTTTGAATCATTCATTTTCTTTTGTTAT
TTCCAAG
>Alp18_14848_c1_g1
TTTAAAAAAAGTATATATCCAGTGTTAATGTTTAGTGCCTGATGCTGGCTCGGTATACCT
CAACTAGCACCTTCAGATTCTTTTCCAAACAAAGCTTACAGTTCATTACCTTTATCTTCT
GTTGGGTGTGGGGGAGATAAAACATCAGTTTCTTAATGTAGTGATCACTTTTATTTATTT
GTTTCAAGAATACTCCTAAGGAATGGCAATCAAGTTTAGTTAAAAAGTGTGCATTTAGTT
TGTTTCTTTCCATTTTCTGGATTACAGATTGCTAAGATTAAAAATCTGTAGATTTAGTTA
TCCTGTAGTGTTATGTAGAACCGGCACTTTAGGTTTAAGGTGTGTCTGGCACACATATGA
CACATGTCAGACACTCGATTATAGTGTTAGGATATAATCTTTCTAGGCTCTGATATGTTG
ATGACACTGCTCTGGCACCTAGTCGACACTTCCATTTGGTTGGAAATCAAAAGAAACATG
GTTGGTCAACTAGTGCGTGAGACTAGAGTCCTTAAGTTGATTAGATATGTTTTTTCGGTA
ATAGATGGATGGATTGAAGGTAATAG
>Alp18_16215_c0_g1
CTCTTCCACTTTCTGAGCCTCTCCGTTCTCTCTCTCTCGTATCTCTCTCTTCTCGCGAAC
GCTACACGCGAAGCCTCGCCGGAACAGGGTGATCCCACGGTGGTGATGGAGGAATTTCCG
GGTGAATGGTCATGGTGGTTCCGAATCCCAGCTTGGATTCATCAGAACGTCACTCCTTTT
TCGAATCGAGCAAAGAGGGTTTCGAAATTGGGGGTAATGGTCGTGATGATGGGGTTTGCA
CGAGGTTGCAGGTGGAGGTGTTTTCGACAAAAGTTAAGTGGTTTCTTAGTTTCTGATAGC
G
>Alp18_16217_c0_g1
GAAAATGTTGTTTGCGATTAAGAACAAGATAAGAATAGACTGGATTCTAACAATCATGTA
TCATCTTCAACAACAATTGTCTCTCTCAACTCGGCTTCCATATGCCCGGCTTATTTCCCG
GATACTTGAGATGACTAATTTGGATTTAAATAGGGAACCTTGTACGAAGATGAGGTCGAC
GGTAAATGAAATTAACGAGATAACAATTGTGAAGAATACTGGTATTATCAAGGATTCAAA
TGGGACTTTCCGGTATGCCGATGAAGATCAAGCGGCAAATCAGCCCTTTCCAATGCCTGA
AGGTGGTGTCACTAATGAATTTCTTTACCAAACCATGATGCCACAACACCGTGAGTCATT
AAACCTTCATCGTGAACACTCTCGTGCCCTTGCCTCCCTTCGTAACCTTGTCCTAAACTC
TCGGAATCCCTCAGCCCCTGTTGAAGAGGACGGTGAAAGTGAAAGAGAAG
>Alp18_16250_c0_g1
TCCATTTTCACTTGTATATGGTATGGAAGCTGTGTTACCAATAGAAGTTGAAATTCCATC
AATGAGAGTACTTATGGAAACTCAGCTGTCTGAGGCTAAATAGTGTCAAAGCAGATATGA
TCAGTTGAATTTGATTGAAGAAAAGAGAATGACTGCCTTGTGTCATGGACAGTTGTATCA
AAAGAGAATGAAGCAGGCATTTGATAAAAAGGTTAAACCAAGAGAATTCAAAGAAGGTGA
CCTTGTGCTCAAAAAGATGATACTATTTCACAATGATTCCAGG
>Alp18_16251_c0_g1
ATATTGTGAAAGAAATATGAGAAAGTGGTGTGGTTGAGATTCAATTGTAAATATTGTGAA
AGAAATATGAGAAAGTGGTGTGGTTGAGATTCAATTGTAAATATTGTGAAAGAAATATGA
GAATGAATATAAAGAATATGAAATGTTGAAGAAGATGAAAACCGAAATTATGACTCCAAA
ACCCACAGCCTTTTGGAAAGCTGAACAAACTCTGATCAATCTTTTCAACCACTGTTCCAC
GACCAACCATTTGAAACAGATACATGCTCGAATAATCTTAACTGGTTTTCATCACAACCT
TATTCTCGCAGGAAAGATTATCATGTTTTCTGCTGGAGACACCAATTACGCACTTTCTGT
ATTCCACACTATTCATAAACCAGATGCTTTTCTTTGGAATACCATCATTAGGTCTTTTGG
TTATTCCACCCAACCTCTTAATGCTATTCATTTCTACAAAAGAATGCAGCTTGCAAGACA
ATGTGTGGTTCCTGATAATTTTACCTTTTCTTTCTTGCTTAAAATTGTTCCTAGATTAGG
ATCACTTACCTTGGGGAAGCAACTTCATTGTACCATCTTTAAGTTTGGTCTTGAATCTCA
TACTTATGTTAGGAATTCTCTAATCCATATGTATGGTATGTTGAAGGATTTACGAGTTGC
ACACTACTTGTTTGAGGAAATGCGTAAACCGGATTTAGTTGCATGGAATTCTATCATCCA
CTGTCATGTGTATTGTGGAAATTACAACCAAGCTCTTGATTTGTTCGCGACAATGCAAGT
GCAGCCTGATGATGCAACTTTGGTAGTCATCCTTTCAGCTTGTGGTGCAATAGGAGCGCT
TGATTTTGGGAGGAAGGTTCACTTGTTTATACGAGATAATACTAATAATCTTGGTGAAAG
TATATCGGTCTTTAATGCCCTTGTTGACATGTATGCAAAGTGCGGTGCTGTGGAAGAAGC
CTACGAGACATTTAGCAACATGAAAAGGAAGAACTTGGTTTCGTGGAATATCATGATTCT
CGGCCTTGCTTCCCATGGTAACGGAGAAGAGGCTTTATCGCTTTTTACAAGAATGCTACG
ACAGAATGTTGAGAGACCGAATGACGTTACTTTCTTGGGAGTGTTGTGTGCTTGTAGTCA
CGGAGGATTGGTTGATGAAGGAAGATGGTATTTTGATATTATGAATAGAGACTATAACAT
CCAACCTACAATAAAGCATTATGGGTGCATGGTGGACCTTTTGGGCCGTGCGGGTTTAGT
CGTGGAAGCATACAAATTGATAAAGAACATGCCAGTAGAGTGCAATGCTATTATATGGAG
GACATTGTTAGCGGCATGTCGAAATTATGGAAATGTTGAACTTGGTGAGAAGGTAAGAAA
ACATCTATTGGAATTGGAACCAGACCATAGCAGTGATTATGTTCTTATTGCTAACATGTA
TGCAAGCACGGGTCAATGGAATGAAATGAGCAACGAGAGAAGATCAATGCAAGAAAGGAG
AGTTTGGAAACCAGAGCCTGGTAATAGCTTTATTGGCATTCCTGAAATGAAATTGGAGAA
AGAGATTGGTGAAAGATTGTTGTAACGCTGCCCAGAAGTTTTCCTTATGCTTAAACAACT
GCCAACATTCATGTTTAAAGGTTTTAACTGACTTGGCCACGGATTCTTTCTTGAACTTCA
TTTATATGGAAGAATGAATACCACCTGCAGCAATCACCTGCTAAGAGCCGGAGAGTTTTC
AACCAGTAAGGAGCTTCCTCTATAAGTTCTATTGGTAATGGATATCTCACTGCAGCAAGA
GTCTCAACTAACTTCCATGTCTTCTACTCTTCATCCCTTCTGATTAAGCACGCTACCCCA
TGAAAATGAATTCATTTATTTGAAGTTTTAATTACTTAGTTGGCAGATGCAAGAGCAGCT
TGACTACAATCCACAGATTTGGCACAAGTCTATGCCTCTCAAAGTCTCAGTGTTTACTTG
GCAATTGTTTCAAAATAAAATCGCATATAAGGATAATCTATTAGAGTAATTATTAGTGAG
CATGCAACATTGTGTGTTAGTGGGTGTGGGGAGTGTGAAAATGTAAACCACTTATTCTTT
GAATCCAAGGATGGGTCTCTCGTCGCACATAATGTCGCATGAGAACCCGTTGTCGATTAG
GATCCTAAATAGCCAATATTTGCTACTGTGATCATAATTACCGACGGAGAGACCTCATTG
GGAATGTTGTTTACCTTCTCGCTGTCTTTAAATTCAAGGATAGGCCTCTCATCCGCTGCC
GTAACCCCTTTCCTCATTGCCTCCAGTTCCACAACCTGTCTCTCCGCGGTCCCCTTAGGT
GTTTCTTTCGGGCGGGGTAACCCTCTAGTGATAGAAGCAAGGAGCGGTTGTTTTCCTTGT
TTAGGACGACGGGAGGTAAGAATCTCGGGAATAGTTTCAGGATAACTGTGTTGTGGTGCA
TCCAGCTGAGCCGCGACCAGATTATAGATGTTGGTAACAAGTTCATTAGCACCTTGCATC
TCGTCTGCAGCTTGGAGTCGTTGGAGATTCTGAGACACATTTGGCTCTGACGATTGCAAT
TGTGGCGGAGTTTACTTCAACGTGTGAGCTTGGAATTCTTGTTGAAACACTTGGAATGAT
GATGAGACTTGAAAAGTATCTTGCACAGCCAGTTGAGAAGTAGGGATCTTGTGAGATGCA
ACAAATGTAGAAGTTACTTGACCTAGAAGTTACTTGACTAGAACTGCTACTTTTGGCGGA
GGAGGCTCTTCAAAGCGTGAGGGTGAAGACTGACGCAATGAAGTTGTGGAGCGCCGGGAA
AGATGATCGAGCGTTATGTGTAGGAATGGCGATGAGATGAATCGTGTCTTGATTTGAAAG
CTAATATTGTTGATAGTTGTGAAGGTTAATTGTGACATAGAAAGAGTTGCATTGGAGCAG
TTTCTTGCTTCAATGCGGAGCAAGATTGTTGGATTAGTCCTTCAAATGAAACTGCTCCAA
TGCGGAGCAATATTGTTAGATTAATCCTTCGAATTGAGTCGGTCTTATCGGAAAAATAGA
CAAATATTTTAAGAAAATAACATTTTATTTTAAGGACATATATAAACAAGAC
>Alp18_17299_c0_g1
ATTCAGTTCAACAATGGGAAGAAGACCGGCGAGATGTTACCGTCAGATAAAGAACAAACC
ATATCCAAAATCCCGATTCTGCCGCGGCGTTCCCGATCCAAAGATCCGAATCTACGACGT
AGGAATGAAGAAAAAAGGTGTAGACGAGTTTCCTTTCTGCGTTCATCTAGTATCGTGGGA
GAAAGAAAACGTTTCTAGTGAAGCATTGGAGGCAGCGAGAATTGCCTGCAACAAGTACAT
GTCGAAGTTTGCTGGAAAAGACGCGTTTCATTTGCGTGTGAGGGTTCATCCTTTTCATGT
GTTGAGGATTAACAAGATGCTATCATGCGCTGGGGCGGATAGGTTGCAGACGGGGATGAG
AGGCGCGTTTGGGAAACCGTTGGGGACGTGTGCCAGGGTTAGTATTGGTCAGGTGCTGTT
GTCTGTTAGGTGTAAGAGTGGCAATGGTCATCATGCTCAAGAGGCTCTTCGTCGTGCTAA
GTTTAAGTTCCCCGGTCGTCAGAAAATTATTGTTAGTAGAAAGTGGGGTTTTACTAAATT
GGATCAAGATGAATACTTGAAGTTGAAATCTGAAAACAGAATTGAGCCAGATGGTGTAAA
TGCTAAGGTTCTGGGGTGCCATGGACCTTTGGCCAATCGTCAGCCAGGAAGAGCTTTCTT
GTCAATGTCTGCTTAGACATGAATTTATCTTAACCTGCTGAATATAGATGTTTCTAATGA
TTGATCAGTGATTACATACACTGTGATTAATTAATAGTATATACGTATTTAGTTTTTGTG
TATTCTTCTTTCCAATATGTATGGGGTATGACAGATACAAATTTGATGTATCAGACTTTT
AATTATGTACTGTTATTGTTGGAACAATATTAAATAAAGTGTTCTTTTTTGTTGTGTGTA
AATTGTTATCAATATATAAGGTGGTCTATATAGGAAAGATTAGTATTAACTAATCAAGTT
GTTGGATTTTAG
>Alp18_17300_c0_g1
GGTGAGTTGAAGTACTTTATGGGAATCCAGATAAATCAGACTTCAGAAGGCACATATGTT
CATCAGACAAAGTATGTCAAAGAACTTCTGAAGAAATTCAATCTCACAGAAAGTAAGACG
GCTAAGACCCCCATGCATCCTACATGTTGTCTCGCTAAAGATGAGGTAAGCAAGAAAGTA
GATCAGAAAATCTACAGAGAAAAGCTGAAAAGTTCAATCTAGTAGGTTTCTATGATGCTG
ACTTTGCTGGAGACAGAGTTGAGAG
>Alp18_17302_c0_g1
GACGAGGTAAGTAAATGACAATTATAATGTACAATGGGTCATCTTTTGTAATGTTTTCTT
TAATACGTATTATTCATTTTGTGTTCCGGAGAGAGGCCAGAGGAAGGAACTTAAGGTTGT
TAGGCACGGACTGAAGCTGACCAGCCGGGTTCCCCCTCTTTCTTCCTCGAGAGATGGTTC
ATTGGGTCAGTCATTCAGGTCTATCTTTTTTGCAGAGAATTAGTCTGAAGAATATGGACA
CAAACCTGGTGTCTGCATTTGTAGAGAGGTGAAATTTAGAGACATCATCATTTCACATGC
CATTTGGTGAAATGACTATTACTCTAGACGATGTCGTCTGTAAATTTCATCTGCCCATTA
AGGAACAACTATGGCGCATTCAGGATGTTGGTGAAGAAGGTGTTGTTGAGTTTACCGTTG
ATTACTTAGGAG
>Alp18_17387_c2_g1
ATTTCTCTGAGGTACGGCTGAATTATCTTACTATTTTTAGCTTTATTTAGTAGAAATGAT
GGTCTCTGCCATTGATGATTAGCTCAACTAGTAGGATCACATTGTATTAATTCAAAGGTC
TTTTGGCTTGGTTCATGTTAGTGAAACCCTTCATTGGCAAGTCAATAGTAACTTATGTAA
TATTTTCAATAGTTTGTAATGGGGCACTTATAATGAGGCAACTTTTCTCCCACTGAATTT
TCATATACCAAAATAGTGTTATCAAATAGCGT
>Alp18_17388_c0_g1
GAAAGACAGAAAAAGAGTGAGAGAGAAGCAGTACTTTTCAGAATAAGCGGTTCACTGTGT
CTCTCTGACTTCGATGCATGCAAGAGTAACAAGATGATGAAAAATTTCTTCTGATTATGA
AACTAAGTAAGAAAAATGTTATATGAACGTGTGCTGCAACAATTCTGCATTTGGGTTTCT
CTCTGATTGAAAAATTTTCAGAATGTGATGATGCTGGAAGGAAATGCTGATTTCAACCTT
TGAAGAGGAATAATGAGGTACTAAGGATCATTCTCACAAGTATTTTGATATCATGGCCGA
TTCTTCTTCCAATTTCTCTTTACCTTCTGAAACAATAAGCCCAAGACAAATATGCTCCTC
AATCTTTCACACTTCTGGTTCTAGGATGGGAGTTGGTGTGAAAAATTTACCGGATTTTGA
ATCCGTTTGGAGTCCTACATCTCCTCTTGATTGCAGACTCTTCTCGAATCTTAGCAATGT
TTTCGGTGTTAAGTCTTCTAGGAAAGCTGAGCATAAGAAGCCGTTAGATGGAAGTAAAGT
AGGCCTTGGTATCATAACTTCTCTTGTTAACGAAACTAAATCTAGTAATGAGATTCTTGG
TGAATTTCAGAGGAAAAATATAATTTTTGGATCACAGGTGAAGAACGGCTTACTTCAATT
CTCAAACAAAAACCTTGAATCTCTTGCGTCTTGTTTGAAAACCAATTCCTTGCCCAAAAA
CTATGTAATTTCACTTCCTTCTGAAACCAAAAGTCCCTTATCAGAAGTTGAAAGCTTTGA
CGACGGTGTCAATCGGGAACCTTTGCCTGGTTCCTCCAAACCTTCACCGTTGATCAACTC
AACTCAAAACTCTATTTTGCGAACTGATGATTTGTTTGTAGAAGTTACGTCTACAACATC
GAGTTTTGCTCTGGTAGATAATTCTTTAAAAATGAAATCATGTTCACTTCCAATATCCAT
TGATTTCAGCAATGGATATGTAGGCTCACTCTCTGCAAAAGAGATAGAGCTTTCAGAGGA
TTATACTTGTATAATCTCCCATGGTCCAAATCCTAAGCGAACACATATATTTGGTGACTG
CATTTTGGAATGTGACAACAATGACTTTACTGAGTTCAGCAAGAAAGAAGAACCGGCTTT
CAAATCTTCTCAAGAATCTGCGCCTCATCGTTTTGACTGTATTACGAGCTTTTGTTACTC
GTGTAGTAAGAAATTAGACGAGGAGGAAGACATTTACGCATATAGTGACGAGAAAGCATT
TTGCAGTTTTAAGTGTCAATCGGAGGAGATTTTTGCAGAAGATGAAATGGAGAAAACTTG
CCCTAACTCGGAAGAGCACTCTCCTAACTCAAGTTACCATGATGATATCTTCCTCATGGC
TCTGCAAGTTTCCAAATAACATGCTTTATTATGAAACTGTTGTGAAGGTAAAAGATGTAG
ACAATCGGCTATGTGGATTTGTTTTTTCGGCTTTTGGTTATTGCTGTGCAAAGAATGCTA
TGTGTTAGTTGTCAAGAATCAAATTTCATGGTTTTGTAGCAATAGGAAAGGAAGAGTTTT
CTCCATTATGATAACTCATAACAGCTATGTGCATTGTTGTAATGTTTGATGGATGGGCTG
AAAGAGGCTACCGGGCCCTCTCTCATCTATATTTTATTGCTCATCATTGTTTTTTGATTC
TACCTTTGTTTATATTCCATTTTTGCTACTCTAAACCCAATCATATTG
>Alp18_17390_c2_g1
CTATTGGCGGTCTTTCAGGCGGCGAAGATAAAAATTCATTTTGGCGAGTTGTTGCTCAGT
GCACTGCCTCTTTGCCAGAGGATAAACTGCGATATGTTATGGTCAAATTTACTTCATTGA
ATACAAGTATTTTGTTTTTAATGAAATATTTCAATGTGATAGTGATATTGCAACTTTCCC
TTGAACTTCTTTCAGGGAGTTGGTTATCCACTTGACATTGTTGTTTGTAGTGCTTTGGGT
GCTGACATGTATGACTGCGTTTATCCTACTCGTACAGCACGCTTTGGCACTGCTC
>Alp18_17391_c1_g1
CACACTTTCATACCTTAGAGAGAGAAACTAGAGAGAGAAACTAGAGAACATGACAAGTGT
ATGTTTTTGCTTTCCATTTGTATTTGTGTTTGTCTCCTTTCCAACTCCATTTCTTCACCG
ATAAACACTCTCCAACTTTATCTTCTTCCTCAATCCAATCCAATCTTTTTCCTTCAATTT
CTCCCTCACGTACCTAACGCATCATAAATCACCGCTAACCCATTTATCAAATCCCGCTTA
TAGATCCAAAATTCCTATCTTTATCATCCTCCATCATCTTTCAATCCTCTCAATTCCCTC
ATTCTAATCCAATAGATACAATTTTTTCAATTTTTGTATCCAAATTCTCACTACCCATGT
CTCGAATCATCTCGAGATGCAAACAAATGAAGGAAATGACGCAATTTCCTGGGACCCACA
TGGTTGTTGAATCCGGTAACTGTCGAACCGGGTTCGGTTTATCAAGCCGGTTAAACAGGG
TTCATCCAATTTCAACCCACTTGAACCACATCATTGTCGCCGGAGTTGGTAAACATCGGC
GCCGGGAGGATTTGATTGGAGTTCAGGAACGGTACAAGTGGGACCGTGGTGGGTCGGATG
ATAATGCTCATCACCCTACCCGGAAGATTCGGGCTGAGGCTAATTGTCCTCGTTGTTCTA
AAGATATGAACTTGTTCTTTTCCAATCGCCATATTCCATCCACTAGTGATTCTGATTTTG
GTAATGGTAATGGTAATGGTAATGGTGGCGGAGGTTCGAATGTTGGTCCGAATGGTGGTG
GGGAGAGTGGTTACCAAGCAGTGAATCTATGTCCAAATTGTAAAACAGCATATTATTTTC
GTCCTTACAACACAACACCATTACAAGGCACCTTTGTGGAGATTGGTAGAGTAACTAGTA
GTAATAATAATGGTTCTTCTAGTAAATCTCAATTATCTAGGAGGTTAAAAAATGGTGGTG
GAAAAGATGGTGGTAGTAATAGTAATAGTATTAAGAATGGTCATGGAGGTGATGAATTTG
GTCTTAAAGGTAGTGCGAGTAATTGGCTTGAAGTTTCATTATGGGATACTTTGAAATCTT
ACAATGGTGGTGGTGGTAGAAATGGTGGTGATGGTAATAATGGGGAGCCGCCGGAGACAT
GGCCTCCACCGGCTGGTGGTGGGAATGGGAATGGTTTGGCTGTGCATACTCCTCCAAGTC
CTCCTTTTGCACCTGGGCTTAATGTGATTCGGGCTTCGGGGCCGCGGGAAGGTGGCAATG
GAGAGAAGGCATCATGGGGAGGGTCTAATTTGGGGAAGGATTTGCCCACACCAAAGGAGA
TTTGTAAGGGTCTTGATAAGTTTGTTATTGGACAAGGTAGAGCCAAGAAGGTGCTTTCTG
TAGCTGTTTATAACCACTATAAGAGAATATACCATGCAACTCTACCGAAAGGATTGGGTG
CAGACTTAGGAATTTCAGACGTATTTGATGATGACGAAAATGTTGAGCTAGAAAAGAGTA
ATGTTCTTTTGATGGGTCCAACAGGATCAGGGAAGACATTACTTGCAAAAACACTAGCTC
GATTTGTGAATGTTCCATTTGTCATTGCCGATGCAACAACTTTAACACAGGCTGGTTATG
TTGGAGAAGATGTTGAGTCGATACTACATAAACTACTTGCGGCAGCAGATTACAATGTTG
CAGCAGCTCAACAAGGAATAATTTACATCGATGAAGTTGACAAGATAACAAAGAAGGCCG
ATAGCTTAAATATCAGCCGAGATGTTTCCGGCGAGGGTGTTCAGCAGGCATTATTAAAAA
TGCTCGAAGGAACTATAGTAAATGTTCCGGAGAAAGGAGCCAGGAAACACCCACGGGGCG
ATAACATTCAGATGGACACAAAGAATATTCTTTTTATATGTGGTGGAGCATTTATTGATC
TCGAAAAAACTATTTCAGAGAGACGGCAAGATTCTTCTATTGGTTTTGGAGCACCAGTTC
GTGCCAACATGAGAACTGGTAGAATAATTGATTCTTCAGTAGCATCATCTTTACTCGCAA
CGGTGGAGAGTTCTGATCTAATTGCATATGGACTCATACCAGAGTTTATCGGACGATTCC
CCATCTTAGTTAGCTTGTCAGCCTTAACCGAAGAGCAACTTATGCAGATCCTCGTAGAAC
CAAAACACGCTCTTGGTAAACAGTACAAGAAATTAGTTAGCATGAATAATGTAAAGCTAC
ACTTCACCGAGAAAGCTCTGAAACTAATAGCAAAGAAAGCAGTGGCCAAAAATACCGGTG
CCAGGGGTTTAAGAGCCTTAATAGAAAACATTTTAACCGACGCCATGTTTGAGATTCCGG
ATATTAAGACAGGAAGCGACCGTGTTGACGCGATAGTTGTTGATGAAGAATCAGTAGGAT
CACTAGCGGCTCCTGGATGTGGCGGGAAAATTCTCCGCGGAGACAGGGCTTTGGAGCAAT
ACCTAGCAAAACAAAAGGATTCAGAGGCGAATGATGAAGAATCAGAGTTATTACAAGAGA
GAGATTCAGATATTTCGTCGAGAGCGATGAGCATGTAACATTTTATAGTCGGTGTATAAT
TCATGATTGTCATTGTTATTTGTAAAAATGAGATTAAAAGAAAAATTGATGTAATTATTC
CTTGTACAACAGTATAGCTACTGGTGTTAGTTGTTACTGAATAGGAAAGAAATAAGAAAA
AGAGAAAGGTGTAGTGTAGCATTGCTAATTTAGGCAGCACATTATACAGATTTTCAATTG
TTTTATTGAGGAATCTTGAATGTAATCATTTTTTTTTTATCTGAAGTTAATGGTATACAT
AAACTCATTCCTCCCCCCATTTGTATTATACTTGGT
>Alp18_273_c0_g2
ATGAGTTGAATCTATACGTTTGGGTAAAAGTCAATTGAACAATTATGTTGAAGATAGATT
TGTTTGCTAGAAATCTCTACTTCAAGTTAGAATTTATTTTGGGGTTACAATTGATTTCCC
CAATAACTCAATGTTGTATCAAAATCAATGTTATGATTCAAATCGTTTTTAAAATCAATT
GTGTTTCAAATCAATTTTACCTCTCATAAAAGTGAACCCGAATATGTAATACCTTTTGTT
AATGTTGTGTTTGAGTCTTTCAAAAGTTTTATTTTTTGCG
>Alp18_273_c1_g1
CCACACAATATATAAAGGCGAAAAACCTCTTCTCTAACCACATTCTCATTTTTTCTTCAA
TTTCTCTTCCTTCAAAATCTTTTCATTTTTCTCTCATCTTTCCTCTCGCACGCTCCAATG
GCGGACGCTCAAACACAAATTGAATCTATCAGGAAATGGGTCATCCAACACAAACTCCGC
ACTGTTGGTTGTTTGTGGCTTAGTGGTATTACGGGTTCAATTGCGTACAACTGGTCTCGA
CCTAACATGAAAACCAGTGTTAAAATCATACACGCCAGGTTGCATGCTCAAGGTCTTACA
CTGGCAGCATTGGCCGGAGCTGCATTGGTAGAATATTATGATCACAAATCTGATGAAAGG
GCTGCAAGGGATTCTAGGCGTTGAATTGAACGCAGTTAGTGTTTCTTGAATTCTTTATAC
TAGTGGTTCTTTGTATCTGAGATGTCTCTAGTAGAATCTCACATGGATTGCAAATTAGGG
TAGAAATAAAATACTATGAAATCTTTACTTGCCGGGGAGAACATATTTCTGGTTGCCAAT
CCCATTGGATTATTTTTAGCTCAATATCATTTTTGTTCGTTTTAAAGGGAGAAATAATGG
CTATAAATTATTGATGTGAAAGTAGGCTATTGATAAATATGTGTTTCGTTATGTATCTTT
>Alp18_274_c0_g1
GCGTTTTACATGAGCGTATAAATAAGAGCCAGACCTAAACCCTAATTTCAGCCGTCCATC
TTTTACTTCACACCGTGCAGTTCTTCTGCGTTCTCTTGCGAGGTTCCTAGAAGCTAAGAT
GGGTCGAGTAGATGCTGCTGGTTCCAAGGGGAAGAAGAAGGGATCTACAATCTTCACCAT
CGACTGCGCTAAGCCTGTAGAGGACAAGATCATGGACATTGCTTCTCTCGAAAAGTTTCT
TCAAGAGCGGATTAAGGTTGGTGGTAAAGCCGGTGCTCTTGGTGATGCTGTCACCGTTTC
ACGCGAGAAGAGCAAGATCACTGTTACTTCTGATAGTAACTTCTCCAAAAGGTATCTCAA
GTACTTGACCAAAAAGTACCTTAAAAAACATAATGTTCGGGACTGGCTCAGAGTCATTGC
TTCTAACAAAGACAGAAATGTTTATGAATTGCGATACTTCAACATCGCCGAGAATGAAGG
AGAAGAAGAAGATTAATTGTGTTTTCATCTTATTTATTTTAGAACCTTGTTAAACCCTTT
ACTTGTGATATCTTATCTTTTGCATGAGTATTGTTTGAGACATGTTGCTTTGGTTGCATT
AGTTGTAATTTAACAATTTTGTTTAATTAAGAGTTGCGATGCCACTTTTGTTTGAATGAA
AATAGAGTTGTCCTATTATATAATTAAGC
>Alp18_275_c0_g1
CGTTTCAAAACCCATGACGTGCTGAAACTTTTGTTAAATATCTATCGAAATTCCCATACC
GCTCTGTGTCTGCGCTTCCCATATTCTCATATGAGTCTTCTTGATCACTTGTGGGATGAC
ACCGTCGCCGGACCTATGCCGGAAAATGGTCTCGGCAAGCTCCGGAAACACCCTACCTTC
CCTTCCCGATCTGTCTCCGACAAGGAATCAGAAGGTGGAAACGTGAGATCCTACGGTGGG
GATTCGGGAGAGGGTGCGGTGAAAGTGACACGCAGTATCATGATAGTGAAACCAGCTGGG
TACCAGAGTCCGAGTGGATCAGCTCCGGCGTCCCCTGCCGGTTCTACCCCGCCACTATCT
CCGTTTTCCGGAGCTAGAGAGGCGTTTCGTTTTCGAAGAAGGTCAGTATCAGATGCGTAC
GAGAGTGAGGTCAAGACAGGCCAAAACAGACGAAGCTCTTCTTCTCCTTTCGATGTGTGA
TAAATGAGCATGAGTTAGTGATATCATCACTGGATGGATGTGTTTGTTTTTCCTTTTGGC
TCTAGCTGTATCCAATGCAGTTTTGTTTTGTGTGTGATGTATATAGAGGTCGTGTAGTTC
TTGCAAATAATTAGCATGTTGTTTATTTAGTTTCGAGAGATGCTAATAGTAATGTTTCGT
TTGTTTAAATATATAAGAGCTTGTGAGGTGTACAACTGTGTCTAACCTAACTAGTTAATG
CTAGTATGTGTGTATATGTGTATGCAAAACCTTGTTATTGTGCTTTGCTTTCTTTCAGTA
TTTTCTCTCTCACTGTAAAACCTCGTGATCGCCTCAAAAACCATTTAAGTTCTAATACTT
CGACTCTCATTTCAATCTCTTTGGTTGTCGGTTTCAGTGATGAACAAACAAATCTTGTTT
ACGTGAAGGAGAGAATTTGGGATTCAATGAGATGTTGGATTTTTGAATATCCGCAAATAG
CATCAATATTAGTGTTGGTAAATGGAACGCTTACAAATGAATTTATGGTTGGGTGAGGAC
TGAGGGGAGAGGATCTCTTGTCTCCCTTTTATTTTTATTTTTGTTGGCGGCATAAGGTTT
CAATTTAATAATGATTAAAAGTGTTCAAGGAACCTCTTCGACAGATATCAATTTAGGAAT
GATGAGGTGTATGTATCCCATAGACGATACTATTGTAGTAGGTAAGAAGCGTTGGAAGAA
TATTTGAGCGATGAAGGCAACTCTATTGAATGAGTGTTATTATTCATTAATACTTGTTAG
AGGAGGCCGGTGGTCCTAAATTGCAGGGTGGGAGTCCCATTTAAATATTCATTAATACTT
GTCATTAATGCTTATTGAAAATGACAAGTCTGGGTTAAAATTTTAGAGCTTAAGTACATG
GGAAATGATAGTGTAGTATATTGGTGTTTATCATGAAAATTGATAAATAAAGACGGCTTG
GTTTTATTTAAG
>Alp18_276_c0_g1
GTGAGTCATAGCTCATAAACATAGCCATTAATCATCATGGGAGGTGGTAACAGGCAGAAC
AAGTCTTCATCAGGTTTCTTCTCTATTTTCGCATGTTTCACATCTAAGAATAAGTATGGA
GCAGGTTACTATGATTATGATTATGGACGCAAAACATGGCCTAGCGATGAAGACAGAGGT
AACTGGGGTGTTGCTGAGCCAAATATTAACCGGAAAGCTGAAGATTTCATCCGCAAATAC
AAGAATCGCGTTTCAGAATCCGAACGCCATGAACTTGAACCTGCTCCATAGAATGCTTAA
TACTATCACATGTGTATATATTTCATCATTTACTATTTCTCTCTATATTTTCATTTATTA
GGTTAGTCAGTATCAATTGCTTCT
>Alp18_340_c1_g1
TTAGGAAGCAAGACAAGTAATAATAAAAATCACAAACCACAAATATTATTAACACACAGT
TGAAGTGGAAGTGAAATTATTAACAACCACCTCAAGCACCCTCTAGAACACACCGTTAGG
TTAGGGTTTCTCTCCGCGCTTCGTTTTTCGTTTCAATGGTGAGAGCTTCAGCAAACTCCG
TCAATCCTCACGTTCGTTCCGGCGTTCGTATTGTCGTCGCCGGTGACCAAGGTACCGGTA
AGTCCAGTCTCATTAGCACCGCCGCCTCCGAGAACTTTCGCCCGAATGTTGCACCTGTCT
TGCCTCCCACCACGCTAGCTGTGGATCTGTATCCGGATCACGTGCCAATCACAGTCATCG
ATACCACTTCCTCTATTGCTGACATTGATAGAGTATCCGAAGAACTAAAGCGGGCTGACA
CTGTAGTCCTCACTTATGCATGTGATCGCCCTGAGACACTTGAAAATCTAAGTACATTCT
GGCTCCCTCATCTTCGCAATTTAGAGGTGAGAGTTCCAGTTATAGTGGTTGGCTGTAAGC
TTGACCTGCGAGATGAAAGTCAGCAGGTGAGCCTAGAACAGGTGATGTCACCGATAATGC
AACAGTTCCGTGAGATCGAAACTTGCATCGAGTGTTCAGCATCTAGGCAAATCCAGGTCC
CTGAAGTTTTCTACTATGCACAAAAGGCTGTTCTTCATCCAACAGCTCCTTTATTTGATC
AGGAGACACAAACTCTAAAGCCTCGATGTGTGAAGGCTTTGAAGCGGATTTTTATCCTCT
GTGACCATGACAGAGATGGTGCCCTTAGCGATGCTGAACTGAATGATTTTCAGGTTAAAT
GTTTCAATGCTCCTTTGCAACCATCTGAAATTATCGGTGTAAAGAAGGTTGTGCAAGATA
AATTATCTGAAGGTGTGAATGAACGGGGACTTACTTTGACAGGATTTCTATTTCTTCATG
CTCTTTTCATTGAAAAAGGGCGTCTTGAGACCACATGGACTGTGCTCAGGAAGTTTGGAT
ATAACGATGATATCAAGCTTGCTGATGATTTATTTCCACCTTTGAAATACACTCCTGATC
AGAGTGTTGAGTTGACAAATGATGCCATTGATTTCTTGAAGACAATTTTTGATGCATTTG
ATGCTGATTTCGATGGGATGCTACGACCCCGTGAACTTGAAGAATTGTTTTCCACAGCCC
CAGAAAGTCCCTGGATCGGAAATCCATATGAGGATGCTGTAGAAAGGAATGCGTTTCAAG
GACTATCACTTGATGCATTTTTGTCAGAGTGGGCACTCATGACACTGCTAAACCCAACCT
TTAGTGTGGAGAACTTAATATACCTTGGTTATCCTGGTGATCCATTATCTGCTGTCCGTG
TGACTAGGAAGCGTCGCGTTGATCGTAAAAAACAACTTTCAGAAAGGAATGTATTGCAGT
GTTTTGTTTTTGGGCCTAGGAATGCCGGAAAATCTGCATTATTGAATTCTTTCATTGGAA
GGCCATATTCTGAAGCTTACAATCCAACCATCGAGGATCGTTATGCTGTAAATGTGGTTG
ATATTGCGAAGGAAAACAAAAAATATCTTGTGCTGAAAGAGATTCCAGAAAGTGGAGTTG
CAAAGCTGCTGGCCGATAAGGAGTCTTTGGCCTCATGTGACATTGCAGTTTTTGTTCATG
ATAGGTCTGTCGAGTCTTCATGGAGAGCATCATCTGAACTCTTGGTAAATATTGCTGGAC
ATGGAGAAAATACTGGCTTTGAGGTGCCATGTCTTATAGTTGCAGCTAAGGATGATCTGG
AATCATTTACATCGGCAATACAAGATTCAATAAGGGTTAGTCAGGATATGGGAGTAGAGG
CTCCTATACCGATTAGTGTGAAGTTAGGGGATTTCAACAGTGTATTCCACCGAATTGTAA
AGGCTGCTGAGCACCCTCATTTAAGCATTCCAGAAACTGAAGCTGGGAAAAGCCGCAAGC
ATTACAACAAGCTCATAGGTCGATCTCTTATGTGTGTTTCAGTTGGAGCTGCAGTAGCAC
TCGTTGGGTTGGGTGCTTACAGGATATATGCTGCAAGGAAGAGTGCGTCTGGTTAAACGG
GAGGGTTTTGTGAATGGGTCGTGATCTATGCCCTTGATCCAGATGGAGTCTGCTCTTTGG
CAACGTTACATCGTCTTAAGATATTGAAGGTTTTTTCTTAAGCCATCTGCTGTAGAGTTT
GCATTCTTTTTTTGTTTGTTAAGGTTGAATTAGGTTAGCACCGATTTAATATACAAATTA
TTGGATGTTTCTTTTTTATAATTGATTAGTTAGGTTTTCGTGAAGATATACAATAATGTG
TTTTACTGTCAGGTCCAGTTCATTACTGGAAACTCTCTTAACATATCTTAATTGAAATAA
TTTATGATATTAGGTCTGCA
>Alp18_392_c4_g1
CTTTCTGGGACTGGAGAAGTTATGGTAAGCATCCATTGAATTGAACTTAACAAGATAATC
TTTAGAATGGCATATGACAGCACATCCATTACCATATCATGTTAAGGATCATGTATACTA
GAAAGCAAGTATTTTTTTTTGAATAGTGTTGGGAGTTTTTTAACCATGCTGAAATATCTG
TATGCAAGTACAATATTGCCTCCATACATATTTACTTATGACTTCTATTCTTGCTCACTC
TCATATTTGATGTTGAC
>Alp18_393_c0_g1
CTCACTCTAACCACTCATATATTCCCTATTTTTCTTCTATTCTTCTAACCTAAAACTCTA
TTAATACGATAAATTCACAACATTCAAACATGGATTTTATAACCAACAAAAACTTCATCG
ATCATGTTTCAAATGCACCATTATATTTGTCAGAAGCTTTTCCACCTATCCAACATAATT
ATCCAAATTCCGTTTCAAATTTTCCCGTTGTAGCAATCATTATAATAGGAATGATGGTCG
CATCTCTCTTGCTTATGGCCTACTATACTCTTGTTATCAAATGTTGTCTCAATTGGAATA
GTATTGAGCTTGTGAGAGTAAGACGGTTTTCATTTTCAAGACAAAATGATCAAAGTCAAT
CTTCATCATACTCAGTGACATCAGAGCCAAGAGGATTAGAACAAGTGGTGATTAATTTGA
TTCCGATTATTCACTACAAAGAAGCAAAGGAATGCGGTGATGATGAAAGAGTTTCTTGTG
AATGTGCTTTTTGTTTGAATGAGTTTGAACACGATGAGAAACTTAGAGTTATACCTAATT
GTAACCATTTATTCCATATTGATTGCGTTGATGTTTGGCATCAAAACAATGCAAATTGTC
CACTTTGTAGAAGAAGAGTTTCTTTGACAAGAGAAATCCAAAATGTTGAAAACATCATTG
GTGATTCTGAAGATTTTGTTGTGATTGATTTGGATCATAATAATGAACATGATGACGAAG
GACAAAGCTTGCATGAAAGAGGTAAAGAATTGATTGTGCCTCCAAGAGATTCTATTAGTC
CTAATTCACACAAGAAAGCAATTAAGCTTCAAAAAGTGAGTAGTATGAAAGATGAGGGTA
TAATTGGTATTGAAGACAAAGATGATGGTTTTTTAGTCCAACCAATTAGAAGGTCTTTTT
CATTGGACTTATCCATTGAAGATTGTGGTGATAGTAGTGGTAGAGCTAAGAGATCATTAT
TTTCATTTGGACATGGAAGTAGATCAAGAGGTGTTGTCTTACCTATTCATTTGGACCCTT
GAAAGTTTCTTTCTGCGTGGCATACTATGCTTTAACATTAAAAGAAGGAAAATGCTAATC
CTATCGCACCCGTTAAAACCTTAAGAAAATATGTTTTATTTTTTGAAAATACG
>Alp18_394_c0_g1
ATTCATTTAATTTAAGAAGCATATTATATTGAACGGTTATTGCACTAAGGTAGTGTTACC
ATGTGCAGATAAGAGAAAGAACGAGTTTTTTCTGTACGCTAGAAGAAAAGGTTTTCTGGA
AGCTACAGAAAAGATATATTAGCCAGAAAAAGGAAACTACGTTGAAATGGATTTCTGGAG
TTTCTACAGAAATGGTTCTCCAGATATGTTCTCCAGATAAGTTCACCAGAAAAGGTTCTC
CAGAAAAGACTCTACAGAAAAGGATTTATATTAA
>Alp18_395_c0_g1
AAACAAGTCTTGTTACAGACTATATTCTCAAGATTCTTGGGTTGGAAACGTGTGCTGATA
TTTTGGTGGGAGATGAGATGAGAAGGGGCATATCAGGTGGACAAAAGAAGCGTTTAACCA
CTGGTGAGATGTTGGTAGGACCTGCAAAAGCCCTCTTTATGGATGGAATTTCTACTGGTT
TGGATAGTTCCACAACCTTCCAAATTGTCAGGTTTATGAGGCAAATGGTTCATATCATGG
ATGTCGCTATGATAATCTCACTTCTTCAACCTGCACCAGAAACATATAACCTTTTTGATG
ACATATATTACTTTCAGAAGGTGAGATTATGTATCAAGGTCCCCGTGAGACTGTTCTAGA
TTTTTTTCAAAGTGTGGGCTTCAAATGCCAAGAAAGGAAAAGAATTGCAGACTTTTTACA
AGAGGTAACTTCTAGAAAGGACCAAGAACAATACTGGTTCAGAAGGGACATACCTTATCA
TTACGTTAGCGTGCCTAACTCTAACATAATAACAGAAGTAGAAATGAAGGTCATTTTTCC
ACGTAATAATACAAAAG
>Alp18_395_c1_g1
CATATTACTACGCAGCCGTAGAGAGAGGAGAGAGAGGGAGCGCTTTCTGGTGATTTGGGG
GTTAGGGTTGTTTCTCGTCGCGTCTTTTTCGGTGATTTCTTCTTCTACATAGGGGTTCGA
GCGCTTCTTCTACATATGTATTTAATAGAATGTTCCTTATCATAATATTGTAGGCAGACA
GGTTTGGAGCAGCAAGTGGTAATCCGATTTACACAGACAAAACTTATAGAAGCTCAGGAA
TTCGCTAAGTCTAGAGGAACTCGGTTTACATAGACAAAACTTATAGAAGATCAGGAATTC
GCTAAATCTAGAGGAATGCGTATAACGAAACACGTTTTGGTTCCTCGTACTAAGGTGATC
AAAATTGATGCTTAAAACAAAATCAATTACTTACACATTTTGATTTTGTCTAAGATGATA
AACATCTTTCACTACTAATACAATCTTTCTCAAGGGTTTCGTCGCAGCTGTAATGCATAC
ACGGATGTTCGGTCCAGTCATTTAAGATGGCGCGTTTATAGTTTCGAAGACTAAGTCATC
CCCTACAATTTTGAGAATATTTCCAGGCATTCCTTATACAGTAACGCTATTAGAAATACA
GTTATTACCTGCGATTTTCGGTTTCCAATTAATACCTTCGTGGGTAATTATTTTCGCAGG
AAAATTCGCAAGTAAAAACCGCAGGTAAGTTCGCAGGTAATTTCAATTCATGACTCCCTA
ACATTATGAATTGAATTTGTCAGTGTGTTATGCAAGAAAAGTATTTCTCCAACCAAATGC
AAAGATCCAGTGAAAACTCCATAAATGTTAAATATCCAGTACTGATTATGAAATCAATAA
TTGATTTTCTATTCAACCAAAATCAAAAATATGAGTAATACTAATTCAAATAAATGTTAT
CCAAAAAATTAAAACAAAAAGCTTAGAAAATAAGTTTCGGTTGTTGTAATCAAGCAAAAA
AATATGCTCACTAACACTTGAATATCTTGGCAAAATATTCAAATTTTTTTCCTATTAAAT
CATTCTTTAAAAACAACAAGAATGCAAATGGCAAACTTTATCAACTAAATCATTTTGGAC
ATAGGCGTGGAGAAGAGCAGTGCAGGTTGGTTGGCCTCTCATCTTATCAGGAAGATCCTC
AAAGAATTTTTCTGCACTGTTTAAATCGCAAACTTTGGTTATCAAGTCCAAGTGAACAGC
ATAGTCTCCTTCCACTAGCTTGATATCCTTTTGCAATGTCATCCATTCACATCCCTGCAT
TTGCAATAACAAAACAATTCTCCAATCAACATTGTTTTTACAAAATAGACTCAATTCTTA
GTGTGTGTTTGGTTCTAAGGTAGCAGAAATTGAACAATGCAACTCATCACAGTAATCAAA
CAATTTTCCAATCAACATTGTTTTTACAAAACTTACTTGTATTCCTTTCTAGTTATTTCT
CTATATATAGAGGATAGTTCATCATACAATTTCTTTTGGAGAATATACATAACCACCATT
CATAGACAGCAGTTCATATATTGTATATGTATGAAACTGAACAACTAAAAAAGAC
>Alp18_1345_c0_g1
CTGATCCTTGCAAGAAGACAACTTGGCTACCCGATGTAGGATAAGCCTCTTAGTGTTCTA
TTAGAAGGTTTCTTCTTGAGGGATAGCGAAGAAGATCCTACCTTGAAGAAAAGAATTGTG
AGAGCTTGGCACCATGTCCATCACAAAGGAAGAATTGAGTTGGGTAAGAAGGATTGCACC
TCATATGAACCATACCTCCAATGGGTTCGAGCCAGAGCCATTCAGTTGAAGATGTCGTAT
CCTCACCATGACCCCATTAAACCTATACTCTTGAAGACTTCCTACCTTCCCCTTGACGAT
AAAGAAGAACTCCAAGC
>Alp18_1347_c0_g1
GTTGGGAGAGCCATCAAAACATCCTTGTCAGTAGACTTCATTGAAAACATTTGAGAACTA
CCAAAATTTTGTGTAGTCCTCGCATCTTTAGCGAGTATGGGGATGCTGCTGTGAACATTC
AGATCAGATGCCAAAGTCTTGTCTTTTGTGATGTCAACGGATTTATCAGTACTCTCCCTA
GGTTGAATCTCAACATTGTGGTTCCCTTCATCTTCATTTCTTAGAGTAGAATTCGATCCA
CCAAGCTCTCCATATTTAGAAGGGCTAATTTGTTTTGGTTTAGCCAAGTCATTCTCTTCA
CTTGAAAAGATAGTACTTGTATTAACAAAAAATTCAGGATTCTTCCATTTAGATGCTAGC
TTCAGCTCAGTAGATTTCTGATTAGGAGTGGGAATGTTTCTATCAATATGCTCTAATATC
TTCTTAGCCATCAAACTAGTATGTGTGTGTACTGTTGGAATTAAGATTTGTACTTTGTAA
ACACCAGAGGAAATTTGGATATGAATCCATTGTGAATTTTCTTGAGGGACAGAATCAATG
GC
>Alp18_1350_c0_g1
AGACATTAGTTGATTGTACATTATAAAATAAAAAATTTGTTATATTGACAAATATTGTGT
ATATTATGTTGATGCGATAAGCCAAAATAATTAAGGATCAAGGTAGCACATGTTAGAAGA
GCATAAATTGCAACTTCAACGTGGACACAGTTCACAATGAAATTTACGCAAACACCGGAA
TTGCATCATCCAACACTGTATTGTTCAAGTGTTCGCCATCCAGCTCCATGTTAGTCTTGA
AAGCATATATATAAAAGACATTTTTATTATTACG
>Alp18_1350_c1_g1
CAAAAATATTATCTGAATTTCTCAACCACCAAAAAAAATTGAAGAGAACCTAGGACACCA
CAAAACCGTGATTATGGTATTGGGAGAACATAGATGACATGGGCTGTCTCAAGTTCGCTT
CTTCTACACCTTCTCGCCGCTCTGATTTCAGGAATATTCAATTTTTCCTCTCACTCTCAA
GACTTCCGGAACTCTAAATTCAAGTCTTCCGATTTAAAAAAATACACACCGGAATATCAA
AAAGATATGTCAGAGGAATGAGCTTAAAGTTACTAGACACAGACTGAAACTGACTAGCCG
GGTTCCCCTCCATCTTCCCCGAGAGATAGAGTATTGGGTCAGACGATCAGGTATATCTTC
TCAGCGTTGGCTGTCATTCCATATGATATAGATGATGGGTACTTGGAGTGGTATTACCGT
ATTTCACATCCTCGATTGGTACCACCCCGTCGTGATGCGCCACGAGAGGTGTCAGTTCTT
GCTTACGAAGCAGGACCACCTGATCTGAGTTGGGCTCGTGTTTCTACTTTGTTGCATCGT
TATTTGAGCCGAGTTGGTGCTAATGAGGATGACCTGCAGGTTACGGATTTATTTAAGGCT
TTGCATATTTCTCGTTCTCATTGATTTAGACATTTCTACTTTGTAAATTTGTAAATATTT
CAATTAATGTTATTTGAGG
>Alp18_1350_c1_g2
CAAAAATATTATCTGAATTTCTCAACCACCAAAAAAAATTGAAGAGAACCTAGGACACCA
CAAAACCGTGATTATGGTATTGGGAGAACATAGATGACATGGGCTGTCTCAAGTTCGCTT
CTTCTACACCTTCTCGCCGCTCTGGTTAGCTTCAACTTTTCAACCCTATTCATCCATTCA
TTCATTTCACTATCTTTATTCCAAAAACGTTGCCTTTCTTGTTCCATTTTTCTCATCATA
ACATGACCAATTTGCTTTTGTCTTCTGCACAATTCTTCTATTGCAAGGCTGATTTTGCTG
CTGCATCTTCAAGTATTCAACTATCAAATACCAGATATTCTTACGGATTTTCGCCAAGTA
TTGCGAAAGGAAAATGGACCTCAATATCAAATCGGTCTACCAACCATTGGATATTACATT
CTACAGCTCAGATAGATAATACAATCACAAGCAATGAAGATCAAAGTATGTGGGAAGCAT
GTAAACAAGCTCTTTCCGTGTTTAACTTCAGCGACGAAGAAAAGGACAAGATACTTGGAA
AAGCATTCGGCCTTGTTCATTCTCCTTATTGGGGAGAAGATCGTAAGAAGGAAGTTCCCA
AATCGGAGACAGTTAATGGAACATTAGAATACTTAAGGAGTTTAAATCTTTCCGACGACG
ATCTTTCCAAGCTACTCAAAAAATTTCCAGAAGTCCTTGGATGTAATTTAGAGGAAGATT
TGAAAGCTAATATCAAGATCCTGAAGGAGCAGTGGAGCATTGAAGGAAAATCTCTTAGGA
ACCTTCTCCTTCGAAATCCGAAAGTTTTGGGCTATAATGTTGATTGTAAAGGCGATTGTA
TGGCACAGTGTACTAGATGTTGGGTTCGATTCTAGTTGATCGAACCCAATATCTACTACA
CTGATAACATATGACACCAACCGAACCTTGGACCAGTTAGTTTCTGCTAGTCAAAACAAA
TAAGTGATTCAAGGGTCTTTAGAGGGAAAACACTTTTCATGCCTTCTATTCCAAACATTT
CCCAAGCAGTGTATGCAACTTATTGAATATAAAAAACCATAGTTTGTACGCAACTCTTTA
TTTTAAAATTGAATATAAGTTGGTGAGACTAAATAAATTAATGTATTTCTGGTGTTTTTT
TTATATGTGTG
>Alp18_1350_c2_g1
GTAAAATATTTTTTTTGAAAAAACTTTAAAATAAATTAGACTTCTATTAGACTAAAAAAT
TAGATAAATAGGGATGAGAGCGTCGTGATTCTCAACGTGGATCGCAGTGTCATAGATGTC
AAATATGGATGATAGTGCTCTTACTAATATAGGGAAAATAGAGTTTGGTGGTTTGATGTG
CATTCATGATGAGACATTTTAATTTGGTTTCTTTTGAAACATAGGTTTATCCAATATTCT
CTATGAGTAAGTGCATGCGCTTTTGGTGCGTATTAGATTGTGTTGGTACAATTGATTTAG
AAAAATAATGTGTTTTTTTAGATTTCATGTTGTCAAATTAATTACGGAAGAGATGTCTCA
CTTTCGTCACTATGAAAATGAACAAGAGACTATTAAAGATTTCACGTAGAAAGATTGAAC
CATATATCTACATCACACATGAATCAACATGTTTTAACTTTATCGTATTCACCCTTCATG
CCTCGTGCTAAAGAGATTAGAAACTTGAATAACCTTGTTGAGTTAAAAAAAAGGCTAACT
CTTATATCTCAATCAACCTAGAAATGACACAAAACAACAAAAGGGGTGACATCATGAGGC
AAACACATGAGAGCCTCTAGTTTGACTCAAGACATTCAGAACATTGGTCATCCCCAATCT
CTTAATCAGGTTGAAACATACCATGCCACACACTAGGCAAGTAACTGACACTACACCATT
CCACAAAAATGATTGTTCCTCCTATTAAGGGGGAAACACTGGTTCCCCGTACGGTTAAAG
AGGATCATTTCCTACACAAGCAATATTCACACTGTTGGCATTTTTCACAAGTACCATTGA
CGCCTACTTAAGAATCTCGATAAGATTGACTTATACTACACTTTCACTTGTTATCCACCT
ACTTTAGTCACCCTTCACAATTGTGAGTAAATGCACCATAGATTAAAAAAATACAAAAGA
CTCACAATTGCCATCACTACAATAAATTTAACAGAAAAAAACTAACCCATATATGTCTTC
ATTATTTTGGGTGTTCTCTATAGTCACAATATTTTCCTCCCCAGATTGGGGGACACTTGC
TTGTTATGCTCCTCCTGCTCTTATAAAATTTTCCATCCTTTAAGTGTCAAGTTCACCCAA
ATCTAAGTCATGATAGTGAAAAACCATTATCACTTTAGTTTTCTCAAATACCTTATTAAA
AGCATCAATTATCTTTTCTAGGAGTCATCCGAATCTTCTTCTAGCTTGCTTTCTGGAGGG
CCTCTACTTAGGCGGGCTCCTTCAGAGTTTTGATCTTGGATTTTGCTTGGTCAAACTCAT
CGTAAAGTTTTTATAGGCTTCACGAACTTTTTTATGGGCTTCGTAAAGTTTCTTATGGGT
CCAATTCTTTGTTTCTTTGCGTTTCTTTCAATTTGCCCTGAGA
>Alp18_1351_c0_g1
GCTACTAATTGAGATCATTCGTTAGCAGTGCTTAGCATATATAAAGAAAATGGTAGAAAC
CAACATTAGTAAGGAAGAAAACCAATTCAGTGTTACCTCTGAAATACAAACAGAAGACAG
TGCTTGTCTTTCAGCAATGGTACTCACCACTAATCTTGTTTATCCAGCTGTCTTAAATGC
TGCTATTGATCTCAATTTATTTGAGATTATTTCTAAGGCTACACCACCTGCTTCTTTCAT
CTCATCATCACAAATTGCTTCTCAATTCCCATCATCAACCCAACACTCCGACTTGCCTAA
TAGGCTCGACCGAATGTTGCGTCTGCTCACTAGTTATTCTCTTCTCACTTCTTCTACTCG
AACTGCCGACAACGGTAGTACCGAGACGGTTTATCGACTCTCGTCGGTCGGAAAATACCT
TGTCCCCGATGAAAGTAGAGGCTACTTGGCTTCATTCACTACATTTCTATGTTATCCTGC
ACTGTTACAAGTTTGGATGAATTTTAAGGAAGCAGTGGTGGATGAAGATATTGATTTGTT
CAAGAAAGTTCATGGAGTGACAAAGTATGAATACATGGGAAAAGATAAGAAAATGAACCA
AGTATTTAACAAGTCAATGGTTGATATATGTGCAACAGAGATGAAAAGAATGCTTGAAAT
ATACAGTGGATTTGATGGAATATCAAGATTGGTTGATGTTGGAGGTGGAAGTGGACAAAA
TCTGAAAATGATTGTATCGAAATATCCATCAATTAAGGGAATTAATTTTGATCTGCCACA
GGTTATTGAAAATGCACCACCAATTCCAGGTATTGAACATGTTGGAGGAGATATGTTTCA
AAGTGTTCCACATGGCGATGCCATCATACTAAAGGCTGTATGTCATAATTGGTCAGATGA
AAAATGCGTACAATTCTTAAGCAATTGTCATAAAGCATTGTCACCAAATGGAAAAGTGAT
TCTTGTGGAATTCATATTGCCAGAAGAACCAACACCAACAGAAGAATCAAAACTTGTTTC
AACTATTGACAATCTCATGTTTATCACTGTTGGTGGAAGGGAAAGAACTGAGAAACAATA
TCAGAATTTGGGAAAACTCTCTGGATTTTCCAAATTCAAAGTTGCTTGCCGTGCTTTCTC
ATGCTTAGGAGTCATTGAGTTTTACAAATGAAACAATTTCAACAATAATAACTTTGAATT
TTAAAGTAAACTTCTAAGAGGAAAC
>Alp18_1352_c0_g1
GCGGAATGCTGAGTCCACAAGGCCCAACAAGGCCCTCACATCCGACGGGTCATCCTTCTT
CTTCCCCCACTTTCACTTTCACGCGAAGATGAACGGGGGTAAGCTAACGGCACACCAGTG
AAGCTCTTCGAAGGACTCGTCTCAATCCAAGGCTGAATGGAGCGTTTACGCAGTGCTAGC
TTTCGACGAGACTTGAAGAGTTTAGGCTAGGTATGAAAGCTTCAATCTTTTATTTTTCTG
AATCGCGAGCGGTCTTACGAGTTCGAGGGCTGTTTTTGGTGAGGACTCTGT
>Alp18_1353_c0_g1
CGAATATACAAATTCTATCTTTCTCTCCGCTTATTCAGCTACTGCTTCTTTCTTCTTCCT
CCCATGGCTTCAATTGCCGTTTCAGATGAAAACCCTAATCAACAAGAAAACTCCATAATT
CCAGTGTTAACAGTTTTCAAGAACAAATCCATCATCAAGAACATTTGCATCGTTCTCAAC
AACAACGACGACGACGATCACATCATTCTCATTGGTCGACACCCAACTTGCAACATTGTC
CTTACTCACCCTAGCATCAGCCGCTTCCACCTTCAGATTCGCTTCACTCCCTCTTCGCGA
TCCATTTCCCTCCTCGATGTATCTTCAGTGCACGGAACGTGGGTGAGTGGTAGAAAGCTC
GAGCGTGGTGTCAGCGTTGAATTGAAGGGAGGTGATAGCTTTCGACTTGGGGCTTCCAGT
AGGGTTTACCTTCTTCGTTTTGTCTCCAAATTCGACGCTAATGCGTTAACGAACATTGGT
TCTTTATGTTGTGATAATGACGAAATTAAGAGCCAATTTAAGGAAGAAACATTTGATGAT
GAGAATGACTCATTTGGAACTGAAACATCATGTTGTGATGGTGAAAATGAACTGGGTGAA
TCTCAAATCTGTTTTCTATCTCCACCTTATGTACAATCAGTGGATGAAGCAGATAACACA
CAAAAGATTGAAGCGTGTCCCGAAGTAGAGGTGATGGGGGAGACTAATTTGCTTTGCACA
TTGAAGGAATGTTTTACACACACCTTATGTAATCCAGTTGTGGAAGCAAACAAATTGCAC
CAACAATCTTCTGCAGAAAAGAAATGGATTGATCCTGAAGCATCACTTAATGAGAAAGTC
GGTGCTGCAGTGGATGTGATACCTGAAGAATCTGATTTTGATGAAGGTGCATTCCAAGAT
AGTGATAAGATTGAAGATATTTTAACTACAGGAGCAAACGTCTTCAATTCTAAGGACATG
CCTGATTCCAAATCTCATCAAACCAATACTGATGAGGAGGCTTCAGTGGAATCGCTCTCT
GATGGGGAAGGGTACTCACTGGATGAAATAGTTAAAAACGAGGAGCCTTCATCATCTGAT
GAAAATGGTGTTGCTGCTGTGAATGTAAAACCTAGAGAACACAAATTAGAATTCTTCTTT
GAAGAAAATGCCAGGATTGACAATATTTTAACTAGTGTAGCAAGTCTTTTCATTTCTGAA
AACAAGTCTTTACTAGTTGAGGAAGCAAATCCTGTAACCAATTTTCAACAAAACAAGATT
GTTGAAGAAGTTAATGTTGATTCACTATCTGATGGAGAAAAGGAAAATAGTTCTGACAGA
GAGTTGCAGACATACCAGAATTTTCAACCTTGTGATGAAAAAGGTAACTCACAGGATGAA
ACAGTAGAAGATACTGTGAAATCCTTTCAAACAGAGTCACTTAATCCTTCAGTAGTTCAG
GAACCTGATTTAGATATTACTGATAAGAAGGAGAATCAAAACCAGCAATCTCTCGTTGCT
GTGGCAGGATGCTTTGATTTGAAAATCTGTGAAAGCTGTGTAGGAGACTCAGCCGCGAGA
AGTTCAACCTTTTCTTGTGATAAGGCTGTGAGTGTGCCTCAGAATCAAACCAAGAAGAGC
AGATTGTTGAACACACCTAATGTTGACACTAAATTTGTAAAGAGTAATTTGAGGGATATC
AGTGTCATAAATAAACCAATGCGAAAGGATGTTTTCTCTGTCATGGATGAAGAAGAAATG
TTCACTCCAATTAAGGAAAACTTAGATGATCGTAAAACTTCCAAGTCACACATGTCAAAT
TTGTTGAAGGCTAGTCTTAGTCCCAACTTCTATTCCGCGGAAAGAAGTACAAGTGCCTTT
TCAAACAAAGAGAACCTGACACCAAGAGAAGCCCAACAATGGCAGTCAGAGAGAAAGCCT
CTTGAGTATCATGATACTGCAGGGTTAAGAAAAAAGAGAGTGGAGCGGATACCCTTACAG
TCACTAATGAATTCTGGAGGCAAACACAATTCGGCAAACTCAAGTCCTTTTTATAGTCCT
TTTTCTGCTGCAAAAGAGAACCTGACTCCTAGTGAAGCCCAACAATGGCAGTCAGAGAGA
AAGCCTCTGGAGTGTCATGATACTGCGGGAGTAAGAAAAAAGAGAGTGGAGCGGACACCC
TTAGAGTCACTAATGAGTTCTGGAGGCTCGGCAAACTCAAGTCCTTTTTATAGTCCTTCT
TCTGCTGCAAAAGAGATACCCTTACAGTCACTAGGGAGTTCTGGAGGCACTCACAATTCG
GCAAACTCAAGCCCTTTTAATAGTCCATTTTCTGCTGCAAAATCCATTCTTGGCATCGCT
GCTCGAACCAGTAATTCGAGACATATTTCAGACAAGCACAGTGAACCTTCTCCTATTAGT
GAAGAACGAAAGAGAAGCTGGAATATGGTTGTAGACACTGCTTCTCTTCTGAACAAGGAG
TCAAGAAAGGCTTTGTGGCTTCTACAAGGTCTCAAGGGGACTCGATTAATCATTCCACAA
TCTGTCATAAGAGAATTGGGCAGCATGAAGCAACAGATTGGAGATTTTAGAAGGATTCCA
GAGGCTACTTTGGCCTTGGAATGGATTGAAGAATGCATAGGAAAGACAAAGTGGTGGATC
CATATCCTTGACTGTGCTTTTCCTATTGTTGAAGATCAGATCCTTGACTGTGCTCTTCAA
TATAGAAGAAAAGAGAATGCTGGACAACTTATCCTTCTTAGTGATGATGTCAACTTCAAA
ATCAAATCCATGGCAAAGGGACTGCTATGCGAGACAGCGGAGGAATTTGGTCGGAGTTTA
GTGAACCCTTTCTCTGAGAGGTTTATGTGGCCTAACAGCTCTCCTAGAGGACTGAGTTGG
TCTTGCCAAGATGATGTGGTTTTAAGGGAGAAATATTGCTGTGTGCCATCAAAGGCTGGT
TTGAAGCTCCTTGTCACTTCAAAGTTTGTTTACTAGCAAGTAACTAGTGTTAGTATTCAT
TTTAGCTACTGTAAAACTTGAATCTTTCAAGTTACAATTCACTGCGCACTCATTGGCTGG
TTTGAAGCTCCTTGCCACTTAAAAGTTTGCTTTCTAGCAAGTAATGTCTTAGTTTTCATT
TTTGAGTTACTCTCAAACCTGAATCTTTCAAGTTACAATTGACAAAACCCAGTGTTATGT
TTTATGTTCCATGAAAATGATGC
>Alp18_1402_c0_g1
ATGGAAATTATCTAATCATAATATTTCTAGCAACACACATGAATAGAAAATAAAATATAA
TCAGAAGACAATGTTTCAGATTCAAGGAATTTAACTCCTGTCTGTCTCTGAAGTTGTCAA
TGTGAGTGACCCCACATATTTGGAAGCTGATAATCTAACCCTTCTCTTCTCTATAACATT
CTTTCATTCACCTCAAAAACAACCATCCACCAAATGGGTTCAATTCCTCTTGGAACTTCA
GTATCTCCAACTCCTGTGTACACTTCAAAAATCTCATCTTTCAATATCAATTTTAAGAAA
TCAACTCCTTTTCCATCTTGGGTTTCACCTTCATCTCATGAATTATCAATTCTTTCTCCC
TCCCAATTAGGATTATGCAGAGCCAGTCAAGTTGTTGATTTGTTTCCAACTGTGTCTCCT
GAAATTACTGTCAGAGAGGCAAGATTAGAGGACTGTTGGGAAGTGGCAGAGACTCATTGC
AGCTGTTTCTTTCCTGAATATTCATTTCCATTAGATTTTGTTCTGAGGATGGATAGATTG
GTGGCTATGTTAGCAGGATTCTCTTTACCAAATGGTTGCAAAAGAACCTGTTTGGTTGCT
GTTATTGGCAATTCAATTGATCAAACTTTCTTATTTGGAAGTGAAGATTTCAAAATTGCG
GGTTTTGACGGGAAGTTAAGCCTCAACAAGGGATATGTAGCTGGCATATTGACAGTAGAT
ACCGTTGCCGACTTTCTGCCTAGAAAGGGGCCGCTGCGGCAGAGAAGGACTGGAGTTGCA
TACATATCAAATGTGGCAGTGAGAGAAAAGTTTAGACAGAAAGGAATAGCAAAGCAATTG
GTGGCAAAGGCAGAATTCCAAGCCAGAAGTTGGGGATGTCGCGCGATTGCATTACACTGC
GATTTACGAAATCCTGCGGCGATGAAGTTATACGAAGGGCAATGTTTCAAATCTATAAAA
GTTCCAGAAGGAGCTAACTGGCCTCAACCAAAGACCTCACCAGATGTAAAGTTCAACTTC
ATGATGAAACTTCTCGACAAATCAGCAGTTTCTTAAACTAATTAGATACTTCCTAGATAG
ACTTTTTTCTGTTGTACAATGTAATGTAAATGAAGACAGACATAAGTAAATGAAGAATTT
GAGTTAGAAATTGATGAGACACTCTAAGTTGCAAAGAACTTTATTCCTACTAATGAAGTT
TTATGTTGATTTGGTATTGAACTTCCATAGTGGTTGTTCATAGTTTTCTTTTCTGTTTGT
TAGACAGAGAAGTTGAAATCAATACATACTCTTTCCACAATTAGAAAGGGTACATCCTGT
CAGTTGAGACTGAGTCCAAAGGCATATCAGAATAATATTCAATGTAAACCACATCAAAAT
TACAG
>Alp18_1404_c0_g1
CGTAAACCCGTAGCCTAGGAGCAGAATTAGAAATTCTGCAAATTGACGCAGTCGCGGCGC
GCAGGTACTGCTCGCGGCGCGTCCTGTACCATGATGATTTGTTCGCGGCGCGAACATAGT
GTTCGCCGCGCGAACTGTGTATGTAAAGGCTGTTCGCGGCGCGAACAGGGAGTTCGTTGC
GCGAACTGTAGCGTGGATGGACCCATTTTGAGGTACTTTGAGCTGAGTGATGTATAGGCT
TTGAATAATTAATAATAGTGAGTTGGATGGTTTAATTAAGGATTAAAAATGACTAAATTA
>Alp18_1524_c0_g1
TTAGAATTGGAGATGAAAAGACAACATTCATATAAGAGAAAACACCAAGGTAAGTAATAC
ACTGAAAAGTTTTCAAAAGACTACAATTACATTAATCCAAAACCCTTTTGTATCCTTCCT
CATTAAGACAAATCTAGGCCCCCATCCTTCTCTTCATGTGTTTCCTTTCCTTTGTTATCA
CCACATGGGATTGTCATTCTCAAATTATATCACTCTATTAATTTTTATGCCCAAATGCAG
AGACTAATTCATCAAATTAATAAGTTTTGTGTACAAAAGCAGAGACTAATTCATCCTGTC
GAATAGGACCGCAACATACCTGTGACTCGTCAAAAAGTTTCAAAAGTTTTCCATGCAATT
AACCTTTTAAGGCCATCACATATCTCATATTCACATATTTCATCATGGCACTAAACAAGA
ACCAATTCTACAACCTTGGTTATCAAGCTCTCCCACCTATTATCATAACTCATGATAATA
CACTTCATCATCACCCTCCCCAGCCTGTTTCAGACTATGCTTTTCCCATATTTGCCATTG
TTGTTCTCAGCATCATTGCCACCATTTTGTTACTCCTCAGCTACATCACTTTCTTAACCA
AATTCTGTTCAAACTGGAACCAACTTAATCCAACAAGATGGATATCGGTCCTTCGAGCTC
GACAGAACGACGAAGATCACTTCATAGCGTTGTCTCCTACACCGTGGAACCGGGGATTAG
ACGAATCGGTCATCAGAGAAATCCCATCTTTTCAGTTTATCAAAGGAGAATGTGAAGATC
AAAGTGTGTATGGTTGTGTGGTTTGTTTGACAGAGTTTCAAGAACATGATGTGATAAAAA
TTCTACCAAATTGTAACCATGCTTTTCACTTGGATTGCATTGATATTTGGCTTCAAACCA
ATTCCAATTGTCCTCTTTGTAGGTCAAGCATTTTAGGCAATACAACAAATACTCCATTTG
ATATTATCATAGCTCCAAGCTCTTCTCCTCAGAATTCTTCTCAGTTACTCTCTAACTTAG
CAAGTGATGAAGATTTTGTTGTCATTGAATTAGGTGGAGAAGAAAATGAGGTTCAACAAG
AAAGAAATGACTCAAGGGGAAGCATAGGACATAGTAGAAACTATCACTCTACAAGGGAAA
TGAAACCTAAGTGTCATTATGTTTCCATCATGGGAGATGAGTGCATTGATATGATCAGAA
AGAAAGATGACTTGCTTTCGATTCAGCCGATTCGAAGATCTTTCTCCTTGGATTCTGCTA
ATGATAGACAAATGTTCATGGATGTTCAAGCTATTATACAACAAAATGAGGCTAGTGCAA
GTGAGGATTGTAATAGTAGAAGTAAAAGAGCATTCTTTCCATTTTGTTATTATGGAAAAG
GATCCAAAAATGTGATTCTTCCATTTGGAGAATGATGTTTAATCTAAGATGATTTTCCTT
TTTTTTCA
>Alp18_1526_c0_g1
ATTTGACAGAAAAACTTATAAGCCCTTGATTCCCTTTTCAAAAATTAAATGGCGTTTGTG
AAGTATTTGGATGCAAAAGCTTAGGGGTATTGTTCAGCTATTCAAGGCCTGTGAATCTAT
ATCAAGAACAAAAGGAAAGGGTGAAGGGATACTAACCTTCGGAGAGGAGATTTTCTCCGA
CAAAAGATATGTCTTTTCAGGTGAAATAAAAAGTATATGTGGAAGATAGCATGGAAAGGA
ATGTGACATTGAAGCTTTGCAAAAACATGGCAAGATGGAAGCATGTCAAAGTGATTAAGT
ATAAAAAAAATAGGTTTTAATATACTTTGTAACTTAGTGGAAACAATGTATTGGAAAATG
ATTGTAAGTGATATTTGAAAATGAAATGAAAATATTTTTGGTTTA
>Alp18_1527_c0_g1
TTCAAAACAAATTAAAAAAATACATATTTCTATTTTCTTTCTTTCTCCTCCGAAAAAAGA
AATAGAAGAAAATAAAAACAGCATTTTCAATTCATCCTAGATTTTCTCTTCTTCACAAGA
AAGAGGAACAACACAACAACGTAATGGCTTTCGCTTCTTTTCTCGGAAGAGTTCTCTTTG
CTTCCATTTTCATTCTCTCTGCTTACCAAGAATATAACGAATTTGGAGTGGATGGAGGGC
CTTCTGCAGAAGCACTTAAACCAAAGTTTGATGCCTTTGCACATCGAATCCATTCTCAAG
TTGGCTTTCAAATTCCAAACATTGATACGAAACTTTTAATTACGGGAGCTATTGCTCTGA
AGGGTCTTGGAGGGGTTCTTTTCATCTTCGGAAGCTCTTTCGGAGCTTTGCTACTGCTTC
TGCATCAGTTGATTGCTACTCCAATTCGTTATGATTTCTACAATTACGACAGCGAGGACA
AAGAATTCACTCAGCTTTTCATCAAATTTACACAGAACATGGCTCTTTTTGGAGCTCTGT
TGTTTTTCATTGGGATGAAAAACTCCATTCCTAGAAGGCAACCAAAGAAGGCTCCAAAAA
CAAAAACCTATTAGATGCAGCACTGGAGGACGCATCTTCAAAGAGTGTCTTGGATTGTTT
CCTGGTTCTTCATCGTATCTGTTCCTCAACTAGTCAGGTTTCAACTTGGTATACTCTGGT
TCAGAATTAATCTTTGTAATTTTTGTTTTCACGCGTAAACTTCAAGAGAGTCAATTTCAT
TATATTCTAGTGATCATATGTAAGGATCTCAAAGTCTTTGGCGTTAAAAGTTACCAAAAC
AAAAGAAAACTTGTTTTGCAATTAGTGATTCAACAACAATGCCTTCAAAAAAATAACCAG
TTGGTTCCAGCCATGTTCAAGTTAACAGAATTTTCGCAAGCCATAGGGATCAGCAACACA
ATATCCAGCAATGAATCTGATATGCTGCAACTTACCTTGATCCTGAGGTGGATGTTTGTC
CTCAAACCTAGTCTGTGATGCATTATAGCGTAAGAATGAAAAAACACCAAAAATGGAGTG
AACATAAATGGAAACCCTTTTTTTTCTTCTTTTTTTCCAATACCTACAATCAATAATGAT
GGATGCATATGGTTCAACTATGTAAAAGATAAATCATAAGCAAGCCTCATGATCTGTTCA
TGGACGGTTTAGCCTCATGATCTGTTCATGGACGGTTTAGCCTCATGATCTGTTCATGGA
C
>Alp18_1561_c1_g1
GTCTTCTTCATCCATACAAGGTATAAAGGATCAAATTTCCTAGGGAATTTATATGTTATG
CTGTTATGGGCAATTGTTTCACCTGAGTGTGAACTTTGTACACACCTACTTTATCTTGGC
CTCCTTTTCTTGAAATTAAAAAAACCCTCTGAATTCTAGTAATTCATCATGTCTTTTGAA
TTGCACACTCTTCAAGAGTAACTCTTGCAAAAGTTATTCTTCTAAAAACTCACAAGATAC
ATTAAATTTTATTGACCCACTATATTGCG
>Alp18_1562_c0_g1
ATAAGATCCTGCTTCTCTTTCTCGCAGTCTACCATACATCACTCCTAACCGTGTCATCAA
ATTTCACCAGCACGAGTGAAATCGTAACACTCTCCCCAACCTCCCGCCAATTCATTTCCC
ACTTCCCTCCCCCTTTTCAATTCCCCAACACTAACCCCTTTCTCCCCAAAATCACTCCAC
CCTTTCTTCAACCTAGGGTTTCACTTCCATCACCACAATCACCCAACCATGCCGTCGCTA
CTCTCTCCCGGCAAAATCCACATGCTAGAGATAGATAATTTCAAGTCCTACAAGGGTTTA
CAAAAAATCGGCCCCTTCTCTGACTTCACTGCAATCATTGGTCCTAACGGCGCCGGAAAA
TCCAATCTAATGGATGCAATCAGCTTCGTTCTTGGTGTTAGAACCGGACATCTCCGTGGT
GCTCAATTGAAGGATCTCATTTATGCTTTCGACGATAGAGATAAAGAGCAGAAAGGAAGA
CGAGCCTTCGTTCGCATGGTTTATCAACTCGCTAACGAATCCGAGATCAGGTTCACCAGA
ACTATTACCTCAGCCGGAGCTAGTGAGTACCGCATCGACGATAGTGTCGTTACTTGGGAT
GTCTACAATGCTAGACTCAAATCCCTAGGCATTCTTGTTAAGGCTCGCAATTTTTTGGTT
TTCCAGGGTGATGTGGAATCTATTGCGTCAAAAAATCCTAAAGAGCTTACTGGGCTTATC
GAGCAGATATCTGGATCTGACGAGCTCAAGAGAGACTACGAGGAGTTTGAAGAAGAAAAA
GCTTCTGCTGAGGAGAAATCAGCACTTGTTTATCAGAAGAAAAAGACAATGGTTATGGAG
AGGAAGCAGAAGAAAGAACAAAAGGAAGAGGCAGAGAAACATATCCGACTGCAAGATCAA
TTGAAATCTATGAAGAAAGAACATTTCTTGTGGCAGTTGTTCAATTTAGAAAATGATTTT
GTTAATACAAATGAGGAACTTGAAGTTGAAAAAAGAAGTCGCGAAGGTGTTATTGAAGAA
TTAGAAAAGTTTGAACATGAAGCCAGTAAAAAGAAAAAAGAGCAAGCCAAACATCTGAAA
GAAGTTATGCTACGTGAGAAGAAAATAACTGGGAAAAGCAACAAACTCGACAAGATTCAA
CCAGAGCTTCTTAAATTAAAGGAGGAAATGTCTCGCATTAGTTCAAAAATTAAAAAAGGG
AACAAGGAGCTTGTCAAAAAAAGGGAAGATGCAAGGAAGCACGCCGTTGAGATAGCAAAG
CTAAATAATGATATTCAGGATCTTACGGCAAAAGTGGCAGACGTGCAGGAAAAGAGTCGA
AATGTTGGTGATCAGCTCAAGTTAGATGGCAATGACTTGGAAGAATATTATAGAATAAAA
GAGGAAGCTGGGATGAAAACTGCAAAGCTTAAAGAGGAAAAAGAACTGTTAGATAGGCAG
CAACATGCTGACATTGAAGCTCAAAAGAATTTGGAAGAGAATCTTAAACAATTAGAAAGC
CGGGAGTCTGAGCTGGATTCACAGGAAAAAAAAATGCGAGAAAGGCTTAAAAAAATTCTT
GATAGTTCTGCAAAGAATAGGGATACTGTTGAAAATTTGAATACAGAACTGCGTGTGATG
AAAGAAAAACATAATGAGTCCAAGAGAAAATATGATTACTTGAAGATAAGAATTGGTGAA
GTAGAAAATGATCTACGCGAATTGAAGGCTGATAGACATGAAAATGAGAGAGGTGCTAAA
TTGTCTCAGGCTGTGGCGACTCTGAAACGCTTGTTTCAAGGAGTCCATGGTCGCATGACC
GATCTTTGTAGGCCAACACAGAAGAAGTATAACTTAGCTGTTACTGTTGCTATGGGTAAA
TTAATGGATGCTGTTGTTGTTGAGGATGAAAAGACTGGGAAGGAATGCATCAAGTATTTA
AAAGAGCAGAGGCTTCCTCCCCAGACATTTATTCCTCTACAATCTATTCGAGTGAAGCCA
ATAATGGAAAGATTACGCACATTGGGTGGTACAGCACAACTGGTTTTTGATGTGATTCAG
TTCGATCCCCCTTTGGAGAAGGCAATTCTATTTGCTGTTGGGAATACTCTTGTATGTGAA
GACCTTGAGAAAGCCAAACTTTTAAGCTGGAGTGGAGAGAGGTTTAAAGTTGTAACTGTG
GATGGAATTTTGCTGACGAAATCCGGCACAATGACTGGTGGCACTAGTGGTGGAATGGAA
GCAAGGTCAAAGCAGTGGGATGACAAGAAATTTGAAGCATGTCTTAAGAAAAAAGAGCAG
TATGAATCTGAGCTGGAGGAGCTAGGATCCATAAGAGATATGCACCTTAAAGAGTCTGAG
ACAGAGGGGAAAAAAAGTGGACTTGAAAAGAAAGTTCAATATGCTGAGATTGAAAAGAGA
AGCATTGAAGACAAACTTTCAAATTTTAGTCTCGAAAAGGGGACCATCAAAGAAGAAATT
AAACGCATTAGTCCAGAACTGGAGAAGTTAGGAGATACTGTTAGAAAGAGGAGTAGAGAA
TTACTTACTCTTGAGAAAAGGATAAATGAAATTACTGATCGGATATACAGAGACTTCAGC
AAGTCAGTTGGGGTTGCAAATATTCGTGAGTATGAAGAAAATCGACTCAAGGATGCTCAA
AATGTAGCAGAGGAGAGGCTGAAGCTGAGTAGCCAGCTTTCAAAGTTAAAATATCAGTTG
GAGTATGAGCAAAATCGAGACATGCATTCAAGAATTAAAGAATTGGAATCTTCCATAAGT
GCTCTGGAGAATGGTTTAAAGCAGGTACAGAACAAAGAGGCTGAAGCAAAATTAGCAGCA
GAGAAGGATACAGAAGAGATCAATCAGTTGAAGGATGAAGCTAAAGAGTGGAAATCAAAG
TCAGAGGATTGTGAAAAGGAAATCCAGGAATGGAAGAAGAAGGCTTCTGCAGCCACAACA
AACTTATCAAAAATGAATCGGCTGATAAACTCAAAGGAGGCACAGATTGAGCAGATATTG
GGGCAAAAGAAGGAAATATCAGAGAAGTGTGAACTAGAGCAGATTAGCCTTCCAACCATA
TCAGATCCTATGGATGCTGATTGCTCAACTCCAGGTCCAGTTTATGACTTTGATAAACTC
AGCACGACACTAAAAAATAGGAAACACTCTGGCAGGGATAAAATAGAGGTAGATTTTAAG
CAAAAAATGGAGGCATTGATATCTGAGATCGAAAGAACAGCACCCAATTTGAAGGCATTG
GACCAGTATGAGGCTCTGCTTGAAAAAGAAAAAGCTGTAACTGAAGAGTTTGAAGCTGTT
AGGAAAGAAGAGAAGGAAAAAGCAGATAGATTCAATCTAGTAAGGCAGAAGAGATATGAT
ATGTTCATGGATGCTTTCAACCATATAGCTGGTAATATAGATAAAATTTACAAACAACTT
ACAAAGAGCAACACACATCCTCTGGGTGGAACCGCATACCTAAATTTGGAAAACGATGAT
GATCCATTTCTACATGGCATGAAGTACACTGCTATGCCACCAACAAAGCGGTTCCGCGAC
ATGGAACAACTTTCTGGTGGTGAAAAGACTGTTGCTGCGCTTGCATTGCTATTCTCCATC
CATAGTTATAGGCCTTCACCATTTTTCATACTGGATGAAGTTGATGCTGCATTGGACAAC
TTGAATGTTGCGAAGGTTGCTAGCTTTATTCGTTCAAAATCTTGTGAAGGAGCACGAGTT
AATCAGGATGCTGATGGCGGAAATGGTTTTCAGAGTATTGTAATATCTCTGAAAGACAGC
TTCTATGACAAAGCTGAAGCGTTAGTTGGGGTTTACAGGGACTCTGGAAGAGGTTGTTCG
AGTACTCTCACATTTGATCTGAGCAAGTATCAGGAGTCCTAAAATCACCCATTGGATACA
TTATATAAGTTGCTTGCGCTGTACAGAGTTCGCGGTGCATTTTTATTTGTTGTTTAATGG
TTCGTGTGTAAATTACAAGCTGGTTCCTTTTTAATATATTATTGTAAATAGGAGTTCCTC
ACAGTAGATGATTTAGATGCATTTTCATTCACTAGAAATGCTATTCTGCTAGACTAGAGA
CCTGATTACTCGGCAGTAAATGCTGTGAATTGATTGAACCTTTTTATCTGCTACGCCTTT
GTATTCTTAATATTAATGCTATATATGTTACAGTTCTTCCTAAACGTCAAACGGGCACAT
TGTTCATAATGAATGAACCAAATGGAATATGAGGTGAACTTTGTAAAGTAGCAATCTCTG
GAT
>Alp18_1562_c1_g1
TGTTGAAGCTCTGACGCAATAGTAGCTTATAAATTTCTTTAAGCTCTCTTGCCATTGTGG
CGCGTGAATGGCTACTACATAAAACTCTGTGATGCAGCGCATTAAATAGTGGCATGTGGC
AGCTCTGGCACAATAGTAGCTTGTAACTTGCTTTAAGCTCCCTTGCTCTGAATTCTGAAA
ACTTAAATTTTTTCTATTTCATTTCCCGTGGGGGTGAGTGAGAATAGGCTGGTCCAGGCA
AGACTTTGCTTACTTCCCTGCCTGTCAAAAAAATCTTAGGCCTTGCCTGTCATAAATAGG
TTTTACTTTAAGCCTGATCTGACCAATGAGACTGAACTCAGTTTTATAGTCTAAGTGTAA
TTTATTTTCATGATGTAATTTTTTTCAAGTGTAGC
>Alp18_1562_c2_g1
TGTTATGCCTGGAATGCTTTTGGTTAAATAGACTTTTAAGATAACTTTGACCCTGACCTG
AGCCTAGAATAAGTCTAGCAAGGTATGGGCCTGATGTAGGCAAATAATTATAGGCCCATG
TAGTCGAACTGATCTATTCCCACTCCCCAAGGAACAGGGAACAACATGAAAGCAATGTAT
ACTTTTTATAATTAACTATTTTAGGATGCTGTTGTTTGTCATGTCTTTTTGGTGAGACCA
ATGTTTATTTATATGTT
>Alp18_1661_c0_g1
AGAACTATAAGCACGTTCGAATTGAATATAGGTGAGTTTCTGTCAAAGTAGCGGGTTAAA
CCTTGGAACCCCAACGCCAACAACAAACAACAACGTTATTAGGTAAACACGAGGAGAACA
AGAATCAAAGGGAGCGAACAAGAAAAAAAGTGAATGGTTAGAATGAAAAGAAGATCAACT
TTACTGAGCTTGGGTTTTCTTATGTTCATGGGTATTGCTGTCTATTTCAGACTTTGGGCT
ATTGACTACAACATTTCTATTGATGACTCTGATATCTTAAGGCGACAGTTTGATATTGCT
AATAGGGAGGCTATGGATGAATCTGCTGAATGGAGGCAAAAGTATGATTCGGAGGTAGAT
AGGGTGAATAAGTGCTTCAAGGAACTTCAAGTGCTTCAGGAGTCCTCTCGGAAAACGGAG
GATGCTTCTGGTTCTGGTATGAACCATAAATTTGAAGTACTACAAAAGGAGAATGCAGTC
TTACTTGAACGGGTGGAAACATTAAAACGAGAGCTTGAAGAGGAAAAGTCGAAGTGTAAT
TCACAATAAATGAACTAATCATGAAAGCATTGACTTAGAGTGGACTATTTGTCCCTTTGT
CCTCAAGTATTCCATTTCTAAGCTCAGATGTTTGAAAGATATTTGTCGTATACCATATCC
AACCATGGAAGAATTTTTGATTGGATTGTTCATGGTCTCAAATTTTCACCTTAGAGAAAC
CGGCATCCAGGGAAATGCATGAGTCAAGCTTACCATTCCTTCCCCTTCCCCATTTTCATT
TTTAGGTGATTTTATTATCGACAAATATGTTTCAAAAGTTTACATGATTAGCTTCTTTTA
AAAAGAACATCTGCATAATCGTGTTGTAGTCATGTATCTTGCTAATGCCTCTTTTTTCTG
TTAGTAGATGTCGAGTTCTTCTATTTCAGTCTCTATTATGATTCCATATTATAAAATCTG
GTGCATGTGGCATGATTAGTATTTCTATATTATTTAAAAGAAAGGACTTGCATTCTGTCA
AACTAGAGAACTATGTGAAGTTCCACATTGGTGGGCTGGCAGATGCCAATCTATCTACAA
CACTCTTTGGATAAGCAGGTTATTTGCGGCTTATACCATAGGCACTTATCATGACGCGCT
TATGTATAAGCTATTTCTTTAGCAAAAGTTAAAATTAAATTAGTTTCGTATAGGCTATCA
GCTGTTCTCATAAGCAATCTTAACAAACTATTATGAATAAGCTAAAAATAGCTTATGAAC
AATGTCATAAACTATTTTCGTAAGTGTTCCCAAAACTTATGTTAGTAGATAAGTTCAAAT
AAGTCAATCCTAGCAGGCCCTGAATCCTTACTGTTCTATCTATCCATAGTATTGGAGGAA
GTTTCTGTGTCAACTTGTCAACGAATGTGTTCTTCAACAGCGACTTGCTTACATACCTTT
CTGATTGAAATTCAAATTCAGAGACCCTGCTCTTTTGCTCATCTGCTTCCTTCCGCGCAT
GATTGTCCACGACTGATATGAAGACAAACTCAAGAAGACAACCCTTGCCCAATTTGAACA
TGAACCCATGAAGATCAAGGTGGTCGCATACTTCTCAGCTTCTCACTCAGGTATTATTAT
TTTAATGTGTATCATTTTTTGTTCTCACTGTGGAAATAATTTAGGTAGAACAGCTAGTGG
TCAAATACATCTACGCATATTGTGCA
>Alp18_2338_c0_g1
GTTTTAATCTTTCTATTTTAGGAAGTTCATTGTTATTTGGAGCTTATGATTACTGTTGAG
AAAAAAAAGTAGAAATTTATGGTTTTGATTTTAATTTTGATTGCTTGCGATACTATTCAA
CCCTATTTTTTGTTGAGTGCTGGGGTGGTTCTTATCTATTTGATGTAGCGTGGAATTTGA
TTATTGACTATAAATGTGTTGTGTTGTTGTACTATGGTTGTCCTTGTTTTGCATGTGCTT
GATCTTTTGGTTTGTTGGGAAGTAGTGCAAAATTCAATGTTTGGTTTCACGTTTGGAGCA
CCTAGATTTGATTGTGTAGGATTGATTTTGACATGTTTGGTTGCTCTGAGTAGAATTGAT
TTTCAGTTGGGATAGCAGTTGAAAATTTTCATTTAGTGGACCTGTTTGAAACATCTTCCA
TTTTAGGAAAAACAATAATTTGTATGGATAGTGTTATATGGTTTTACATATCTTTTTGAA
GCATGCTGAAAATGTGGTCCATTTTTGTTTTTGGATGTTGATGATGTTCTTAAACTTGAG
TTTTCTTATGGTTTATTTTTTGGGTTACGTTGGCAGGCATAAGTTGTTAGATTCAAAGAA
ACCAGTGAAGTGCAAATAGTGTGTGCAGGAAGAAGTTATAGATTTAGTATAGATAAGATC
GGATTGGTATGGGTGAGGAAGAATTAGTTAATACAGTTTCCAAAACGGACTCAAATGGCA
ATATCACACCAGAGAAAACTTTAGATGACACGGGTGCTAAGAAGGACTTGGAATCTGAAG
GAGGGAAAATCTTGGAGGATAATGCAGTCAACGACTTGAAGGAGGATGATATAAAAGAAA
TGGAAGTTGATAAGAAAGATGATGAGGAGGAAGAACTAGAAGTGGAGGAGGATAAGAAAG
CTGATGATGGTGATGTTATAACTCATGATAACAAAGTTGGTGATGGGGAAGAAATGAAAG
AGGATGATGAAGTCGATGAAGGGGAAAAATTAAAAGAGGATAAAAAAGTCAACGAAGAGG
AAGAATTAAAAGACGATAAGAAAGTCAATGAAATAGAAGACTTTAAAGAGGATGAGAAAG
TTGATGAAGGGGAAGAATTAAAAGAGGATATGAAAGCCGACGAAGGGGAAGAGTTAAAAG
AGGATAAGAAGCTTAATGCTGGAGAGGAAATAAAAGATGATAAGAAAGATGTTGGCTTAA
AAGAAACAGAAGATGATAAGAAAGATGATTTTGTGAATGAAACAGAAAGAAATAAGAAAG
ATGATGATGGGTTTGAGGATGACAAATTGGGGGAAGAAACTTATGTTAAGGAAACTATTG
ATGGTAAAGAAGAAAAAGAAAGTGTTGAAGCTAAGAAACCAGCATTAGATGTCATGGAAG
AAGATGATGTTCCTGAAGGCAAAGATGAGAGCGGTGAAAAGGATAAAGGTCAAGAAAAGG
GTGAGGGTGTCCTTGAAGACATAGATGAGAGCGGTAAAAAGGAAAAAGGTCAAGAAAAGG
AGGAGAATGATAAGGTTAAGGTTGGCGATAAGTCAACTAAAGAAGATATTATAGTTGAGA
GAGTATCGAAGAAGCGTGGGAGAGGAAAGGGCAATGTGGAGAAGGGGAAAAAGAAAATAA
AGGAACAGAAGGGGACAGATGGGATCCATGAAGATAAAGATGAAAGCAGTGAAAAGGTGG
AAAGTCAAGAAGAGGAGGAGGATGTTAATGATAAAGTTGACTATAAGTCAAATGAAGATG
ATTCTGAAGACATAGAAGTTGAGAAAGGATTAAAAAAGCGCAGGAGAAGAAACATCCTTG
AGGAGCAGGTGGAAGAGACAGAGCCAAGGACTCCTGCAAGTGCAACCAATCGTCCTGTAC
GTGAAAGGAAATCAGTTGAGAGGTTGGTAGAATCATATGAAGTAGATGTATCCAAAGGAT
TTTTCATTGATGAGGGTAGTGGTATGCATTTAAAAGATATACCCAATGTGGCATTTAAAT
TATCTAGAAGGAAGGTTGATGATACTTTAAAATTTCTCCATACAATCCTCTTTTGTAGGA
GAGGAAAGGCAGCTGAGGTTAAGAAAAACATATCAAGGTTTTCTGGTTTTGTGTGGTATG
AAAATGAGGAAAAGCAAATGATTAAAGTAAAAGAAAAATTTGACAAGTGTAATAAAGAGA
AGTTGATAGATATCTGTGATGTGCTTGACATACAAGTTGCAAAGGCAAATACAAGGAAGG
AAGATATTATTGCAAAGCTAATAAACTTTTTGGTTGCCCCTCATGTGACAAGAGATGTAT
TGCTTGAAGAACAAGAGAAGTCGATTAAAGGAAAAAAGCGCAAGCGCATAACAAAGCAAG
GTTCATCGCGATCAGGAGCATCAATGTCAAGACGCTTTGCTAAGAGTCGGAAGAAAAATG
AAGATTCTTCAGATGAAGAGGAGAGAAAGACTACAACTGACACAGAAAGTGATTCTGAGA
AAGAAGAGGAAAATGAAAAAGATGTTCCTGACATATCTGAGGATGAAAGGCCTCAGAAAT
CTGAAAGTGAAGATAAAAGTGATTCCGATAATGAATCTGAAGATGTGAAGAAAGTGAGTA
AAATAAATAAAACATTTTCCAGAGAGAAAGAATTCGCTGCCAAAGGCAAAGCAAAAGAAA
CAGCATTTCAGAAAAAACCTCGCACACCACGAAAGAGAACTTCTAAGAAATCATTGTCCA
TACACTCCGAGTCCGATGATGATGTTAGTGAGGGAAGTCCAAAGGTCTTCTCAAGGAAGA
AGAAAAATGAAAAACAGAAAACCTCAACTCTCACAAAATCTTCCTCCAAAGACAATACAG
AGAAAGTTACTAAAAGAAAGGGCAAAAACAAAGAGAAGTCAAACCCAAGTGATGATCAGT
TACGCAATGCAGTATGTGATATTTTCAAACAAGTTGACTTCAATACAGCTACATTTACTG
ACATTCTGAAGCTACTCGGTAAGCAATTCAATATAGATCTCACCCCAAGAAAGGCATCTC
TAAAGACTATGATTCAGGAAGAGCTAACAAAACTAGCCGATGAAGATGAAGAAGAAGAAG
GGGATTCTGAAAATGATGAAACTCAAACCACTGTCAAAGAGGTTGAAGCATGACCGATGA
CTCTGTAATATAGTGTACATTTTGTAGAGCAGAAGTTGGTGTAACCTGTTAATCTTAACA
TCCATAAAAGCTAGCAGATATAAGCCAGTATTTTGAATATTTTGTGGTGGCTTTTGTTGT
GCCATCAGTATGCAGTCTCATGGTTACTCCTGAAAAATATGTATATAACTGATTAATACT
AGTTTCAACTATCTGTCTAGTTTAATGAAATATTATTATATATGTGTAGTTGTTTGT
>Alp18_2541_c6_g1
AGTCATGTAAGGTAATTCAACTTCCGAACCAATCTTTTATATCCACCATGGTTTGAAGAA
GATCCTTGATCCGCCATAAGTTTGGTATTTGGATTCATGCGTGTCATTGGACTTTGCCCG
ACTCTAGAATTGCTAAAGTGGTGAAGTTGTCGTAGAATTACCACAATTATGGAGACCAAG
ATATTATACAGACTAAACATAAATACAAAAGATAATACACCAAATTAAAGGGTAGTCATA
CTTAATAATTATACTTGACCTTTATAATTTGTCACTAACA
>Alp18_2542_c0_g1
CATGGAGCTCAACTTTCTGGAGGCCAAAAGCAAAGAATTGCTATAGCAAGAGCAATTTTG
AAAGATCCAAGAGTCTTACTCCTTGATGAAGCAACAAGTGCACTTGATGCAGTATCTGAA
AGAGTGGTACATGAGACACTAGACAAAATTATGATAAAACGAACAACCATCATTGTAGCC
CATCGCCTTAGCACAATAAGGAATGCTGATACCATCGCTGTTTTTCACCAAGGAAAAGTA
GTAAAAAAAGGTACACATGCTGAGCTCACTAAGGATCCTGATGGAGCTTATAGTCAACTT
ATTAGGTTGCGAGAAATTAGAAGGGACTCATCAGAGCAATATGGTGCTAATGCCTCGGAT
AAGTTAGAAAATTTTGTGGATTCTGGAAGAATGTCAAGCCAGAGGTCTTTAAGTCGCGGA
TCATCTGAGATTGGAAGCAGCAAGCGCCATTCATTCAGAGTATCAACTTCTATACCTACT
ACACTAGTAGGAGGATCTGAAGTTATTCCTTCAGCAGCAACAACATCACCAAAAAGTAAA
ACTCAAAATGTTCCGTACCTCCGCCTCGCTTATCTTAACAAGCCTGAAATCCCAGTGTTA
CTCATAGGGACAATAGCAGCAGCGGTAACTGGTGCAATGCTACCAATTCTGGGGCTTCTA
GTCTCCAAAATGATACATACATTCTTTGAGCCCCCGGATGAACTTCGTAAAGACTCGAAG
TTTTGGGTTTTAATATTTCTTTCCCTTAGCGTAGTATCATTCACTTTTCATCCAATAAGG
TCATACTTTTTTGCAGTATCTGGTTCTAAGTTGATAAAAAGGATCCGGTTAATGTGCTTC
GAGAAAATAATTTACATGGAAATAGGCTGGTTTGATAAAGCTGAGAATTCAACTGGTGCA
CTCGGTGCAAAGCTTTCAACTGATGTTGCTTCAATTCGAACTTTGGTTGGCGATGCACTC
GGTTTACTGGTTCAAGATATTTCAACAGTTATTACAGCTTTGGTAATTTCCTTTGAAGCA
AGTTGGCAGCTTTCTCTCATCATTCTTGCTTTGATACCTATACTATTAGTAAGTGGACAT
TGGCAAAAGAAGTACATGCAAGGGTCTAACATAAACGCAAAGAAACTATATGAGGAAGCA
AGTCAAGTAGCGAAGGATGCAGTAGGAAATATCAGAACAGTTTCTGCTTTTTGTGCCGAA
GAGAAGGTGATGGAGTTATACCAGAAGAAATGTGTGGTACCAGTTCAAACAGGAAAAAGG
CAAGGTTTTGTCAGTGGAACTGGTTTTGGCTTAGCCATTTTCCTTTTCTTCTGTTTCTAT
GCATGCAGTTTTTATGCCGGCGCCAAACTTGTTGGGAAGGGCAAAACATCAATGTCAGAA
GTTTTTCAAGTATTTTACTCTCTCACAATGGCAACCACCGCAATTTCTCAATCCAGCTTC
ATGGCTCCAGGAGCTAGTAAAGCAAAATGTTCTGTTGATTCAGTATTTGATATTCTTGAT
CAGAAATCAGAAATCAGAAATAGACCCTAGTGATGAATCAGGAATGATACTGGAAGATGT
GAAGAGGGAGAGATTGAATTCCATCATGTCACTTTCAAGTATCCAACTAGACCTGATGTT
CATATATTCAAAAATCTTTCATTAATCATTCATTCAGGACAGTTGCATTTGTTGGAGAAA
GTGGAAGTGGAAAGTCAGCTTTTATATCATTGTTGCAAGGATTTTACGATCCAGATACAG
GTCAGATTAAAATGGATGGAACAGAAATCCAAAAGTTGGAACTTAAATGGTTTAGGCAAC
AAATGTGCCTGGTAAGCCAAGAGCCTGTTCTTTTCAATGACACCATCAAAGCCAACATTT
CCTTTGGAAAAGGTGGAAATGCATCTGAGGCTGAAATTATCGCTGCAGCAGACTTTGCAA
ATGCTCATAAGTTCACTAGCAGCTTGCAGAAGGTAAATACAGTGTCTGAATCACGGACGC
ACTGACATAGACTCGATAATGCAGAGGTATGATACAATAGTAGGAGAAAGAGGGATACAA
CTATCTGGAGGACAGAAGCAATGCATGAAAGAGTCGTT
>Alp18_2542_c1_g1
AGGTGAACTCTGATTCTACAAGAGTCATAGTCAACAGTCCAAGAATATTGTTACTAGATG
AAGTCACAAGTGCACTTGATGTTGAGTCAGAAAAAATGATTCAAGATTCACTTGATAGAG
TGAGGATGGACAGAACAACCATTGTGGTGGCTCATAGATTATCTACCATAAAAGATGCAA
ATTCAATTGCGGTTGTTAAAAATGGAGTGGTTGAAGAGAAAGGAAAACATGTCACCTTGA
TTAACATGGGTGGTACCTAATGCTTCTTTAGTAGCACTGCACACAAATAGCACTACTTCA
TCTTAAGACTCTTTAAACTTGAAATAGCTATTTTCTCATGGTTTCTTAATCTTTTTGTAG
TTTGTTTTCATATTCTGTAGTCTAGAAGAATAAGAAAATTTGACACAAACTTGTTGCTA
>Alp18_2543_c2_g1
GGCAGCAGGAAAAAGAAGAAAAAAAATGTGGTAGTGCTGCAATGAAGGCAGCAGTTAACC
TGCTCTTGATACCATGTTGAATGAACTCAATATTAGGGAAAATGCTTGAGTGATAATGCA
CTCAAGTGATCTGTTTATATACACTCTAGAGAGTAATTACAAGATAAGATTTGTTATTTC
CTAGGTACATGAATGAAATTTTCAAGGCTTAGACTCCTTGACTCCTAGATACATGGATTG
ACTCCTAAATACAAAATTATAATTCCAATGAGTTATAATTCCAACAGTTTGTAATTCCAA
CAGAGTATTAGGACATGAACTTTGATGAACAATTCCATTTTTTAGAAAAAAA
>Alp18_2544_c0_g1
AGAAGAGAAGAAAGTAAGACAAAACACCAACCAACAAGAATGGATAATATTCCATTTCCC
AAAGATGATGAGAATTCTACCACGGTTGATTGGAGAGGCAGACCCTCCAATCCTAAATAT
CACGGTGGTGCCAGAGCTGCTGTTTTTGTTCTTGGACTCCAAGCTTTTGAAATAATGGCA
ATAGCTGCTGTTGGAAACAACCTCATCACTTATCTCATCAATGACATGCACTTCTCTTTA
CCACATTCAGCAAACATTGTCACTAACTTTGTTGGTACTATCTTTCTCGTTGCACTCCTC
GGTGGCTTTCTATCTGACTCTTTTCTTGGCACCTTTTCCACCCTCCTTATCTTTGCCCTT
ATAGAACTCTCTGGGTTTATATTGCTCTCAGCACAAGCTCATTTTCCTCAACTGAAACCA
CCCCCATGTAATAAATATTCCGTATGCATAGAAGCAAAGGGCTTGAAGACCTTGATATTC
TACATAGCAATATATATGGTGGCATTAGGAAGTGGTTGTGTTAAGCCGAGCATGATTTCT
CATGGAGCAAACCAGTTCAATCCTCAATCAAAGAAGCTCTCAACTTACTTCAATGCAGCC
TATTTTGCATTCTCCTTGGGTGAGCTTATTGCTCTGACAGTTCTTATATGGGTTCAAACT
CATTCCGGTATGGACGCCGGCTTTGCTGTATCAGCGGCCGTCATGGCAATGGCTTTCATA
TCCTTCCTATCTGGGACTCTATATTATAGGAACAAGCCTCCACAACCAACCATCTTTCTC
CCCATTGTTCAAGTTTTCGTGGCTGCAATATTGAAAAGAAACAAGGACTTTCCATCTATC
CAACAAGGAATTGGTGGACAACATAGTAATAAGTTGAGGTTCTTGGAGAAGGCTTGTATA
CAACAAGAGGGGAACAACACAAAGGAAAGCCATTGGAGATTGTGCAGTGTTGAACAAGTT
GAACAAGCAAAAATATTACTATCTGTTATTCCCATATTTGCATGCACTATCATTTTCAAC
ACTGTGTTAGCACAGCTTCAAACATTCTCAGTCGAGCAAGGAAGTGCCATGGACACACAT
ATCACAGAATCATTTCGTATCCCTCCAGCATCCCTTCAGGCCATTCCATACGTTTTGCTC
ATTGTTATCGTCCCTCTCTATGATACTTTATTTGTCCCCTTTGCAAGAAAAATAACAGGT
CATGCGTCAGGAATCACACCTTTGCAGAGAATAGGAGTTGGCCTGTTTCTGGTTACATTT
TCTATGGTATCAGCAGCTATTATGGAGAAAAAGAGAAGGGATGCAGCTTTGAATATGAAC
CAAACTTTGTCGATATTTTGGATTGCACCGCAATTCATTATATTTGGTATATCAGAGATG
TTTACTGCAGTTGGACTGATTGAATTCTTCTACACGCAATCGTTGAAAGGGATGCAGACA
TTTCTGACTTCCATCACATATTGCTCCTACTCATTCGGATTTTATCTCAGCTCAGTATTG
GTTTCATTGGTGAATAAAATCACTTCAACTAAAGGTGGTGATGGTGGTTGGCTTCATGAC
AACAATATCAACAAAGACAAACTTGACCTTTTCTATTGGTTACTAGCTGCACTCAGTTTC
CTCAACTTCCTCAACTATCTCTTTTGCTCAAGATGGTATTCTAATAATCCGTCGCTTTCA
ACAATAATATCCCAGGAAGGTCACTCTCAATCCACGGAATCTAGACAACACAACGACGCA
GATAATAGTATTCCATAGCAATACGTCCCTGCATATGTATATTAAAACTATAAAGCTCAT
CTCTTTTGTGGACAGACAGATTCTACAAAGAATTGTAATAAGAAATTGTCATAATTAGAT
GTATATTATTTTCTTCTTGAGCTTAGCATACACCATGGTTTTAAATTTCACTTCCCTTGT
TTCAGTCATTGCAATGCTATGCTATTTATCCAC
>Alp18_2545_c0_g1
AGTCATTGTTCAGTCACGCTCTCTCACGCGGTTTACCTCATTCTACTCTTCTATAACTCC
ACCACGATACTCGCACGTGCAACGCAAATCCAGCACGCGTGTCCAAGTCTCTCTCGCTCC
TTCAGACAACGATAAATCTCTACTCGTATCCCCACACCTCACCGCTTTCTTCATCCTCCA
ACTCCCTCTTTCATCTCAAACCGCCCAATTCGCCGCCGTTACGCGTTGCCCGATATGTCG
GTCAAAACTATTAAAGTCAGTAATGTTTCTTTGGGAGCATCTGAACAAGACCTTAAGGAG
TTCTTTTCCTTTTCTGGTGATATTGAATATGTTGAAATGCAAAGTCATGACGAACGATCT
CAAATTGCCTTTGTCACTTTCAAGGATCCGCAAGGTGCTGAGACTGCAGTACTACTATCG
GTAATATTCCTGACATTGATTATCAGTTGATATATGTGTATCAAAATAGTTATTTATGAA
TTAGTGAAGTATCTCGAGCACTTGATCAACCTGTCCTAGATCGTCATCCAAAGCATCATA
TATTCATTATTGACAGTTCAGGGCTTAGAACTACAACATAACATATCATTATCCAAAAGG
CATCACCTTTAGATGAAGGATTCAGCTTTTTGGCTAGATAATGCAGTATCAGTAAATCTT
GTAAAAAACTGATTTATATTTGAGGATCTTGAAGTGCCACATGTTTAGAAACCCTTACTT
GAGAGGGTTTTAGAAGTCTGTT
>Alp18_2545_c1_g1
TTTCTATCTCTGCTTTTCATAATGTCTCCCAACATTCAGTCTCATTATTTTTAGGGGCTG
TTTTGTTGATGCAGTTCTTTGCTTGTTTAGCTTTGTCCTTGAAGGCTGCATATATGTCTC
AGCTACTTTCTTAGGCAATTAGGAATAGGTGTAGATTTTCCTATTCATTTCACATGACCA
AGTTTAGTATTATGAAAGAAAGTGGTTTTGATAATCATTTTGATGCCGCTGTTAGTTCAT
ATTGATCATCTTCTGTTTCATTTTGTACAGTCCTTTGCTTGTTTAGTTTTGTCCTTGAAG
GCTGCATGTCTCAGCTACTTTCTTAGGCAATTAGGAATATGTGTTATTTTTCCTATGCAT
TTCACATGACCAAG
>Alp18_2545_c2_g1
TGTGTTTGTTTACTCGACGCAGTATTGTGTTACATTATTCATTTCATAGTAATTGATTAT
CTTGATATCATATCAAGTTGGAAGCAATAGGAGTCAAATAGCTGGAGTTAGAGGAAGATG
CAGAAAAGCTCTAAGAGAAATTATTAAGAAATATCTCGAAATTAACAGTTTGAATAGAAA
CATGATCCTGGATAAAATATTATGGTAGAAGTTGATACATTTAGTCTACTCCACTTAGTG
AAATAAAGCTTGATTGTTGTTGTTGTTGGAACACTTCTGTGGTCATTGAATTGAGATTGG
ATGGTCGAGTTTTTAGCTCGGGATTTTTATTTAAAAAGTTATCTTAGTGTGCATTGAAAT
TTGAGCTGTCCTATCTCGATCCAACTATTATGGATGGGCCTAATGCTTGAATGCATCAAA
CTATTGACGGCTGGCAATCTGATTTCCTCTGTGCTGGCTGATCAAGTTATGTTTTGTTAG
GG
>Alp18_2546_c1_g1
GGTTAACCCATTATTGTTAAATAACAGCTATAGCGGAATTTACACAAGTCTCTATTGTTT
GTCGCTATTTAGTACAAAATCTTGTGAAGCTATAGCAGCACTATAGCACTGGCACATTGG
GAAATTTAAACAAACAGCTATTTTCTGCGATCCGCAATTGGCAACATTGAGTTAACCAAT
TAGAGATTAGGTTTCTCTTTTTATCTTTTGAGCCTTGAAGGAAGAAGTGAAACGAGGGGC
TGAGAGTCAGATTGTGAGATTTAATAGCTGCTTATAAACTGTGGACAAAACCAAATTGTG
CTTGTTTGAGATAAAAGAATGGGTGGGCCGTCTAAAATCTTTATTGCAAGAAACAGAATG
GTTGTAAAAT
>Alp18_4890_c0_g1
CTCTCTCTCTCTCTCTCTCTCTCTCTCTCTCCCTCTCTCTCTATCTGTTCTTCTTCTCTC
ACTCATTCACTCATGCCTCACATTTCTCATCTTTCTCTCTCTCACTTTCACCCTGAAATA
CAGGACTCATTTTAATGACTACCCACCATTTTTGAACCTCTTTTCTCTCACTCTTCTTCT
TCACACTCCCTTTCTCTTCATTGCTTCTGTCACTCCTTACCAAATCTTCCAAACTATAAA
ACCTCTCTTTACCATATTCTCTTATATTTCTCATATCACAGTTTCTCAGATCTGTTCTCA
CTCTTTCTACATTTCCTCATCTTCGTTACAACCCTTTTTGTAAAACATGAGTAAAGAAGA
GATTTTGAAGATACAGAAATGTGTTCTCAAAGTGAACATACACTGTGACGGTTGCAAGCA
GAAAGTTAAGAAAATCTTGCAGAAGATTGATGGTGTTTTTACTACTGAGATAGATGCTGA
GCAAGGGAAGGTGACCGTTTCTGGGAATGTGGACCCCAAAGTTCTCATCAAGAAGCTTAC
AAAATCTGGGAAACATGCAGAGCTTTGGGGTGCTGCTCCAAAGGCAAACAACAATAACCA
GAACAGTAACATTGCAAACCAGATGAAGAACATGCAAATTGACAATGGAAAAGGTGGAGG
AAACAACAATAACGGTAACAAGGGTCCAAAGGGTGCTGGAAATAACCAAAATCCACCAAA
GGGTGGTGGCGGAGGTGGTGGTGGCGGCCAAGGACAGAATCCTCAACTACAACAGCTTCA
GCAGCAACAACATCAGCAACAACAGCTTCAGCAACAGTTGCAGCATCTGCATCAGCTTCA
GCAGATGAAGGGGTTTCAAGATCTGAAAATGCCTCAATTCAAGGACATGAATATGAAGAT
GCCGCAAGGTAATCAAAACCCAAATATGAAAGCTGTTAAGTTTAGTTTGCCTGAAGATGA
TTTGTCTGATGAAGACTTGGATGAGTTTGATGATGATGAGGAGTATACTGATGATGAGTA
TGATGATGAAATGGAACAACATCCTTTGAATAAGATGAAGCTTCCAATGGGTGGTAATGG
TAATGGTCCACCTCATATGATGATGGGTGGTGGAAATCATCCACAGCTTATGAATGCTCC
AAAGGGTGGCGGAGGTGGTGGTGGAAATCATCCACAGCTTATGAATGGTCCGAAGGGTGG
TGGTGGTGGTGGAAATGGGGGAGGTAATGGGAAGAAAGGTGGTGGCGGTGGTGGTGGACC
TGTGCCTATTCAAGTTCATGGCATGGGTGGTGGAAATGATGGTAAAAATGGAGCAAAGAA
AGGTGGTGGCGGCGGCGGTGGAGGAGGAAATAATCCAAATCAAGGTGGAGGTAACAAAAA
CAACGGTGGTGGTAAAAATGGAGGTGGAATGCCAGAGGGTAAAAATGGAAACAAGAATGT
TGGTGGTGGAGGTGGTGGTGGTGGTGGTAATGGTGGAATTCCAAATAACAATGGGGGTAA
AAAGGTAAATGTAATGGGAGGAGAAGGTGGTTTTCAAGGTATGATGAACAATGGATTTCC
AAACATGGGTGGTGTTGGTCATCATCCTAATGTGGGTCCCATGGGCAACAACAACATGAG
TGGTATTCCAATGGGAGGTGGTGCAATGGGAAACAACGTGGCAATGATGAACCAAATGGG
AGGAGGTAACAACATTCCAGCTGTTCAAGGCCTACCTGCCGGCGCTGTTGGCGGCGGCGG
AGGTGTTGGCGGTGGAGGATATTTCCAAGGCGGCGGCGGTGGTCAGGAGATGATGATGGG
TGGAAATCCTTACCAACAACAACAATACATGGCTGCAATGATGAATCAACAAAGAGCTAT
ACCTGCGGGTGGAGGAGGAAATGATAGATTTCAACCAATGATGTATGCAAGACCACCAAT
GGCGGTGAATTACATGTATCCACCGCCGTATAGCTACCCTCCACCACCGCAACATCCTCA
AGATCCTTATTCCAACTTCTTCAACGATGAAAATACTTCAAGTTGCAGTATCATGTGAGA
AATGTGTTCAAAGATTCTGTTGCTGACAAGTGAAGAAGAACAAGAACAAGAAGTTTTAAT
TTTAGTTTGAGTTTCAATTTTCTTTTTTCTTTTCTTTTGTCTTTTTTTTTCATCCAAGTT
TTTTAAAAGTTAAAAAACCTGAACTTTAAATTACCATAGGGGAGTTTTAATTTATAGATT
TTATTATTATTATATAATATAATATTTTATCATCTTTGGGAAGAAAGAATTATGAGATGT
AATGGGATATGGTCCTCCATGTGAGATGTCTATATATGTGTTTATATTCTGCAAAAACAG
AAATAAAAATTTCACAACAAAAAATTGGGGAGAATGGGGTCAACAAAATAAAACAAAAAC
CTGTCTCTCACCCATTTCTTTCATCTTTTCAATTCTCAAGGACTAATTTGTAATTTAATT
TATCTTTACATATTTTTGTATCCTATAGTATTTTTTTGTTTATGATTTGTTCTGGC
>Alp18_4891_c0_g1
GTAGCTTCCAAAAGGAGAAAGATCATAAAAAAAAAAACGATCAACCTTAGTTTTCTTGAA
ACCAATTGATCATGTCTCACATAGCTGTTGAGAGGAACAGAAGAAGACAGATGAATGAAC
ATCTCAAAGTTTTAAGGTCCTTGACCCCTTGTTTCTATATTAAGAGGGGAGACCAAGCAT
CAATAATAGGAGGAGTAATAGAATTCATCAATGAATTGCACCAAGTTCTTCAAGCTTTGG
AATCTCAAAAGAGAAGGAAAAGTTTAAGCCCTAGCCCTAATCCAAGTCCAAAAACATTGC
AACCAACTTTTCATCAATTTGATATCTCTTCTGGAGGAATTGAGACTAACAATACTTTCA
AGGAACTAGGAGCAAGCTGCAATTCGTCAGTTGCTGATGTAGAAGTGAAAATCTCAGGTC
CAAATGTGATTTTGAGAGTGATATGTCAAAGAATTCCAGGTCAAGTTTCAAGGATTATAG
GAGTTTTAGAAGGTTTTTCTTTTGAAGTTCTTCATCTTAACATCAGTAGCATGGAAGAGA
CTGTTCTATACCAATTTGTAGTCAAGATAGAACTGGGATGTCAGCTAAGTTTGGAGGAAC
TCGCTATGCAAGTACAACAAAGCTTTTGTTCAGAGGCTATGAAGTTGATTGCTGTGTGAT
CATATTTCATTTCCAAAAGAGACTCCATAGATTTTCAATTGTGCATGTGATAATAGTAAA
GTAAAAGAATGTGACAGACACGCACAAAAACTTACTATAAACAAATTAGGTTATCATTAT
GTCATAGCGTATGTCATAAACTTCATGACAA
>Alp18_4892_c0_g1
CCTTCGCATCCATTAAGCACTCATCCAAGCATTGAACTAAACAATGGCTTCTCTTACTTC
CCTTCTCTCCCTTCTCACAATATCCCTTCTCTCATTTTCCTCCTCATCACAGTTCATCTT
ACCGATCGAAAAAGACCCAATAACCAATCTCTTCTACACTTCACTTTCCATAGGAACACC
TCAACACAGCTTCAATCTAGCCATTGATCTTGCAGGACCAATCCTATGGTATGACTGCGA
CAAAAACTACACTTCTTCAACCTACAACCCCCTCCCTTGTGAGTCTAAACTCTGCAATGG
TGACGGTGGTTGCACTAGCTGCAATGGCCTTTTCAAACCAGGTTGCTCAAACAACACATG
CGGTGCCAACATAATCAACCAACTAGCTGATTCTATTTTCTCAGGTGACACTGGCAAAGA
TGAGTTGTTCATATCACAGACTAAACTCTCAGGACTACTCTCGGGATGCACCGATGTCGA
AGCATTCTCAGATGATTCACCTCTTAAAGGCTTACCAAAGGCCACAAAAGGTATACTAGG
GCTTGCAAGAACAAGGCTTGCATTACCAACACAGCTTTCATTATCTTGTCATAAACTTCC
TCAGAAGTTTGCTCTTTGTTTACCATCTTCTAACAAGAAAGGACTTGGTAGTCTTTTCAT
TGGTGGGGTACCTCAACAAAACTCTTCTTTTTCAAAGTTTCAACTCACTACCATTCCTCT
TGTCATTAACCCCGTTAGCACTGCTCCAATATTTACTGAAGGTGATGCTTCTTATGAGTA
TTTTATTGATGTGAAATCAGTTAAAGTTGGTGGTGAGATTCTGAACTTTAAGTCTTCACT
TTTGTCCATTGATAATAAGGGTAATGGTGGAACAAAAATTAGCACATTGAATTCTTTCAC
TGTGTTGCATAGTTCTATATTGAAACCACTTGTAAGAGATTTTGTGAAGAAGGCTTCTGA
TAAGAAAATAAAGAAAGTTGCATCTGTGGCACCATTTGAGGCATGTTTTGATGTAAGCAC
TATTGGTAGGACTGTTACTGGATTGGATGTGCCTACTATTGGTTTGGTGCTAGAAGGGGG
TGTTGAGTGGACAATTAATGGTGGAAATTCTATGGTGTTGGTGAATAAAAATGTAGCATG
TCTTGGATTTGTGGATGGTGGTAAAGAGCCAAGAACAGCTGTTGTTATTGGGGGAAACCT
ATTGGAGGATAACTTATTGGAGTTTGATTTGGTTTCTTCTAAATTAGGATTCAGCTCTTC
ACTCCTCCTTCATAATGCAAGATGTTCCAATTTAGAAGCTAGTGGAAATCTTGTTTCAAT
TGAGTGAGATTATGAGTTTAAGTAACTTTTGTTATCTCCCTTTCAACTGAATAAGATCTG
ATGATCGTAACTTTAGTTCTTTCTGTTTTAAGTGAGTGAGGTATGATGATTGTAACTTTT
ATCATCTTCCTTTCTCTTTATTATTGTAACTCATGTATGGACTAAGAATCAATGAAGTGT
ATGGATTTTCATTTAACACTAGATTGGAGAATACATAAGATGAAGGTCCTGAATGTGTGT
GTATGAGTAAG
>Alp18_4893_c0_g1
TCAGCAAAACAAGAACTACACAACAAAAACATAAACAAATTATAATTCCTATTTTTTCCC
AAACCCTTATCCATTCCTAACCTAATAAACCTTATTCCAACCAAACCGCGGCGACACACC
GCCGATTCAACTTCCATTCCTTTTTTCCAACCAACAAAACAACTTCCACTCTCTTTCCTT
CTTCTTCAATGGCTTCTCTCTCTATTTTCCTTCCTCTCTTTTTCTCTCTCCTCTCCGTTA
CTTCTTCCTCCCCAATTTCCCTCCGCCTCCCAATCACAAAAGACACCACAACACAACAAT
ACTTAACATCAATTTCTCATGGCACACCTTTTGTTTCCACCAACGTTGTTGTTGATCTCA
GTGGTTCAGTTTTCTGGCTCGATTGTTCTTCCACAAAATCATCATCTTCTTCTCTCCGTA
CAATTCCTCACCGTTCTCTTCAATGTCTCACCGCAAAAAGCCACTCCCAAACATGGCCTA
TAGATCAAGATCAACACGCCCCTTGTGAAATTCTTCCCAAAAACACCATCACAGGGAAAT
CAGCATCTGAAGGAGTTCTTGTTGAAGATGTTATGGAACTGAAGTCAACCAAAGATTCAA
TCTTTGACTTTTTATTTACCTGTTCATCTTCTCTTCTCTTGAATGGTTTATCAAATGATG
CTAAAGGCATTGTTGGGTTTGGTAGATCTAGAACTTCTTTCTCATCACAGTTTTTCAATT
CAGTTGATTCCCAAAGAAAAATCACTTTTTGTCTCTCTTCTTCTTCTGGGTCTGTTCTAC
TTGGTCAAAACAACGTTTTAGAATCTGAAATTTTTTTCAGATCTTTAACATTCACACCAC
TTGTCACCAACCAAAACAATGAATATTTCATCAACGTTAACTCAATCAAAATCGGTGGCA
AAAAGATCTCTTTCAACTCTCCATCTTTGTCTCAAGAGGGTCATGGCTATGATGGGACTA
AGCTGAGTTCTATTGTGCCTTATACAACCATGCAAAGTTCGATCTATGCAAACTTCAAAA
GTGCTTTTCTGAAAGCTGCTTTGTCTATGAACATGTCTAGAGTAGTAGCTTCACAGTCCC
CGTTTGAAATTTGTTTTGATTCTAAAGGAGTTGATGAGTCACAAACTGGTCCTAATGTGC
CTGTTATTGATTTTGTTCTGCAAAGTGAGATGGTGAAATGGAGAATTCATGGAAGAAACT
CGATGGTGAGAGTGAATGATGATGTTATGTGTTTGGGAATTTTGGATGGTGGTGATGAAC
AGAAGAATCCTATTGTGATTGGAGGGTATCAAATGGAAGATGTTTTGGTTCAATTGGATT
TTGATAGTTCTATGGTTGGATTTAGTTCTTCGCTTTTGATTAAGGATAGTAGTTGTTCTA
AGTTTAGATTTGGTTCAATGGATGTTCAATTTCAATCTAGTTGATGATAATCACTATGTT
GGTTAGAAATTGTATAATAGAGGAGACACATCATATAGTTTTTTTGTTAGGTTATGGTGA
ATTGTGAGGGAGTATAATCAGTTTTGTAATCACTTTTTTTGGTGTATGTGATGTGAATAT
GGCGTTGGCCTTTTTGGTTCAGTGCCTTTTGATATTGCAATTGAATTATTGCTTCTATTG
TAGTACAGTAAGCTTTATTTTGTTCCTATCAAATTAAAAGATTGATGGGTTGAGTTATCT
TGTTGGAAGTACTTGATTGGGT
>Alp18_4894_c0_g1
GTAAATTTGAGTTTGCTTTTTTATTTTTGGGTCCGTAAAATCGAAATAATCGACATACAC
AAGCCCACAGAATCAAAACCAGTGATTACTCCGGTGGAGCGATCGCAATAGAAGAAGAAG
ATGTCGACGGTGTACGTGTTGGAACCGCCGACAAAGGGAAAAGTGGTCGTGAACACAACG
CGCGGCCCTATCGACATCGAGCTATGGCCGAAAGAAGCTCCCAAAGCCGTCAGGAACTTC
GTTCAACTCTGCCTCGAAGGTTACTACGACGACACCATCTTCCACCGCGTTATCAAAGAC
TTCCTCGTTCAGTGTGGTGACCCCACTGGAACCGGCACCGGTGGTGAAAGTATTTATGGA
GATGTTTTTGCTGACGAGTTTCATTCGCGTATTAAATTCAAGCATAGAGGTTTGGTTGCA
ATGGCTAATTCTGGAACCCCTAATTCTAATGGAAGTCAATTTTTCATTACTCTTGACCGG
TGTGATTGGCTTGATCGAAAGCATACCATTTTCGGAAAGGTGACGGGAGATACAATGTAT
AATCTGTTGAGACTTGGTGAAGTTGAGACTGATAAGAGTGACCGGCCATTAGATCCAGCA
CCAAAGATATTATCTGTTGAGGTGTTGTGGAACCCATTTGAAGACATTGTTCCAAGAACA
CTTCAGAAACCCGAGACTAAAGCTACACGTGATACAGATGGTAAAGATGCAAAGAAGAAA
GGTGTAAAAAATTTGAACTTGCTTTCATTTGGGGAGGAAACAGAAGAAGAGGAAAAAGAA
TTGACATTGGTGAAGAAAAAGATTCTGAGCAGTCACGATGTCTTGAACGATCCTCGTCTT
TTAAAGGATGAAAATGCTACTAATGAATTGAGTTCATCGGACAGTAAACTAAAAAGGGAT
ATGCAGTTATCTGTAAGGGATGCACTTAATTCAAAAAAAGAAGAGCCTCAGAAAGATTCA
GGAGTTGATAAATTGTCTCATGTTGATTCCAGTGATGACGATGAAGCGGATTTTGATTCA
AGAATGCGCATGCAAATACTTAAAAAGCGGAAGGAACTGGATGATCTCCCGCCCAAATCA
AAGATGAAAAATGGAAGGTCGAGGTCCAGTCCAGAGAAACATTCTGCTTCAAGAGCTAGG
TCCAATTCTGTAAGTGCTGATGAGGAGGATCAACCAAGTGTGGAAAAATTGTCCATGAAG
AAAAAGGGAATAGGATCCGAAGCAAGAGCTGAACGAATGGCTAATGCAGATACAGATATG
CAGCTTTTGAATGAAGCCGAGAGAGGAAGACATTTGCAGAAGCAGAAGAAACGCAGACTT
CAAGGGCGTGAAGATGAAGTTCTGGCAAAACTTGAAAAATTTAAAACCACTAAATCAGCA
AAAGAGACAGCCACAACTGTTGAATCTAAACATGCTAGTGGTGAGGAATTATCCGACTGG
AGAAGTGTTAGCTTAAAATTTTCCTCCGCAGCTGGCAAGGACCACATGGCTCGCACCGAA
AATCCAAATGATTATGTTGTGCTTGATCCTCTTTTGGAAAAGGGGAAAGAGAAGTTCAAT
AAGATGCAAGCCAAACAAAAGAGACGGGAACGAGAATGGGCTGGAAAATCCCTTACTTGA
TTTTGCAAGTGTCAACTATGTGAGTTTACAAAGCTCACCGGTTTTCATTATAGAAGGCCG
GAATATCCTTTCGGCTATGGGACTGCCTTTATATATAAACTAGAAAAACTTGCCCTCAGA
AACTGAGGAAAAATTTGTTGTACAGAAGATGGTGGGCTTGATAGGCAAGGAAACTAATGT
GAAATGCAGGGTTGCTTTTCCTGTTTTAATCTTTGCTGCATTATTGTGAATACTTCACCT
TTTAGTCGAAGCCAAATGGAAAAGATCTCGTGAAAGGATACCCTCATTCATCGTGCTTCT
TGTGAAAGGACGTAGTTTGACATAATTATAGTTTTGGTGCAATGTTCATAGATGTATTGC
TTAGCTTTTCACAGACCTACTTGTTATTTTGTATTAATATTACTACGGATGTTGTATTAA
TATATTGTGGTATTTGGAACCAACGTGTTGAGTTGAAGAATTTATTTAGCGAACAGATTT
TTTGTTTGTCTAAATGAATCAGAACTTTTGCAGCCTTTGCTTTGAAAAGAG
>Alp18_4894_c1_g1
AACATTCTGCTTCAAGAGCTAGGTAATAGTTTCAACATTTTGACCATGAATATCTGTTAG
CATTTGCCACAAAAGTGTCTATGTACCAACATTTGAATGGTGATGGTTTAACTTATGGCA
TTAAACAAACTGAGGGCTTTTAAAGTGTATGATTAGCTCTTTATTTCATTGTGGGCATGG
TGGGGAACATAACTAGTTGAACTTGTGGCCATATAGGACACAAGGTTGAAGCGGATTTTA
GATGGCTTTACTCTGATGGATGTCACATCAAGTTCAAACAGGGAACTTTGCTTGTGCTTA
ATCTTATTCAAGCATAATAATTCCTAAAGATTAAAATGGTCTTGTAGTTCATTCTTATCA
AAGTGAACTTAAACTGAGAAATATCAAAATTCTATTGATTGAAAGATAGAATTGTACATT
GTGTACTGTGATGATGCAGAAGCATCTATTTATAGGTTATGCCTCATCAGCTAATTCTGT
GAGGGAAGTTACAACTAGTTGACAACATTATGCATTCTGTTAGGGTAGTTACAATTCTAA
CACATGCCTAAAATACAAGCTATGCAAAATATAAACTGTGACTTATCTAACAATTCTCCA
AATTTTACAGAATAAGTAAAGAATTTTTAATAAATGTCGTTTTTTTTGCATATAAAATCA
CT
>Alp18_4894_c1_g2
TTTTTTTTTGCATATAAAATCACTGACAATTGATATTTCTCCTTAAAAATTGTTGGAGAT
TTCCAACTCTTGGCATAACCTTAGAAATCCACTTCAGTCTGGTGGTCCCTATTCTAGTCT
GGCACTTGATAGTTGTTACTATCTAGCATTATTTATTTAGAGAAGCATTATTTGCCAATT
GAACTTTTTTTAAATGGGGTTCTAGTTTGGCCTACCTACCACCTATGAAGTTTGCTTATG
GAGTATAATATGACAGTGTATAATAATTTCCAAATATGGAGTTAATGATATCTATAGGAT
GTCCTACATATGTGAACTTGTTTAGGAGTCTTATTATAATCTTACTGGTTTCTGATGGAC
ATGGTAAATGATTGAAAACTTCTTGCCAGG
>Alp18_4894_c2_g1
AGAACAGGTCTCTGCTCAGCCCAATTCTTTCCCTCAACTATCGGTTCCCACCTCTGCATT
ATATATTGTTTTTTCCACCACTCACTCCACTTATTAGTCGCCACCTGTCTTTCTGTTATA
CCCCCTTCTAACTGCTTCCTCTCTGTTGGAATTTCCGCCTTCATTGCGGTCCGCCCCTAG
TCGTCTAAATTTGGGCATTTGGCCTGCCTTCGTTGCAGCCTCCAACACCTTCATTGTGTT
GGATTTGAAGGGGG
>Alp18_6187_c0_g1
CGCGTGACTTTTCTACAGACAAAACTTCCAACTCTAAACCCTCCATTCGTGATACCAGTG
CTTCTCACTCACTACTTTCGGCCCGTTTCTCACTCACTGCTTCCCGTTTATCACTTACCT
CTCTCTTCTATAATCATTTCCCTTCCCTATTTATTTAGGGTTTTCATTTTACTCTTCAAA
TTGATGTATTGTCATCCTCGATGATGCTGGTTTTCTAATTGATGCATTCAGATAGAAATA
AATCTGCGGTGGCCTGGGAACCCAACAAACCTTTAACAATCGAAGACGTCGAGGTTGCTC
TGCCGCAAGCCAACGAAGTCCGAATCCAAATCCTCTTCACCGCTCTCTGTCACACCGATG
CATATACTTTGGGCGGCAAGGATCCCGAAGGTCTTTTCCCCTGCATTCTCGGCCACGAAG
CTGCAAGGATTGTTGAAAGTGTTGGAGAAGGTGTGACTAATGTTAAGCCTGGGGATCATA
TGATTCCGTGTTACCAGGCTGAGTGTGGAGAATGCCTTGGAGCTGTCTGGAACACTGCAA
AAGTTGAGCCAAGGTCAATTGTTTCTATTTTCGGCCTTGGAACTATTGGGCTTGCTGTTG
CAGAGGGTGCAAAAAGCACTGGTGCATCATAGATTATTGGCATAGATATTGATAACAACA
AGTATGATACAGGTATATCTCAAGCTTGGATGGCCTTATAACCTGTACAATAATGTTGCA
AAGTGATTTATAACACCTTTTTCATTTCGTAGTTATGTTTAACTAATGCTTTTACACGTA
TTGACTATCACTCGACATATGGCAGTCTTATATAAACAAAGAAGATTACAGTGGAAGTAT
GGCATGGCTAAATCGTAATCTGGATATGTATTTATAGTTATTGATTTGTTCCATAATTGT
TTTTTAATTTGTCTCATAACCGGGACAGAGCACATGCCTATAGTTATGCAAAATTGTCTT
ACTATAAGTTATTTTATACCAGCGCTTTTACACTAAAAGCGCTGGCTAAACCCACCTATA
CCAGCGCTTTTACATTAACCAAAGCGTTGTCTTTACCTATAGCATCACTAGTATAGGCAG
CGCTTTTAAGCGCTGTCTAAAGCAAAAAAAAACATTGTCTAAAGTCTTGTTTGGCGTAGT
GATTATTGGAATTTGTGTATGTGTGTGAAATAAAAAAAGTAAGAGAGAGATAAAAACATT
GGTATATGTATAATATATGATGTCATATACGTGTTAAATATTG
>Alp18_6188_c0_g1
CTACCTTCCGAAGAAGAAGATGACAACTCAGTTAACTCAGATGATACATGCATCCCTCCT
TCAATGGTATCCTCAGAAGATGAAGAGACATTGAAGAAAGTGGAAGACAATTTTGAGAAG
CTAATAATGATGACTCCTAATTCCCTGCCTACACTCGAGGAGCATGCAGATGACATTACA
GGCCTTGGAAATAATGAAGAAAAAAATATCCCCAAAGAATTTCCATGCAACTGTAACACT
AATGTTAATTCGTTATACATGCCAGACCTTGAAGATGCGCTTCACAATCATTTCGTATGA
GACACAACCACCCTACAAACAGAATTTCCTAGAGAGAACATTGATAGGTGTGTTAATGAT
AATATTAATATAGTACATGTATCATTAG
>Alp18_6189_c0_g1
GCTTCAACCAAATTCAAAAACCTGTAACAATAAGCATAACAAAACAGGGAAATATTATTC
TTTATAATAGTAACACCACCTGCAAACTAACAACAATGCCATAACTTGAACAACAACAAA
CAGAAACAACAATAACATCTTAATAACAGAATCTCATAAAACCAAAAAAATCATCACCAA
AAGAAAAAACTCAAAATTGAAAATTAAAACTCAGTAGCATAAGAAAGAAACGAAAGAAGA
AGAGATTAGAAGCAAGCTTGAGCAAAAAATGCGTACCTGAGTTCGTTGTCGTCGCCGCCG
TCGGACCGATTTCTTGCGAGCTTTAGAGAAACTGAGGGGTTGTGGCGAAAACCAGG
>Alp18_6192_c0_g1
TCGAAATGGACAGTGCAAGTCATCTATCTAAGTAGAAACCACTAGACAATGCAAAATTAT
GCTTCTCCTCTACTTAATACAAAAGATATCTAGCAAAAACAATTTAACAAATATCTTATG
GGCGTCAACAAAAGAACATTTTGTCGTGAATGTGTTGATGTCTTGCTTTAGAGTAAGCAC
GAGTTCCCTGACAGCTATTGTTGATTCAACACGGTGAAGGGCAGTGGTAGGGATTTCTGT
GAATTTGTGGTCATTTAAATTTCGTAAAGTACTATAATTGTTTGAGTTTGGGTTTATATA
AATATTAAAAATGACTTAAATTTTATTGAGACCAATTTCATTGCAAACGTGATAACTATT
GTATGGAATCCATTAACTTAACTTTATTGTCAAAAAAGGAATACCTCATTCATATGTCAA
ACTTCTATATAGTCCTTTTTTCCCATTTATAGGTAGTTACGAGAATTACCAAATTAAACT
TAATGCAATGGAAACACAAACTCATGAACCATTTCAGAATCCACAAGAAATTGAGAAACA
CAACTCTTATGAAGAAGAAAAGCAGGTAAAGCTAGATATTTTATTGAATCTGAATGTTCC
TAACAGCTATTGTGATCTTGGGGGCAGTTCAGAGTCCAATCTAGTCACCACAGATGATTC
CTCCAAAACTGTATCAAATAATTTTAACCGCAGCTCTGAATCAGCCTCAGAGCCGCGGTT
TTTTCCCTGCAACTACTGCAAGAAAAAATTCTATAGTTCACAAGCATTGGGAGGACACCA
AAACGCTCACAAGAAAGAGAGGTCAATTGCCAAAAGAGGACATAGGTTTATAGGAACACA
CATGATGTTGTCAGCAACAACAGGAACAACCTCATTTTTCCAGAACCATCTCCACCAGCG
TTATGCAAATATATTACCACTCCATAGTAATAGTTTTAGACCACTTGGAATAAAGGCTCA
TTCTATGATTCAGAAGCCTTTTCATAATTTTTCATCCAACGGATTTGGAAGCACTTATGA
TGGATATAATGGTTGGTCAAGACCACTTATTATGAATCAACAACATGGAATAGGAAAGTT
AGCCATGGAAACTTTCAAGGAAACAGGATTATCATCACATGGAAGTGTTGGTAGATTCAA
AGGGGTTGAAGAGGACATGGTGAATCCTGGAACTCGTTTGAATTTGAAGAGTAATCAAGA
AGAGGTGAAGCACCTTGACTTATCCTTAAAGCTCTAAAAGCATGTGTTCTTGTGGTATAG
ATTAGTCATAGCTAGGTAGCATTTAGACAATTTATTTCTCATTATTTGTAATAATTTATT
GTGTAAACCTTCTTATGATCTGTTAAG
>Alp18_6193_c0_g1
GCGCCTTTCACCCAAAAATCCCTAACCCTAATAACCTACAACAGTTACCACGCCTATAAA
TCTCATCTCAAAAACTCTTCTTTCATCATTCCCCAGCTCCGGCCGCACGCAGCCAAGCGA
AGCTTAATCTTCATGTTTACTGTATTTCTTCTTCTACACTAAAATTTGTATTATATGTTT
TGTAATTTAGTTTGGTTTTTCATTTAGGATCTCAGTTTTACTCTTTGATATCTAAAGATT
GAAGTGAAACCCAGTGAGGAGGATCTCCCAATAATTGATAGGAAGTGCCGTATGACACTC
TAAACAGCAGCACCGTCTCAGAATCCTCTCATCCGCCGATATTTGTTATCGGCCTGAGTT
TATTCTGTACGGTGCTGTGTGTGAGATTTGAAACGGGTCTCCTGAGGGTTCATCTCTTAC
ATCTTCGCATCATTTTTTTATATTTATTTCTTATCAATTAGGTCCGATGCCACGTCGCTG
GTAGCTATATGATAGCACTGACCTTCGATGCTATGATTGGACCAAAATCAAGAGTGAATT
TCATTTGTTTCGCATTCTGATAGGAATCTGCAAATCTTATATTCCATGATTCTGCAGAGC
CGATTTGTGCGATTACATTTCAATTATTAAGATTTATATTTTTTCATTTTTTCATTTGTT
TTTGTTGAAGCTGATGATGATAAAAGTTGAACTGGAATTACCATCTGAATAGTTATTCTT
TGATGTAAATATCTTGGCTGTGGTACTGAGGCTTCAAATTTTTTTTTACTTTTTAAAAAA
TGCACATTCATCAAAATTTACGAGACATTCATTTTAATCAATCTTTTTTGATGTAATATA
TTGAAAGTTGTAATATATCTTTTTTTTTTTCATGTTAGGTTCAGAAGCGTATGTTATTGA
AAGTGGGTTGATTTAAATAATTAGGCCAATGAGGATTCAAATGATATTGGAATTACCGTC
TGAATAGGTTTATTCCTTGATGAAAATTCTGGCTGTTTCTGAGGCTTTGTTGTATAAATT
TTGATTAAAATTTACGCTTTTAATTTTACTCACTAACCCCAATTTCCCAATTAATTCCTG
TAGATTGCCATTATTCAAAATCAGTTCTTTGATCCTAAACTCAAGTATGATTGTTTTGAA
ACCCAACTTGTTTAAAATTCAAAAGAATAAAGAAAAAGTAAAACCATAAGCCTTTCTTTT
TTATTCAAGAGAAAAATGTAAAACACGGAT
>Alp18_6193_c1_g1
GTGAAATTACAATGTTATCCTCTATAGCAACCACTAATCGCATGATGTGTTCAAGTGACA
TGACGATTGATTTCTTTTTTAAAGCAATGGCTGAAGATTTAGACCTTAGACCTGATCGGC
GAAGTCAACAACTCGAGAGTGAAAGTGGCTGATATCAATTTTGACTTTGATATTGTGACA
AGAACATTGAGCGGTGGCAAAAGATAAAAGTCCGAACATTTGATCAATGTGTCAAATTTT
GATTTTACTCTTTACATACGAAGTAAATGTCAACCCTTTTTAGTAACTTTCATATTCGGA
AAAATCTAAAAGAACAGGGATAAAATCATTGATGTCATAGTGTATGCTAAAAGAAGCTGG
ATACTAATGCCGA
>Alp18_6194_c0_g1
CATAGCAAAGTTAACCACAAATTAAGCTCGTGTCTTACTACCTTATCAACCTTTAGAAAC
ATTCCAACAAGTTACTTATCCCTGTCATTAAGCTACTAAGCTAGCTGAGTCTCATCCATC
ACCATGGCACCACCAAGCATAACCAAAACTACAACTCCACAAGACGTAATAAGCATCGTT
GATATTGGTAATGGTAACTCACCCTTATTGTCCATAACCTTAGACCAATCTCGTAATTTC
CTTGCAAATGGCCACCCTTTCCTCACCCAAGTCCCACCTAACATAACAACAACATCCACC
CCTTCCTCTTTTCTCAACTTCAAATCCAACAAAGACACCATCGCCAACAACAACAACACG
TTGCAACAAGGCTGTTTCGTTGGTTTCAACACCACCGAGCCCAAAAGTCACCATGTAGTT
CCACTCGGCAAACTAAAAGGACTCAAATTCATGAGCATATTCCGTTTCAAAGTTTGGTGG
ACAACTCACTGGATCGGAACAAACGGGCACGAACTACAACACGAAACACAAATCTTAATC
CTCGACAAAAACAACTCCCTCGGACGACCCTACGTTCTCCTCCTCCCAATCCTCGAAAAC
AACTTCCGAACCTCCCTCCAACCCGGTCTCAACGATTACATAAACATGTCAGTCGAAAGT
GGTTCAACACGTGTCACCGGGTCAACCTTCAAAGCATGTCTTTACATCCACGTGAGCAAC
GACCCATACCATTTAGTCAAAGAAGCAGTGAAAGTAGTCCAAACCCACTTAGGAACATTC
AAGACTCTTGAAGAGAAAACACCACCTAGTATTATCGAGAAATTCGGTTGGTGCACGTGG
GATGCGTTTTACTTGAAGGTTCATCCAAAAGGTGTATGGGAAGGTGTAAAGTCTCTCACA
GACGGTGGCTGTCCTCCAGGTTTTGTCATCATCGACGATGGTTGGCAATCCATTTGCCAT
GATGGCGATGATACGGAGCATGAAGGAATGAACCGAACCTCAGCAGGAGAACAAATGCCA
TGCAGGCTTATAAAATACGAAGAGAATTATAAATTTAGAGAATACGAGAATAGTGAGAAT
AAAGGTTTGGGTGGTTTTATGAGGGATTTGAAGGAAGAGTTTAGGAGTGTTGAAAGTGTA
TATGTTTGGCATGCGCTTTGTGGGTATTGGGGTGGGGTTAGACCAAAAGTGTGTGGAATG
CCGGAAGCAAAGGTTGTGGTTCCGAAGCTGTCTCCGGGGGTGAAGATGACGATGGAGGAT
TTGGCGGTGGATAAGATTGTTGAGAATGGTGTGGGCCTAGTGCCGCCTGGTTTGGCCCAG
GAGATGTTTGGTGGGCTTCACTCTCATTTGGAGTCGGCGGGAATTGACGGTGTTAAAGTT
GACGTTATCCATTTGCTTGAGTTACTATCAGAGGAATATGGCGGACGAGTTGAGCTAGCA
AGGGCTTATTACAAAGCACTGACCTCGTCAGTGAACAGACATTTCAAAGGCAATGGTGTA
ATCGCCAGCATGGAACATTGCAATGACTTCTTCCTCCTCGGCACGGAAGCCATATCCCTC
GGCCGCGTAGGAGACGACTTTTGGTGCTCTGATCCATCTGGTGATCCAAATGGTACATAT
TGGCTCCAAGGTTGTCACATGGTACATTGTGCCTACAACAGTTTATGGATGGGAAATTTC
ATTCATCCAGATTGGGACATGTTTCAGTCCACTCACCCTTGTGCTGAATTTCATGCCGCC
TCAAGAGCCATCTCTGGTGGACCAATTTATGTTAGTGATTGTGTTGGTAATCACAATTTC
AAGTTGCTCAAGTCTCTTGTTTTGCCAGATGGTTCTATCTTGCGTTGTCAACATTACGCA
CTCCCAACACGAGATTGCTTGTTTGAAGACCCTTTGCATAATGGCAAAACAATGCTCAAA
ATTTGGAATCTCAACAAATATGCAGGTGTTTTGGGTTTATTCAATTGCCAAGGTGGCGGG
TGGTGTCCCGAGACACGGCGAAACAAGAGTGCCTCTGAGTTTTCACACACCGTGACATGT
TATGCAAGTCCTGAAGATATTGAATGGTGCAATGGGAAAATCCCAATGGGCATCAAAGGT
GTGGATGTATTTGCTGTGTATTTCTTCAAGGAGAAGAAACTGAGGCTCATGAAGTGTTCT
GATAGATTGGAAGTTTCGCTCGAGCCATTTAGTTTTGAGCTAATGACAGTGTCTCCGGTG
AAAGTCTTTTCGAATAGGTTGATACAGTTTGCTCCGATTGGGTTAGTGAACATGCTGAAC
TCCGGTGGTGCGGTTCAGTCTCTGGAGTTTGATGATAATGCAACCTTGGTCAAGATTGGG
GTTAGAGGTTGTGGGGAGATGAGTGTCTTTGCATCTGAAAAACCAGTTTGCTGCAAAATT
GATGGGGTTAGTGTGGAATTTGTTTATGAGGACAAGATGGTGAGAGTTCAAATTCTGTGG
CCTAGTTCTTCAACATTGTCTTTGGTGGAGTTTTTATTTTGATCCCTCATGAGATTAACT
TGGGATCCTATGTATGTGTCTATGTTTTAAAGTACTTTATATAAGTGTAATGTGTATATA
TTTTCACTTTTTAACACTGTGTTTGTTCTAATAGGATTATGCAGTTAGGTGGTTAATTAG
TTATTTGTTTGTGAAGTAACTAACTTACTTTTGTTGTAAGCTTATATATAC
>Alp18_6195_c0_g1
GAAGACATTTTGAAACCTAAAATATAAAAATTGAACAATTTTGAAATCCCAAGATACTTC
TATAGCTTCCCAAATGGACCACCCCAAACACAACTTTATAAATTAGTAGCATAATGCAAT
GAAGAAAGCAATTCAGTAGAGGCCCAAAAGCATTGACGAACGAGACTCTCCCTCTCTTTT
TTCTTTCTTTCTTTCTTTCAATAATTCATCTTTCCTTTTGCTCTGTTTCTCATTTGACAG
GACATGGCCAAGATTCCCAATACAGCACTATTCTCTTCAAAGCACTTGCTAGTGTTATCA
CTCGCTTTGAATGTGAGCTTCATACTAAGAATGTTCTATGAAGGTGAACAAGGACACAAC
AACAACGACTCTGGTATCAAAAATGAAACAGGAACTTCAATAGCCAGAGCCGATTTTGAC
ACAAAAACACATAGTAATATCCTCAAATCACGTGTTGTTACGTCTTCATCCACTTCGTCT
TTGGCAAATTCTTCATGCAAAGACGCTAAAGCAGACAGGAACAGAATAATCAATTTCGAT
CATGGCAATCCGACAGTGTATGAGAGATTTTGGAGACAAAGTGGTGACAAGACAAATATA
ATAATTAAAGGATGGCAATCCATGAGCTATTTTTCGGATGTGTCCAACATATGCTGGTTT
CTTCAACCAGAGTTTGCAAAGGAGGTAATGAGGTTGCACAGATTGGTCGGGAATGCAGTA
ACTGAAGGACGTTACATTGTTGTAGGGACAGGTTCCTCTCAACTTTTTCTTGCTGCACTC
TATGCTCTCTCCTCTTCTCTTACAACTCACCCAATCAACGTTGTCTGTGCCAAACCCTAC
TATTCTTCATACCCTACAATGACGGATTATCTAAAATCTGGGCTATACAAATGGGGAGGT
GATGCCGAAAGTTATGAGAAAGATGGTCCCTACATTGAACTGGTAACTTCACCAAATAAC
CCTGATGGACATGTGAGGACCTCTAAGGTTAACCGTAGTCAGGGACTCCTGGTTCACGAC
CTTGCATATTACTGGCCGCAATACACTCCAATATCATATCCTGCAGATAATGATCTAACC
CTTTTTACTCTCTCAAAAATCACCGGTCATGCAGGATCGCGCATAGGGTGGGCTATTGTG
AAAGACAAAGAGGTAGCAAAGAAAATGACCAAGTTCATAGAGTTGAACTCAATAGGAGTC
TCAAAAGATTCACAGCTCAGGGCTGCTAAGATTTTAAGCGCGGTTTCTGATAGCTGTGAA
CAAGAAAACTCTCAAGAGGGTGACTCATTCTTCAAGTTCAGCCATAAGCTCATGACAAAC
AGGTGGGAGCTGCTTAGAGAAGTAGTGAACCGTGGTGAATTGTTCACTTTGCCTCAATTT
TCTCCTGCTTTCTGTAACTTTTTCAACCAGGTTTTGGAACCTCAGCCAGCTTTTGTGTGG
TTGAAGTGTGAGGGAAATGTGGAAGACTGTGAAAGCTTCCTTAGAGAACACAAGATCTTA
ACCAGAAATGGAAAACACTTTGGAGTTAGCTCAAAATTTGTAAGAATTAGCTTGTTGGAT
ACTGATGAAAATTTTAGCCAATTTCTAGATAGACTATCTAGCATATAGTCTATGTAATAG
AAAAATAGTTGTCTGTTGCAAAGGGAACAGCCGCAACATAATTTTGAACACTCTTGTGTA
ACTGATGCACAATATGTACGGGGATCAGTTTTGGCGCACAATATTATAAATTGAATAATA
AAGAAGACAAACTTAACCTGTTTTATTCATAAAAAAAAA
>Alp18_6225_c0_g1
CCAACCCATCTCAATCTCTCTTTCCTCTCTCCTTCCCTTTATATTAATAATGCTCTCACA
CCTTCAAACCTCAGGGCTCAACCTCAAATCAAGTTCTCACACATTTAGAGGTAACCCTTA
AACAATACAAATTCCTCACTCCAACGCAATAAACACTGACACCCATCATCACCAATTTCT
TTCTTTAATCCAAAATCCCAATTCCAAATACAATCATATTCCACTTTTGCAGCTTTTTTG
CCTACGCCAAAATGGCTTCTCCACCAGACACAAGCAAAACCGTAAAGCTAGAACGTTACA
ATAGCTACATCAGAAAAGTTAACAGCACAAAACTCCTTAACGCATCTTCCAAACTTCTCT
TCCGTGCCACCCTCTTAATAGCACTCGTCCTTGTCTTCTTCTTCACTTTCAATTACCCTC
CACTCTCTGACTCCACCAGCCACCACTTCCACACCCATTCCCACTTCCTCACCTCCGCAT
TCGGCGGAGGCGGCGGAGCTTGGGAGCGACAAGTCCGTCATTCCGCTACACCCCGTCGTC
CCAATGGTTTCACAGTACTTGTAACCGGTGCAGCCGGTTTCGTCGGTTCCCACTCTTCAC
TCGCTCTAAAAAAACGAGGCGACGGCGTTTTAGGTTTAGATAATTTCAATACCTATTACG
ACCCGTCGTTGAAGCGCGCTAGACAAGCTTTACTAACTCAGCATCAAATCTTCATAGTTG
AAGGTGACCTAAACGACGCGCCGTTGTTAACCAAACTCTTCGATGTAGTTCCGATCACTC
ACATCCTTCATCTCGCAGCACAAGCCGGAGTTCGTTACGCCATGCAAAATCCACAATCCT
ACATCAAATCCAACATTGCCGGTTTCGTCAATCTTCTAGAAGTTTCCAAAGCAGCGAATC
CTCAACCAGCGATCGTTTGGGCTTCTTCAAGCTCAGTTTACGGTCTCAACACTGAGAATC
CATTCTCAGAGCTTCACCGAACAGATCAACCGGCGAGTCTCTACGCCGCAACTAAAAAAG
CCGGCGAGGAAATCGCTCATACTTATAATCACATCTACGGTCTCTCCCTCACCGGACTCC
GTTTCTTTACGGTGTACGGTCCTTGGGGAAGACCAGACATGGCGTATTTCTTCTTCACCA
AAGATATTCTTCATGGAAAAACCATCGATGTGTACCAAACACAAGAAGGAAAAGAAGTCG
CGCGTGATTTCACTTACATCGACGATATCGTGAAAGGTTGCATAGGAGCTTTAGACACAG
CGGAGAAAAGCACTGGAAGCGGCGGAAAGAAGAAAGGACCGGCGCAATTAAGAATCTACA
ACCTGGGAAACACTTCGCCGGTGCCGGTGGGGAAACTCGTATCGATTCTAGAAAACTTGC
TGAGCACGAAGGCGAAGAAACACATCCTCAAGATGCCACGAAACGGCGACGTTCCGTATA
CGCACGCGAATGTGACATTAGCTTACAGAGATTTCGGGTACAAACCAACAACGGATCTTT
CAACGGGGTTGAGAAAATTCGTCAAGTGGTACGTTCGTTATTACGGGATTCAGTCAGGGC
TAAAAAAGGAAAATCATCTCAATAACGAACAACCCGAGGATTCCGCTTGATTTGCAATTT
GCATCACATCACATGCCTCTCATTTTCAAAAAAGATTATAAAAAAAAAACCTTATCTCAT
TTTTCTTGTTTTTTTGCTTTTGTGAAATAATAATTATATTTTTTAAAAAATGTTGTTAAT
TATTATTCCGTCGGTGATGTAAGAAATATAGATATATGGTATAGAAAAAAAGAATGATAT
AAATGTGAAAGAAACATTAAAGCAAAGGCAAGGAAAGAAGAAGAAGGTGTAGATCTATGA
GTTGGAGGAAGAAAAGGGAGGTGTAATAATTATGGGTGGGTCTACTACAAAGGTTGTAGA
TCTCTCTCTTTTTTATTGATATATAAATTTTCAAGAAAAAAAAATGGGACAGTGATATTA
TTATGTGACATCAAAAA
>Alp18_6226_c0_g1
CAAATTTCAAGCACTGCAATTGCAAATTCAGTTTTACATGTTTCAACTAAATCCTTGTTT
TTGCAGATTGGGAGTTCTTGTGAATTGTTTATTTGGGATGATGAAGTTGCTCAAACCATG
TATCAAGGCCTGAATGGTGAAAATGTTGAATGCAAGAAATGTGAGGTGGCATTGATGAAG
TTTGAGATGGCAGTAAAAAAACTAGAAAAAGCTAAGTTGAAGATGACCATGATGCAGAAG
AAAATTGTTCAGTTGAAGTTGACTGTGTCATTGTGTTTGATTTTGTTGGCAATTGTTTAC
AATTATGTGTAATGTATCAAGTTATGTGTCAATTAAAGTTGAAGCAATTAGGTATCAAGT
TGTATCAATTAGGTTGACTAATGTGACAAAAGTTGAA
>Alp18_6227_c0_g1
CCCATCTTATTATTTTCTCTGCATTTTTTGCTTCGTTCTTTGTGGATTCTAGCTCACAAA
GGAAGCTCAATATAAGCATTTACTTGTTTGAAGTAGAAAATATGAGTCACAGGAACTTCT
CAACTAGTTCTGGTAGTGGAAATGCTGGCAGGACATTTGAGTTTGGAAGGACTCATGTGG
TTAGACCTAAAGGCAAGCACCAGGCAACTATAGTTTGGCTACATGGTATTGGCGATAACG
GCTCGAGCTGGTCTCAACTATTGGAAACTCTTCCTCTTCCAAATATTAAATGGATTTGTC
CAACTGCTCCTACGCGGCCTGTAGCCTTATTTGGCGGATTTCCTTGCACTGCATGGTCTG
ATGTTGGGGAAATTTCTGAAGACGCTCCGACTGATTTGGAGGGTTTAGATGCTTCTGCAG
CACATGTTGCCAATCTTTTGTCAACAGAGCCTGCAAATATCAAACTCGGTATTGGAGGCT
TTAGTAATGGTGCTGCAACTGCACTTCACTCGGCTACATGTCATGTTTTGGGACATTATG
GGAATGGAAACATTTATCCGATCAACTTGAGTGCAATTGTTTCTTTAAGTGGCTGGCTTC
CTTGTTCAAGGACCTTGAACAACAAAATCGGTGGATCGCGCGATGGTATAAGACGTGCAG
CGTCGTTGCCCTTATTTCTCGGCCATGGAAGGGCTGACGACGTGGTTGCATATGAGCACG
GAGAGAATTCTGCAAGGACCTTAAACTCAGCCGGATTCCAGAATCTTATATTTAGAAGCT
ACAATGGGTTGGGTCATTATACAGTGCCTGAAGAGACTGATGAAGTATGCAGATGGCTAA
CTGCAAATTTGGCACTTGAGGGCTTAAGATTGAACTAGTGAAGTAAAGCTCAATCATCAT
GTTATAGATTATAGAACTATACTTTTAATTTAATCATGGGGTTATAGAATAATAGATAGT
GGTGTGGGGGTATATTGGTAATATGGTATAATAGCCTCTTCATTCTCTCTTTCTTTTTCT
ATTATCTTGCCACTAAAATAAAACTTTTCTTTTTTCCCTTCAAGGGTTGACATGAGTAAT
TTACTCTTCATTTGGCAAATTTTCATCTAGCCATGGTTATGTATGAGGCTTTCATTATTT
CTTTTATGTGTGAGGCAAAATGTAATAAGC
>Alp18_6346_c0_g1
GCCACTTCCGAAGTTGGAGTAACAAAGTGAAAGCCAAGTGGACACGTTTCTTTTTTTGTG
TGTTTGTTGTTCCTTTCTATCCCATAAAATAGACCTTTTAGCGGTGGATGTGTGAGAGAC
TCACCCAAACATGGAGCAAGATCGGAGGCTTGAACTCATCGACCTCGCTATTCAGAAACA
TATTCACGACAATTATCATAACCTTAATGACCGCGAAACTCAATACCAACTAACTCTCTC
CCAACTACTCTCTGTCTCTCAGGAGTTGGAATTGTCTAAAAGAGATGAAGCAGTTAACAG
ATCGGAAGTTTCTACTCCTTTAGAGCCTGTGGCTTCTGTAATTGAAGGAGAAGAAAGTGA
AACTGTGGATGGTGGAAGATGCAAAGAAAAGGAAAAGGAAAAGGAAAATGATGAGTTAAT
CAAAGAGGTGAAAAAGGTGAAAAGGCAGAATTTTGTGACTCATTGTCTTCTTTCAGTGAT
GATTGTCCTCACTGTGGCTTGGCAGTTGTCAGAAGTTTCAATGATTTTGAAAGTGAAGGA
TGGAATAAACCACCCATTTAGATCCTTTGGGAATATGTTCAAAGAGATGAAACAGAAAGC
CTTTGACATGAATGGCCAGGATGCTGATGACAAAGAAAACAATACTACATCTATATCTCT
TCCTTCTACTGTTAAGGTTCCAGATATGACTAAAATGGATGTCAAAAATTTAGGAGAGTA
ATGAAACTTTTCATTTTCTTTAAGTGGTTGATTATCCATCTTGTATTGGTTGAACTTGAA
AGTGAATCTGTAAAAGCTAATAATTAGGAACATTTTAAGCGAAATCTTGTAATGGAAAGT
GTTGATTCCCACTTTGTGAGCATTTGCTTGTTTACTTGTGCTAATAGGTATTGGTTGCTT
TATCTTGCAACATTTGCTTACTCAATAGGTATCAGACTAAGGGTGTGTTTACATTTGTGG
TGTAGAGTCAGAGATGGGATAACTTTTTCCTATCTGACGAGCCTAAGCAAGACAATATAC
>Alp18_6347_c0_g1
ATCAAGGGTTATGAGAATGGAGATTCGCAGAAAGTTAGGGTTGTTAAAGAAGGAGAAGGT
AAAAGTGAGTTTGGAAGAGAGAAAGGGTTTATATAATAAACCTTTTTAGAATAAAATATT
TTATTTTATAAAAAGGGTTTGATCTTTTCTTGCCTACATGGACGGTTTTTTCGGGCTTTT
TACACTTTATTTTCCACGTGTAGTGGAGGAATGGAGAGTTGGAACGTTGTGGTGTCCGAG
AAAAGGGCAATGATGGAGGAAGTTATGGTGTGCTTCTCAATGTAACAGTAGGG
>Alp18_6363_c1_g1
TGAAGATTAATTCAAATATGAACAAATATTTCTAGATTCAAACTAATCAATAAGGGATTT
AGGCCCCTTAAGCTAATTGTCAGGGTTTTTGCATATCGAAATTCATGAAATTCGTGCCTT
GTGTGTGCTATAGATCTGTAACATTGATTAGTCACTGCTAAACAGTTGTGGAAACTTAGG
ACCTATATCATGGATCACAATTTTTATATGAAAAAGATATGTAAACTTAATGATATAGAT
ATCTAAAGCTCAGTAATTGAGTTTTTTCATTGAATATGCTTATAGACATGACTTTTG
>Alp18_6365_c0_g1
GCTAAACTTAACAACTTCTTGGAAGATTGAAGACTAAATATTATACAATACAACAAATTA
GTTCTCAAATTTCAACAATATCGGATTGGACCATTATATAATATGCACCAAAAACTCACA
TAAATATCACTTGAACCAAAGTACCAACAAATTTTCTTACGACTACTTGTTCATATACAT
CAACAATAATATCTCTTCTTCTGTCAAATTCCAATGCCTCCAATACCTATCAGCTCCTCC
AACCATGCTTCTTCAACCTTCTTCTCCTCTTCCATCCACCCCCTTCCTCGTCGCAACTTC
TCCGCTTCTTTTCGTGTCTTTTGTCAAACTCAATCCAAGACGGAGAAAACTGAGACAAGA
AGGTTTTCTCCATTATTAGAAAGTTCTGGTAATGGTGCTGTGGCTTTAGAGGATTGGAAA
GCAGTTCCTGATATATGGAGAACTTCTGCTGAGAATTTCGGTGATAAAATAGCTTTGATA
GATCAATATCATGATCCTCCTTCAACTATGACATACAAACAGTTGGAGGATGCAATACTG
GACTTTGCTGAGGGGTTGAGAGTTATTGGAGTAAAACCTGATGAGAAAATTGCTCTTTTT
GCTGATAACTCGTGTCGCTGGCTCGTAGCAGATCAAGGCATGATGGCAATTGGAGCAATC
AATGTGGTAAGAGGTTCGAGGTCATCAACCGAAGAACTGCTGCAAATATACAACCACTCT
GAAAGTGTTGCAGTAGCTGTTGACAATCCTGAAATGTTTAATCAGATTGCAAAACCATTT
TATTCGAAGACTTCCATCAGATTTGTTGTTCTTCTATGGGGAGAAAAATCAAACCTTGTC
AGTGAAGGAAACAAAGAGGTTCCAATCTATACATTCATGGAAGTCATACATTTCGGGCAA
GAAAGTCGCAGGGCATCATTGTCTGAGTCACATGATGCAAGACAACATTATAAGTTTGAA
ACAATAAAATCTGATGACATTGCTACTCTTGTGTACACGAGTGGTACTACTGGAAATCCG
AAAGGTGTTATGCTAACCCATCAGAATCTTTTGCATCAGATCAACCACTTATCAGATGTT
GTACCAACTAAAGTTGGGGATAGATTACTAAGTATGTTGCCTCCCTGGCATGCATATGAA
AGAGCTTGCGAGTATTTCATTTTCTCGCGCGGTCTTGAATATATTTACACTACTGTGAGA
AAGTTGAAGGATGATTTAGGACTTTATCAGCCACATTTGACGGTTTCTGTTCCTTTAGTT
TTTGAAGCTTTGTACAGTGGGATCATGAAGCAGATATCTACAAGCTCGCTTATTAGGAAG
CATGTCGCTCTCACATTCGTAAGGGTCAGCTTAAGATACATGGAATATAAGCGCGTTTAT
GAGGGTAAATGTTTAACAAAGAATCAGAAATCACCTTCATATCTCTACGCAATGTTGGAT
TGGCTTTGGGCAAGAATTATGGCTGCAATATTATATCCAGTTCATATGCTGGCAAATAAA
CTGGTTTACAGTAAAATCCGTTCAACCATTGGAATATCAACGGCTGCAATAAGCGGTGGT
GGTAGCTTACCTTCTCACGTCGACAAATTTTTTGAGGCTATTGGTGTGAACTTGCAGAAT
GGATATGGTTTAACAGAAACTTCACCTGTTATTGCTGCTCGGCGACTTGGTTGTTGTGAT
GTTATTGGATCTGTGGGGTATCCACTAAAGCATACAGAATTCAAGGTTGTAGATTCTGAA
ACTGGTGAAATTCTTCCACCTGGTTCAAAGGGAATATTGAAAGTCAAGGGTCCACAATTG
ATGAAGGGATACTACAAGAATCCTTCCGCTACAAATCAGGCCATAGATAAGGATGGCTGG
CTGGATACTGGTGACATAGGTTGGATAGCTCCCCACCATTCAATTGGGCGGAGCCGTAAT
GCTGGTGGTGTGATTGTCGTTGAAGGCCGTGCTAAAGACACCATTGTGCTTTCATCAGGT
GAAAATGTTGAACCGGGAGAACTTGAAGAAGCTTCCATGAGAAGTAACCTCATACAACAA
ATTGTTGTCATTGGTCAGGATAAGCGACGTCTAGGAGCTGTAATTGTTCCTAACAAAGAA
GAAATCTTAAAGACAGCAATGGAACTGTCAATCATAGATTCCAATAGTTCAGATATCAGT
CAGGAAAAAGTGACCAAACTAATATATAATGAATTAAAGACCTGGACATCAGGGTTTCCG
TTTCAAATTGGGCCAATCCTTCTAGTAAATGATCCCTTCACGATTGATAATGGACTAGTG
ACACCCACAATGAAAATTCGAAGAGATAGGATTATGGCTCAATACAAGGACCAAATAGAG
AATATATACAAGTAAACTTACCTAATACCAATGGTATGTTATGATCAGTTATAGCTCAAT
ACAGGATCAAATGGAGAACCTATACAAGTATACTTACATAATGCCAATGGTATGGCACAA
TAGACTCATACTAAGGGATAACAGTTATACAATTACCACAATAATTAGATAGGTAATACC
ATTTTATGATATCGATAATGACTCTTGTAACTTCTACCATATTAATTCTCTCTTGTCATT
TAAGATTTTTTTTATGTGAAAGCTTACTACTCTCCAAGGATGCTTAAATTACATTTTTCT
TTTATCCAGG
>Alp18_7068_c0_g1
GGTCCAAGCATTTTCATTTCTCCTTCTCCCTCCCCATTTTCACACGAACGGCTGAGTAAG
GTACAAGATGATTTCGACAACCTCTGAGTACGATTCCGGCGCGGTGGGGACTTCCAGCGG
GATTAGAGTAGTTTCGAATAGTTGAATGTCGTGAAATTGATAATTGGTGTAGAAATCTCT
GAGCAAACTGCAGCAATAACTTCACATAACTCGGCAGGGTTCAATCGCAAAGGTTGTTGC
TCACTATAACAACGATATTGGAAGAGCTGTCGAGTTCAAGGATGGAATGTACTCACAGGA
AAATCCTCCCAAACTTGACGAGGCTCTTTTTTGATGTTTTTATATGCGGCTATTGCTCTC
AGGTGAGGACGAGCAGATGAAGAAATAGTAATTGATGTTACCGAAAAGACTGCAATAGTT
GATTTAGTAAGGAAGCAGGACGTTGTTTAGGAGGAACTCAAGTCCTCATATCCTGAAGTG
CAGCAGCTTCCATAGCATGGTATAAACATGAAGCAGGTAAAAATATGAGGGTATTCCATG
GAATCACATAAGCTATTAATTTCACCAGCCGAAACCATTCCTACTGCTCATGCAAAAACC
TCTGCACCTGCATGAAATGTTCCAAGATATTCATCTTCAAGATCAGAAGATAAGTATTCT
CTTCAGCTTTAATATCAACTGCAGCTAATAAGATGGTTTGGATTTGGAGTCTAAAAATGG
AGGGGGATCTGTGCGGATAATCAAATTATAAATTCTGGCTTGTCTTTCGAGATTGAGGGG
GCAAAGATGATC
>Alp18_7172_c1_g1
TCTGGCGTTTTCCATATTTCCGCTGTATGTGACACTGTCTCTTTTTAACGATGTTACCAG
TGATAGCTACTAGTGGTTTTGTGATTCACCACATCAATAAGTTTGAGAGTTTACTTATTC
ACAATGCATATTTTGTTTTATCTATTTGAAAGTTTTCACTCTCCATCTAGTGATTATCCA
TTTTCCAATGCTCCTTGCACAGCTATTGCACCTTTAAGTTCTACTTTCGTTCTTAAATGA
ATTTTGAATTATTTTCTAGATAAGGGCTGATAAATTAAACCAAGTATAATACAGGATAAT
GTTTAATTCTTTCATGCGTTCTTTTAGGTGTTTGCACTTAATCTACTTGACATTAACTTA
CTTCACCCACAGAATAATTTTTTCCTTATACTTTCTTACATAGCTATCGAGATTGAGTTT
ACAAG
>Alp18_9385_c0_g1
CATGTATAGTATATTTTTCCCAATCTATATATAACACTTCCTCGATAACTTTCAAAACCT
TGTCAAATCCATTTCTTCTTCTTCTTCTCTCAACTCAACTTCTCCTCATTCCCAAAAATG
CCTAAAGATAGAACCATCGGTGTAGCTTTAGATTTCTCCAAAAGCAGCAAGAATGCTCTC
AAATGGGCTCTTGAAAATTTAGCTGACAAAGGTGACAACATTTACATCATCCACATCAGC
CAAGATTCCATTGATGAATCTCGCAACCAGCTATGGTCCAAATCCGGTTCTCCTTTGATT
CCTTTGAAAGAGTTCAGAGAACCTGAGATCATGAAAAAGTATGGTGTTCAGATTGATATT
GATGTTCTTGATTTGCTTGATACTTTTTCAAGACAAAAAGAGGTGAATATTGTTACAAAA
GTGTATTGGGGTGATGCAAGAGACAAACTTTTGGATGCTGTTGAAGATCTGAAGCTGGAT
TCTCTTGTTATGGGAAGCAGGGGTCTTAGCACAATTCAAAGGATCTTATTGGGAAGTGTA
AGCAACTTTGTGATGACTAATGCTCCTTGCCCTGTGACTATTGTCAAGGATAATATCACC
AGCACCAGCAAGTAAAGATGATCAATTTGCGATGGCATTTATATATGGAATGTTCTGTTT
CTTGCATTGTACTTGAACTCCTGATGTTCATCTTCTGTTTCCTTATTTCCGATTATATAT
TATGACTATATCTATCTGGTTTACTTTATTGAAAGGACAATAATGTAGTTTTAGTTTTAT
CATCCATAAATTGTTATCCATATTGTGTCATAAGTTATATTACATATTTATGCCCAAACA
GAAGCACAAATTGAAATTGATATGGTCTGC
>Alp18_9386_c0_g1
CATACACATGACAGATGAGATTCGAGAACCTACCTACCCACCAACCCCAAGTATTCCAGT
CCATCAAAGTTGACCAAAAACCATCACAAACCAAACACTATAATTTTTCCTATAAAAATC
AAAAACTCTTAATCATCTCCTAAAAATCACAATACAATTTTGAGCTTACAAAAATGGGTT
CTACAGATCAAGAAGAAGTGAGGCTATTAGGAAAATGGGCAAGTCCATTTAGCAACAGAG
TAGATCTTGCTTTGAAACTCAAAGGTGTTCCATACAAATACTCTGAGGAAAATCTACCTA
TTAAAAGTGAAGATCTTCTCAAATTCAATCCTGTTTACAAGAAGGTACCTGTTCTTGTTC
ACAATGGAAATCCAATTGCTGAGTCACTTATCATCCTTGAATATATTGATGAAACATGGA
CAAATAATTCACTTTTGTCTCAAGATCCTTATGAGAGAGCTTTGGCACGTTTTTGGGCTA
AGACTCTAGATGACAAGATCTTGCCTGCGATATGGAATGCATGCCGGGGTGAAGAAAAGG
GAAGTAACAAAGCTGTGGGAGAAGCCTTAGAAGCTCTACAGCTACTAGAAGATGAAATCA
AAGACAAGAGATTCTTTGGGGGAGAAACCATAGGACTTGTTGATATTGCTGCAAGTTTCA
TTGGTTATTGGGTTGATATACTACAAGAAATTGCTGGATTAAAGTTACTTACTATTGAGA
AATTTCCAAAGGTATTTAAATGGAGTCAAGAATTTATCAATCACCCTGTTATCAAACAAG
GGTTGCCTCCAAGAGATGAACTATTTGCTTTTTTCAAAGCTTCTGCTCCAAAATAGACAC
AAATTTAGAGGTAGGGTTCATATTTTGTTGTCATGATTTTATTTTCCTTCAAAGAATTAT
TGATTTGAGTTGTAAGTCAAAAACTTTGTTTTCTTGTGTTTGACTTTTCAGTTTCATTGA
GCCAAGCCATGAACTTAACAAAGTATGTTTCATATTGGATATGTTAGTACAAGTGGATTA
AGAATTTTGAATGAATTGGTTATGTAAAATTGATTATAGGTAAAAGTAATTTGAAAGTAA
AGTAATTTAT
>Alp18_9387_c0_g1
ACCGACTTTCATTTTATTTATACCTTCAACAACAACAACAAACACAAATAGTAACCCCCA
TTTTAAACTAAAAACTCTCTTTGATTTTCTCTCTATAAACTGAGAAGTTTTCGAGCGCGT
TAATTTACGTACCGTTGCAGATATGGGTTTAGGGTTTGATAGTTACAGTTATGGCCGCGC
ACTTGGAAGGAAGAGGGTTGTGGTTTCTAATAACCATGAATCTTCTTCGTCTTCGGTCGA
AGATGATGAATCCACTCCGGTAAGGTCTTCATTGAAGAGAATGTGCAGTGGAAAATTCAA
TTCCATCTCTGAGAAATCTCGTCTTGAAGCCCTCCCTCAGGATGTTCTGGTTAGGGTTTT
GTGTTGTGTGGATCATGATGATTTGGATCAAGTTTTTGATGTTTCCACAACGATTAGAGA
AGCAAGTGAAATTGCTAAGCAGTTGCATTTTGAGTTCAGTACTCCAAAGAAAAACACGGT
TGCTGCTATTCGTTCACTGTTTGATATTGAGAATGCTTGTGATGAAATTGAAGCTCCAAA
TGCACCATTGGTGTTGAAGAAATCTAACTCAAGGTTGAGTACTAGGAAATTTGCTGATAT
CTCGGTTACATTGTTTCCTTGATTTGATCAAAATCGCGGAGGAGATGAGAAGCATTAACT
TCCTGGATTTGAGTAAATTTGTAGAGAAGAGAAGCTTAAGTTATGATGAAAATTTGGATT
AGGTTGATTATATAGATTATTCCTTTTGTTTTTGTATATTGAACTATACCTTAGGGAAGG
GTTTCTTAGAGGTTCAGGATCTTCAAATCTTTGGTTGAAGATTGATTTTGCCTGTTTGAT
AGCTTCTCTGTACATCTATCGGCTTAATAGATTGTGACAGATTCTATGGATTTTGTTTAG
AGGGATATCATAGGCGCTTCTAGTAGTCAGATAAATTTGAGTGTGTACAGATACCAATTG
CATACTCTTTATGCTGCTTGATCAATGATTAATGTTATTGTTTTTCCTTTTATTATTAAA
TTTGTTTGTTGGTGTTTTTATTATATTTTCTTTCGATTCAAATCTTTGTAATAGATTCAT
TTTCCTTTGATGGAAGTCTTTGGAATATACACAGAATGTTCTGAATGTTCACAACTCAAG
GTGAGTTTT
>Alp18_9390_c0_g1
TAATTTATGATCATCCCCATCATCATCATCGTCATTATCATAATCCTCTTCTTCATTCTC
CCTTCACATTCATACAACAACACTAACAACAACAACAACAAAATTCATAACCAAAATCAA
AACCGAAACTCGTTAAATCGTTCCCATCGTTTAAACCACGATCCTCTATTTTCGAATTTC
CCAATTTCCGAATTCCAGTGTTTTTCATCCGGAGCTGAAAATTCGGGTTTCTAGGGTTTT
CAATTTCCTGCGATGGCTCAAGCGCCGGGACGGAGCAGTAGAGTGATTGGAGATTATGTA
GTCGAGAGGCAAATTGGAGCCGGTTCGTTTTCAGTTGTGTGGCTTGCGAGGCATAAAGTT
CATGGAACTGAAGTTGCTATAAAAGAGATCGCTACGCTTAGGCTTAACAAGAAGTTGCAG
GAGAGTCTCATGTCGGAGATTTATATTCTGAAGCGGATTAATCATCCTAATATTATATCT
TTGCACGATATCATTCAGGCTCCTGGAAAGATACATCTTGTGTTAGAGTATTGTAAAGGG
GGAGATCTTTCTATGTACATTCAACGCCATGGAAAGGTACCGGAGGCAACTGCAAAGCAT
TTTATGCTTCAGCTGGCTGCTGGCCTTCAAGTTCTTCGAGACAACAACCTTATTCACCGA
GATCTGAAACCACAGAATCTTCTTCTCTCCAGAAATGATGATAAGTCAGTTTTGAAGATC
GCTGACTTTGGATTTGCAAGATCTCTGCAACCGAGGGGCCTTGCAGAAACATTATGTGGT
TCACCACTTTACATGGCTCCCGAAATCATGCAACTGCAGAAGTATGATGCCAAGGCAGAT
CTCTGGAGTGTTGGAGCAATCTTATATCAGTTTGTTACAGGGAGAACACCTTTTACTGGA
AACAATCAAATCCAGTTACTACAGAATATCATGAAATCAACAGAATTGCAATTTCCACCT
GATAGTCAAGGTCTGTGTTCTGAGTGCAGAGATTTGTGCCAGAAATTACTACGCCGTAAT
CCAGTGGAACGTCTAACTTTTGAAGAATTCTTTAACCATCCATTCCTTAATCCGAAGCAA
AGAGAACAGGATGAATCATTAAGGAATAAAAGCTCTTCAAGGTTGGTAAGTGGGTTCTCT
TCAACAGTGAATGATCCTTTGGGAAGAACCGAGGAAAATTATCAAGGGGATTGCTTACCT
TTCATTCTAGATGATGAATCTAGTAGACCTGAAGGGAGTACGTTGCTTTCAAAGAATAAG
TCCTCAGTCAAGCCTACCTTTGGATTTGATCTAAATGCCAAACTAGACTCAACTTCCATT
TCTAATAATGTAACTTATGCTCCCAGATATAGTAGTGTAACACAGAGACCTGAAACCACT
TCTAAAAGATTGGACAACCATAAAATTTCAGGAAAAAATCTCGCTAATCCTCTAGGATCA
CCAGAACAGATATTTGCAAACCCTTATCCAAAAGTTACAGATTCACTTGAGAATATTGAT
CAAGAATATGTTCTTGTGTCTGGGCCTCCTATGGATGTTTCATCTTCTTCAGTGAATGCT
TCAAAGCCCAGCCATTCCTTATTTAGGACAGGTAGTTTCCCCAAAGAGTCTTCTAATTCA
ACCACCAGGTTAAGTGGTCCAATGCCAATCGTTGGTGCATCTACCAATAGCATGTGTCAA
ATTGGAAGTTCAGGTAGTCAGGACTCTGCTCCTGGGACATCACATGGATCAATGGATACA
GGTGATGAACAACCCTCAACTAACATTATGACAAGGGTAAAATCATTGCAAGATTATGCA
TATGCCCTCAGAGAATTAGTTGATGAAAAGACTGTGGCAAGAAAGCAGTTAGAAGCATTT
TCTATTGAGCTTGTGATTCTTGCCATTTGGAAGCAAGCACTGCACATGTGTCATACACAG
GCTGCCTCAGCAATGGAAGGAAGTCCAAGTCAAGAAGCTTCAAGATATAGGAGGAGCACC
AGCAAGAAGCTAGGTAGTCCCGATTCAGAAGAATGTCTTGATGAAAACACCCAAGGCCCG
AAAGATTTATCATCTGAAATTGAAAGTGGATTTTTGAGGGAGTTTGAGCATGCCCAAGAA
CTTGCCAAGACCATTAAGCCTGGAAATACAGAGATGCCAGATGCAATGGAAACAATATTT
CAAGCCGCCCTTGGTTTTGGGAAGCATGGTGGTGTAGAAGAGCTATTGGGTAGTACAGAA
AGTGCATCTACATTGTATTCAAAAGCCGTTCGTCTATTGGTTTTCCTTCTAGTGGAAGGA
CCATCCCTGATTCTCAACCCTCCATTTTCATTGACAAAATCAGACCGTTACAGGCTTCGG
AATTACATTGATATGCTTAATATTAGACAAAGTTACACAAGGTCTCAGAGAACGACACTT
CCTAAGGGTGATGATAGTCAGAGCATCTTTAAGGAAAAGTTTTAGAGCCTTAGCAGTTGG
TTATTTGTCTCCTATTTTTACACGTTAAAATTATTTATTTGTACAGTTATTCTTTGGAGG
GGAAATTGGAGATGATGCTGATAGAATTTAACCAGCACAACAGTTGTAAATTTCAACATT
TCTGTGACTAGAATGATCAAATGTGCATTCCATTATTTATGCTTTTTCAATTTGTCGCAT
TAAGTTGTTATGACTAGAAACTCAGATATTAGATTTCAC
>Alp18_9456_c0_g1
AAACACTTTACTGAAATCATGAAATATTAAGAACTAAAAGTAAAAGTCACAGCTCTTAAT
CAAAAGATATTTGTAAATAACAACAAAGTTCCAGGAAACAAGCAGGTGAAGCCAAGCTTA
AATTAACTAAACATCAAAACTCAAATAAAAGTTCTCATCAACAAAGCTAATCATCAGCAT
CATGACATAACTTCAATCAAGTTTCAAAACAAAAATGAAACAAGGGGCTGAAAATCTGTT
AAGAGAGCCAATACCAAAAATGAAACAGAGATAGAGGGAGGGAGAGCTGCAAACGGAACC
AGAAAAAGCAACGAATTAGAAACAGAGACAAACAAAGGAATGTGCAGAGGAGGTGTGGAA
CCAAGAACAGAGGAACCAGAAAGAATGAGGGGGTGCAAAAGGAGCAGAAAGAGGCATGTA
CAACAGTGAGGGTGAGGATGGTGGGGCCTAGAAGTGGTGGTTCGCGCGCAG
>Alp18_9456_c0_g2
AGTGGTGGTTCGCGCGCAGTGAGGAAAAGAAGACAAGTACTTCTTTGCATGAGATGAAAA
GAAAGGGTTCTTACTCTGTTTGGGGTTAGGGTTTTACTGGGAGGGAAAACTGAAAATAGC
CCCATAACATATCAATTTTAAGGGTAATTTGGATTCTTCTTTTGTCTTCTTCCCGCATAC
GTCGTGTTGCAAATTGTGTGAGCTGTTCTGCGATATACCGCCGCTAATGCAGCCACCGTG
ACTGCCACTTGTTTCTGGTATGGAACAACACGTTTAGGGGTGGCCACCTTCTGTCCACGA
TAGTAGCACCATTTGCCGCATTTAACAACATAGTCAGCAACATAGATCAGAAGGAAAATT
CTAGTATTGTTGATAGTTTATTTAAGGCGGAGGCAGTCAAAACATGTAGGGTGCATTTGG
GAAAACAACTTGAAGTGTTTATTGGACTAGTATTTTTATAATAAGAGCTCTTAAGAACAG
TTATCTCTATAGTCAAAGAGGAAATGTGGTTTAACTGTTTTTATGCAGGTTGTATATGCT
TCTTTTTTTTTCTTCATATCATGAGTAGCTTATTGAAATAAGTTGAACGCAACGCATAAA
CATGTCATAAGCTATTCCATAAACTCCCTGAAACTCTTACACAAGTGCTTATGTCGTAAG
ATAAGTTCAAATAAGTCTTAAATGAGCTATTTCAAATGCACCTGTAGTTGGTGTTTTTGT
TATATGCTTATATATCCCAATTCCCAACAGTTCTATTCATCTAAATATTATTCAGTATCT
GTTTTGTGGACCGAATACCAAGTCTGTCTCTTCACTTGCTGTTTCTTTCACTGCAACCTG
CTTTTTATTTGTATTTGCTACTCATCTGCTTTGCAGAACTCTTTCATGTTGGTTTCCCCA
TTTAATTTTATTTCAAGTTCTCCTTTCCATATTTTATATTCATTTTTCAGCCTTTGATTT
CTGTGTTTGTAGTTGAACCAGTGCTATGTTATTTTCTCTGTTCTTAGAATTGTTCAGAAC
ATGTTATCGAGTGTTCAAACTTTACTTTCCTTGTCATCGACCCTGTTTCTAATGACATAA
AATTAACTTGTTCCACTGTCCTACTCATAATTTTACTTGATGCATATTTGTTTCTTAGAT
GTAGTTTTGCAAAGCCTATAACATCAGGTTCTATCAAATCTAATTCTTACTCTACCATAT
GGCAATTGCTATATGTTAATTTTGTCCACTCAATGGAAGCGGGACTAACAGTTGATTTAT
TTATCATAATATATTATAAATCAATCTGGAATTCTACTGGTTTATCAATATTCTGCAAAT
GTAGGTATTTTTACAACTAAAAAATTGCTTTGCTTTGATTCTAATGCAAATGAAGTTTGC
TCTTACATTTGTTTCCCTAAATTTTCCG
>Alp18_9456_c1_g1
ATGGCTCTTTTCTTGAATTGTATTTCAAACTGTCAAACTGTCAATTGTATTTCATTAGTA
TTAGTATTATTAGTATAAGTATAGACTAGTATTAGGGCTACCTCTAGCAGCTGGTTGTCA
GGTGTTTCACACCGGTCATTGGGTGACTACAGCTTGTTCAAAGTCATCCTTTGCGTCGTT
AAATCCATGTTTCTGAATAGATTTCCCTGTTGCGTTTCCCAAGAAGCAAAAACGTTGATT
GAGAATTGTGAGAAGTCCCATACTGGACGAGAAAGGCCCAAAAATATTTTTATATAAGTC
CGAGATATTCCTCATCTTACAAGTTGGTTTTGTTAGGTCCAACCCGAATTCTAAGATTTT
ACTTTTCTCCAAACTGATTTCAAATTGGGAAACTTTTACTTCATGACATTGATTTGTGTG
CTAGCAAAATGCAAGTATGGGATGTTACTGGTAGTTTTTCTTAGTGTATGTTTGGTTTTG
CAGTGAGGAGAATTGATTTTGGTTAAAAGTGAGTTGGATGTTAAGTGATTTATGTTTGGA
TACATTTATATAAAAGTGAGTTGAACAATAAATTTCAGTGTAAAAATCACGTGTAAACTC
AAAAGCTACAAATTGTAGCTTCATGTAGAACTAGAATCAATTCTGGAAGCAGAATCACTT
CTGCTTTAGAAAAACCAAACACCTCAGAATCATTCCAGAATCAATTTTGC
>Alp18_9456_c2_g1
CATGGAGGAAGAATGTAAGTTAACTTTATAAATTTACGAAGCAAACTGTTGAAAGAGAGT
AAAAAAACAGAGATTGCATTAGGGATGGAGATGAGAAATTGAAATAATGATAGGAACAAG
AAAAAGACGAGATATGGTATGAAAGAGCGGATTTAGATTAAGAAATTATTTTCGAAAAAA
ATGGAAGAAGCAAAGGCAATGCAGCAGCAGCAGTTGATCCAACAACAACAACAACAACAA
CAACAACAACATTTTCTGCTCTTACAGCAATTGCAAAAGCAGCAGCAACAACAGCAAGCA
TCCGCAATTTCTCGCTTCCCTTCCAACATTGACGCTCACTTGCGTCCCATAAGACCCCTC
AATCTTCAACAAAACCCTAACCCTAACCCTAATCCTAACCCAATTCTCAATTTACACCAC
AATCTACAAAACCCTAATTCTCAGCAGCACCAAAAGATTACTCGACCCCCTGGTAATCAA
ATGGAGCTCCAGATGGCTTACCAAGACGCTTGGCGGGTCTGCCATCCGGATTTCAAGCGA
CCCTTTGCTTCTCTCGAAGATGCCTGCGACAGATTATTGCCATATCATGTTGTGGCAGAT
TATGAAGCAGAAGAGGATGATAGGATACTTGATTCCGATACAACTGGCCAGATGCTTTCG
AGGTCCCAACAGTGGGATAATAATATTGCTGCTAAAATTGCTGAATTTACCGCAACTTTT
GAGAAGCAAACACTTGCCTTCAACATAATATCGCAGAAGAGAACTTTGGGGGAATTTCGG
TCCGAGGAGAGACTGATGATTGAACAGGCACTTCTTCAAGAGGAAAAACGGGCTCTGATC
GAATTAAGAGCTGAATTAGAATCCAGGGAGAAAGCTGGTCGGGAAGCCCACGAGGCTAAA
TTACGAATGGCTGCAATGTATCAAGCAGAGCAGCAGGCAAGGGCTGATTCACAATCCCAT
GCTGAAATGATGTCTCGAGCCCCCATAAGAGGGAGTGCACTTGGTTCCCAAGGCAGTGAC
ATTGTGATTGGTGGCCATGACCTAGGAGATCAGGATCACAGTGAGATGATGAATGGATGG
GGAAACAATGCACAGAGAGATGAGAAGGAGCCGTCTGAGGATTTCTTGAATGACGAAGCT
GAGAATGGTGACACTGGCACGCCCGATGGCTGGCGTGAGGTTGGTGAATTTGATTTAAAT
GCTAGGTGAGATGTTTGAATAAAACCATTTGAGATAGTTTGAATCATGTGTAAGGATAAC
TATCCATTTCAAAAAAGCATTTTCATATGTAAAAGTTGATGTTCTTGAGATTTTACTATT
TTCTCAAATTTACTGGGGCTGAAAGAAGAAAACTGTTGAACCAGTATTAGTTTGGACGAG
TCGCAAGTATATGCACTTAGCCTAGTGTTAGCGCACATCGTTGGATCATTATGTCCAAAG
CAGTGTTATATAAACTCAAATATTCAGTCAAAGTGTACCTCTTTAATTTTACTGGGAAAC
TCTACTTATTTATCGTGTAATAATGCCATTTGTATTGGTAAAAATGCTATATGAATTGTA
GATGGTGCGGATTTAGTTGTAAGATTGCTAGGGTAAAATAGGCTACCTATTCTATTTGTT
TTGGATGACATATTTTTTCCAGTACTAATCACCATTT
>Alp18_9456_c3_g1
TTCTCTCGAAGATGCCTGCGACAGGTTCTTTCTCTCATCTCCTCTATTCAACATAACTTA
TGTTTTTGCGCTTACTTTTTCTAATTATGGACCACATTCTAACTTTTTTCTATCTCCTCT
TAAACCCACAACATCAGATATGTATACGTTTTTTTTTAATCAAAAATTGTTTATCTAAAT
CATACAGATATTCGGATTGTTTCACAAAAATTGCTATATTATACAATAAGGCCCTTTCTC
CCCTCGTAGATGAATTACTTCCAGTAATGTCACTGTTTTCTACTTCCTTTATGGGAACAT
TCAATATACAGTAATCTTGTTCCTCAAACTCCTTTTTTCCTTTTCAAAACAAGTTTCACT
GCTCAATGGGGATAAGCTTCTAGAGTTTTTGCCTTTTGGAGTAAACTTGGGAGAATTGGA
TGGAATATCCTGTGACCATAACTGTCACTCAGACTCGTGGAGTTTTCAAATCAAATATTC
ATTTCATTATTCAAATCAAACCCTCTTGTTTTACTGTCAAATAATTCTTCAAGAGATTCA
GTGGGTGTTTTCTAAAACCGCCAATTGTTTCCTGGAAAATGCGCAGAATTTTTGCTTGTA
AATTATG
>Alp18_9548_c0_g1
CTCGTTGATTTAATGGGAGAGATACACAGTCGATATCATCGCACTTGTTGAGTAAGAAAA
TACCATCACCGTCGCTAAGCCTCAGACCCACGCATCACGCCACCGGAAAACGAAACTCGA
ATCACTTTACTCTATTACATTGGGAATCGTTCAACATACAAATTAAAAAAAAAAAAAGTG
ACCGAAGTGTGTAGAGAGTTTGAGAAATGGCAGTGCTACCACTAGTAAAGCTAGGAACAC
TAGTTTTGAAAACCGCTTGCAAACCCATCGCCAATAGGCTCAAAAAAGAAGCTGGATATC
ACCCTAAGTTCCGCAATTTCATCATCAGCATTGCACAGACCAATCACAGGTTTACCACCA
GAATTCAGAGACGCATTTATGGTCAAGCTACTGATGTTGCCATTCGTCCTCTCAATGAAG
AAAAGGCTGTTCAAGCTGCTGCTGATCTGCTTGGAGAACTCTTCGTCTTCACTGTTGCAG
GAGCTGCTGTAATCTTTGAGGTGCAAAGAAGTTCTAGATCAGAGGCAAGAAAGGAAGAAC
TACGCCGACGTGAAATACAGGCAATTAAGACTAGAAGTGAAGAGTTGGGCATGGAAATTG
AACTTCTTGCACAAAAACTTGAAGAGCTGGAACAACTTACTAGAGGACGAGGACTTGCTG
GAGTTCTTAACTTCAGGCAAGCCAATGCCGGTGAAGATAAAAAATCAAAATCCAATTAAT
TGTCTACTTGTTAAGCATTGCGCGTAGATTTGGATATAATTTATAAGTAGAGTCATTTGG
TTTGGAAAGAAATTGAATTGATATTTAAAATGTTCTAAGAGGGACATAATATATCTAAAA
GCTTCATTTTAAGATGTGGGTGAGGGGCACTGAGAGTTAGTCTCTAATACACACCTCCTC
AAATTTGTCAATGTGCTCTGCTAAAAAGTTTCTTTCCGAATACTAATGTCATGTTGGGAA
GGTCTCAGTAGAAATTTATGATAAAATCCAACCACATTTCTGAAGCCTCTCGATAATCAC
ATTTCCCTCATCTAAAGTTTTGTTAGTCAGTCACTTGGTACTCTTCACATTTATCAAATG
ATCCACAGAAAATAAGTCCCTTGTAATTCTGTGATAATTGCCAGACATTATTTAAGACAA
ATCAGATATAGTATAGTTTTCATGACTTGGCTTTTCAACCTGTCTTTCGAGTTAGCGG
>Alp18_9548_c1_g1
ATTATCAATTTTAACTTTTTTCTTCTTCTTTAATCACATGCCTTCTACCTGTTTGTGTAT
TTTACACGTATAGAGTAATATAAGAATGAGAATGAATTTGAATGCTTGAAATTAGGTGTT
TTCTTTCTTATACAGTGCGGGCGGTTAAACCCGTCCGCTTGAGAGGAGGCGTGTTGTGCA
GGTGCCCGTTGGATCTAATCGGACAGTGGTTGATGCGTTTGGAGGGCAGAATCATCTGCT
CACCTACTCCGCGCGCTCTACACTTGATGCCGCTCTTGGGCCTTTCATCATGAGCATGAG
TCTTGCTAATGACCCTGAAAACTTCTCTTCTCTAGAAAAAGGAAAATAAATCTTTCAACC
AGAGCATAATATATTGATTGTATTGTTTGAGCAGGTCTGAAACAAGGCTTTCTGTCAAAA
TCTAAGTTGTGACAATTTCAAAAAATGAGGCCTAGCCTTTACAATTCATTATTAATTAAA
ATAATACTAGCTCATATAGTCTTTCATACAGACATCAGGTTTTTGATGCTAGGTGTGAAC
TTGATTGATTTTGTGTCTAATTCTTCTCTTCGTGTTGTTATCTTAAACTGAAGATTGCCT
>Alp18_9550_c0_g1
TTAACCGAGTGGGCAGTTGGGAGAACGGTGAATCTATAAGAGCTTCCAAGAATTTTCTTC
CGGTGCAGTAGCATACGAGACTGGCACTGGAGACTAGTTTTGGACATATCCAATTTGTCT
AAGCAACAATATTTCATAGCACATCGCCAATTTAGAGCACTCTTTCCAAGCTTAAACAAG
GTTCTCAAGCAAAAGGGCGAAAGTGGTCGGAGTATAGTTCCATTTTTGAGGTGGCCATGA
AAATGTAACATCAATAATGAACTTTTATATTCACTTGTATTCAACAGATAAGCCATCAAC
TGATTGGAGAAAAATAGCAGTTCTTTGGAGCAACTCTTGTGGTTTTGATTTTTCAGTTGG
CTTTTTAGAAACTAAATTTACTTTTACATCTTTCATTATGTAGATAAGTACTCTAAGAAA
TTTAACTATACCAAATCATTCCTTCTGTGTAGTATATATAAAAAAAATAGCGTATCAAAC
ACATGAATATAGTGATTGCTGCGTGAAACTCCAAATGTTTTAAAGAAATAATATGCTTTT
GTATTAGTAGCATATGCCTGTG
>Alp18_9551_c0_g1
GCGAGAGGTACGGGGATCGATACCCCGCATCTCCAATAATTGTTCCTTTTGCAGTTTTTT
GCGTTTTATTCATGATTCATGAAACATAACACTGCTTTCACCAAACCCTCATCATTTCAA
GCACTATTCTTCACAACACCTATTATTTATGCTTGTGGTAATCTGTCGTTTGTTAAATGG
GTGACAAGGTTCAGGTTCATGCTTTAGTGTATGCCTGTGAGGGACTTAACTTCTTGGAAT
ACTGTGATATCAGGGTATGTTAAGAATAGTCAATTAGGGATTACTTTGCTCGCTCTTCTC
AGTGCTTCTGGTGATCTTTTGGATTTAAAGTTGGGGTAATAAGTTCATGCTTATGTTGTG
AGGAATAGTGATCAAGGTAAATTGTGTAATAATGAGTTCTCTGGTGAATTCATTTGAAAG
GTTAAAAGTGAAAAATACTGTGTCGTGGAATTCTATGATTTCTGGCTATGAAAAACATGG
CGATGCTTTTAAAGTTCTGAAATTTTTCAGTCAAATGTTCAGTGGAGGTAAAACTGCTGA
TTAAGTGATTGTTGTTAGTTATTTCTGTGCTTGGGGCTTGTAATCGAATGTCGGCTTTGT
TATTGGGGTCATTTATTCATTCATATCTTGTTAGAAAGGGTTATGGAGGGTTATGGTTAC
TGGATTTTGAATTTGCACACATCACGCTTTAATTGAGATGCTTGAAAAGAATTCGGCTTC
TTGACAGTTATGGTTACTGGATTTGGAATTCATAGGAAAGGAAAAGAGGCCATTTTCAGA
TGAGGGATTTTGATTTCAGTTTTATCAGCTTGTAGTCATTCTGGATTAGTGGGTGAAGGT
TAAGAAATTTTCTATAAAATGACCAGAAACTACAATGTAAAAACTGGACCTACTCATTAT
TCATGTTTAGTAGATCTGCTTGGAAAGGCGGGGAAATTAGGTGAAGCATATGCGATTATT
GACACTACCTAAAGAGGATGTTTGGACTGCTCTACTTTCTGCTTGCAGATTACATCGGAA
TCTCAAGTTAACGGATATATCAGCTCAGAAGCTTTTTGAAGTGAATCCAAACGGGTTGAG
TGGTTATGTTTGCCTTTCCAACATCTATGTGTCTGAGAGACAGTGGTTTGTGTTTGTGAA
CAAAACTTGCCTGGTTTTCTTCTGAAGTCTTTTAGAATGAGTTTTTAATACTTATTCTTG
TATATTGTGCATAACCGTCTTTAGAGATTGATTGGTTCTCATGAATGCAGCAATTTTAGT
TCTTTCATATAATTCGCATCCAATTGTCAAAACTCAACAAATAAGAGCAATTTCCAATTC
TTTTTAGTAATGGTAATGTTATAGGCTCTGTTCTTATTGCATTATCTTTCTTAAGAATTT
GTGTGTTTCAATAACTCAAACTCGA
>Alp18_9690_c3_g1
CGTTCATTTCACGGTTGGCCACCCTCGCCGTAACGAAACAACATAAACAGAGAAGAAGAA
AACACAACACGAACGCGATCTCAAAATTCACAACAAAGAATCAATGGCGGACTCATCCGG
AACCACGCTAATGGATCTGATAACGGCCGATCCAACTCCGGCGCCGGCTTCATCTTCCTC
ATCGACAGCGGCTCTACCTCCGTCGGCATCACCGTCAACATCTGCTACAACTTCATCAAC
TTTAGGTAAACCTGCTACGGAGAAGAGATCAAAGAGAGCCGCATTGATGCAGATCCAGAA
TGATACTATTTCCGCTGCTAAAGCTGCAGTTAGAACCAATATCATGCCTCAAAAGCAAAA
GAAAAAGCCAGTTTCATATTCACAACTTGCGAGAAGTATCCACGAACTAGCTGCTACTTC
TGATCAGAGAAGTTCTCAGCGGCAATTAGTACAGCATGTATTTCCAAAACTTGCAGTGTA
TAATTCCGTGGATCCTTCGTTGGCCCCTTCTCTTCTCATGCTTAATCAGCAGTGTGAGGA
TAAAAGTGTCCTGCGATATGTCTATTACTATCTGGCCAGAATTTTATCTGACACTGGTTC
CCAAGGTTTGAGCTCAGGTGGAGGGATACCCACTCCTAACTGGGATGCTCTGGCTGACAT
TGATGCAGTTGGAGGTGTTACTCGAGCTGATGTTGCACCACGAATAATAGAACAGCTTAG
TACAGAAGCCACAAATGCTGATGTAGAATTTCATGCTCGAAGACTGCAATCCTTGAAGGC
GCTTACGTATGCTCCTTCGACCAACTCTGAAGTTTTGTCCAGGTTGTATGAAATTGTATT
TGCCATACTAGAGAAGGTTGGCGATCCTTCACAAAAGAAAAAGAAAGGCATACTTGGGGG
TAAAGGCGGTGATAAAGAATCTATCATCCGAGGCAATCTACAATATGCTGCCTTGAGTGC
TTTGAGAAGACTCCCTCTAGATCCTGGAAACCCAGCATTTCTGCATTATGCGGTACTAGG
GATTTCATCTGCTGATCCGGTTGCTGTGAGGAATGCTCTGGAAATTGTTTCTGAGATAGC
AGCAAGGGACCCTATCGCTGTTGCAATGGCCTTAGGAAAGCAAGTGCAGCCTGGAGGGGC
TTTACAAGATGTTCTCCATTTGCACGATGTTCTTGCTAGAGTTTCTCTAGCGAGGTTATG
CTGTACAATATCAAGAGCTAGAGCTTTAGATGATAGACCAGATATTAGAACCCAGTTCAA
TTCAGTGCTCTATCAACTTCTGCTGGATCCCAGTGAAAGAGTCTGTTTTGAGGCAATTTT
GTGCGTACTTGGAAAATTTGATAGCGCTGAAAGAACGGAGGAACGTGCTACTGGGTGGTA
CCGTTTGACCAGGGAGATTCTCAAGTTACCAGAAGCATCGTCGAAAGAAAGTTCAAAAGA
GAAATCACAGAAGATAAAACGGCCACAACCTCTTATAAAACTTGTAATGAGAAGGTTAGA
GAGTTCTTTCCGTAGCTTTTCTAGACCCGTGCTTCATGCAGCAGCTAGAGTTGTACAGGA
GATGGGGAAAAGTCGGGCGGCTGCTTTTGCTATGGGTATACAGGATGTTGATGAAGGAGC
ACATGTCAATACATTTGCTGAGGCGGCAGATTTGAATGACTCAGATGAAAGTACACATCC
TGAAAGTATCCGAAGAACTTCTTCAGTATCTAATGGAACTGGTGGTAGAGATACCATTGC
GGGTATGTTGGCTTCATTAATGGAAGTGGTACGGACAACAGTTGCATGTGAATGTGTTTA
TGTTCGAGCGATGGTGATCAAGGCATTAATCTGGATGCAAGGCCCAATCGACTCATTTGA
TGAATTAGAATCTATTATTGCATCAGAACTCTCTGATCCAGCTTGGTCAGCAGGTCTATT
GAATGATGTACTGCTTACTCTACATGCTCGTTTTAAGGCTTCTCCAGATATGGCTGTTAC
TCTCCTTGAAATTGCTAGAATATTTGCTACTAAAGTTCCAGGAAAGGTTGATGCTGATGT
GCTACAACTACTTTGGAAAACTTGTCTGGTTGGAGCTGGTCCTGATGGGAAACACAAAGC
TTTAGAAGCAGTCACAATTGTTCTTGATCTACCACCTCCACAACCAGGATCTATGCTTGG
TCTGACTTCTGTGGACAGAGTGTCTGCATCTGATCCGAAGTCTGCTCTTGCATTACAAAG
ACTAGTCCAAGCTGCTGTTTGGTTTCTTGGAGAGAATGCAAATTATGCTGCTTCCGAATA
TGCTTGGGAATCTGCTACCCCTCCTGGTACTGCATTGATGATGTTAGACGCTGATAAAAT
GGTAGCTGCTGCCAGTTCTCGTAATCCTACTCTAGCTGGTGCCTTGACCAGACTTCAGAG
GTGTGCATTCAGTGGAAGCTGGGAGATTCGAATCATTGCTGCTCAGGCTCTTACAACAAT
GGCAATTAGATCTGGTGAACCTTTCAGGTTACAGATTTACGAGTTTCTGCACACTTTGGC
ACAAGGTGGTCTGCAATCCCAACTCTCTGATATGCATCTTAGCAACGGAGAAGATCAAGG
AGCCAGTGGCACAGGCCTTGGAGTTTTATTAAGTCCTATGATAAAGGTTCTGGATGAGAT
GTATAGAGCACAGGATGATTTGATCAAGGAAGTACGTAATCATGACAATACTAAGAAAGA
GTGGACTGATGATGAACTGAAGAAATTATATGAAACCCATGAAAGGCTGCTAGACCTTGT
CTCATTGTTTTGTTATGTTCCAAGAGCTAAGTATCTCCCATTGGGTCCAATAAGTGCCAA
GCTCATTGATATCTATCGTACACGCCACAATATTAGTGCATCAACTGGTTTAAGTGATCC
AGCTGTTGCCACCGGTATATCTGACCTCATCTATGAATCATCCAAATCACCAGCTGCTGC
TGAACCTGATGCCCTTGATGATGACCTAGTAAATGCTTGGGCAGCAAACCTCGGGGATGA
TGGCTTATGGGGAAATAATGCACCAGCAATGAATAGAGTAAACGAATTTCTGGCGGGTGC
GGGAACTGATGCCCCGGAAGTTGATGAAGAGAATATAATCTCTAGGCCATCTGTTAGCTA
TGATGATATGTGGGCAAAAACACTTCTAGAAACTACAGAACTGGAGGAGGATGATGCAAA
GTCATTGGGATCATCATCTCCAGATTCAACTGGATCAGTTGAAACATCAATATCATCCCA
TTTTGGTGGAATGAGCTACCCTTCACTGTTCAGTTCAAAGCCGAATTCACGTGGAGCATC
ACAAGCTACGGACAAGGCTGGCAGAAGTAGTGGTCCCTCTATTTACGAGGGTCTTGGTTC
TCCGATAAGAGAGGAACCTCCACCATACTCATCTCCTGGCATGCGTAGAAATGAATCATT
TGAGAACCCCCTAGCTGGGTCGGAATCTCATAGTTTTGAGTCTCAAGACGATGAACGGAT
TTCATCTGGAAATCCACAATTTGGATCTGCACTTTACGACTTCACAGCAGGAGGAGATGA
TGAATTGAGTTTAACCGCTGGAGAAGAAGTAGAGATTGAGTATGAAGTAGATGGCTGGTT
TTATGTTAAGAAGAAACGGCCTGGCAGGGATGGCAAGATGGCCGGACTGGTCCCTGTTTT
GTATGTTAGTCGATGATGAGTTTTGTAAGTAAATTTCTTTGTATCTTTGGAGTCATGCTG
CAAATAGCCTTCTGCTCTTACAGCATTGCTTTTCAAACATTCACCATGCCTGTCATAGCC
ATCCTGGATATTACCTTCTAATTTTTTTAATCTTGTATCTTGGTCCCCAATTTGTCATGT
TGTATGTTATCAAAGTATAATTTTCCATTGTAATTGATTACAAGTGTGTAGTTATTCATT
CTAGGCATTTCAGCTTACCAAACATCTCAGTTTCTCTGAATGAGTGGTTTTTGCCCTTGT
ATAGTGCAGTTCTATTATCAAATGAAAGTTTCAATTTTCCATTCCAGCA
>Alp18_9804_c0_g1
TTTAAAAGTTAATATTAATCACTATGGATTATCTTAAAAATAAGTTGTGGCACGAAACAG
TTCTAGCTGTAAGCTGTAACTGAAACGTATATAAAAACCGTTACAGAGCCCGAGTCACTG
GCGCGTCGTACCAAACCGCTTTCACTCATTCTCTCTTTCAATTTCAATCTTGATTTTGGA
TATGTGCGTTGTACAAACACTGTGTTCACCGTGCGGTGGTGGATTGTTCCAGAACATTGA
ATGCGGGACGGAGAAGTTAGGATTTGTTAAGTTTCACCATGGATTCAATGCCGTTGGATT
AGGTTGTTCTCGTAAAAGCCTGTTGAAACCGATCACGGCGAAGGATGGCCGTGAATCGTC
TCTTTCCGGTGACGGTAGCGGTGCTCGTAAGTACAAGGGGATTTATGTGAATACACGGAA
ACCTGATTCATCTTTCACTAATCACTCTGCTGGTAAAAATGTCTGTGACTTGTCGACAAA
TGGGAATTCGACGAACATTTCGTGGCATGAATGTCCAATTCAGAAGCTTGATAGACAGAA
AATACTTCAACAAAAAGGCTGTGTCATTTGGATAACTGGTCTCAGTGGTTCAGGAAAAAG
TACGATAGCATGTGCTTTAAGTCGAAGCTTGCACTCAAGAGGAAAGTTAACTTATATCCT
TGACGGTGACAATATTCGACATGGTCTAAACCGTGATCTTAGTTTTAGAGCAGAAGATCG
CTCTGAGAACATTCGAAGGATTGGTGAAGTAGCAAAACTCTTGGCAGATGCAGGAATTAT
TTGCATCACCAGTTTAATATCACCATACCAAAAGGATCGGGATGCTTGCAGGGCTCTACT
ACCCAAAGGAGATTTCATTGAGGTTTTCTTAGACGTTCCACTAGCTGTGTGTGAAGAAAG
GGACCCAAAGGGATTATACAAGCTTGCTCGAGCTGGACTGATTAAAGGTTTCACAGGGAT
AGATGATCCATATGAACCCCCGTGTAGTTGTGAGATAGTACTGCAGCAGATAAAAGGAAG
TGACTGTATGTCTCCAAATAATGCAGCCGAAAAAGTAATATCCTACTTGGAGAAAAATGG
GTACCTGCGGGCCTGATATGCCTGAATGGCTTAATTCTTATTTTTATAGGTATGTTGTAT
GTAACACATTCTGGGGCACATAAAAAACTGTTTCTCCAAGTAGCAATGAAATCGTTGTTC
ACTATGCATCTAATTCCATCCAAGGCGCATACATCCATATTGTATTTATGTCTTCATTGT
ATAGACATCAGTAAGTGGGGTGGATCAGTGAGGAAGGAGTTGGTCTTGATTGGTAATATG
ATGTAAGAAAAATAAAAAACAAGAATTATGTGTATATTATCCTTCTCTTTTGGCAAACAA
ATAATGTCTGTTGTGGTATGTGCAGTGCCAGTGCCGGTGAAAATTTGTGTTGTAAAAATG
TAACATCTATCCGCAGCTAGTCACAGGAAATACTAGTTATCCGAAGCAAGTAGTCACACG
AAATCTCCTTCCATCTGAAGCGAATGTGGATGTGGTCTTGAAGCACCATTGATGACATCA
TAAACCAATACGAATTCATGTCGTCGTTTTTACGGTTGTGGGATGTATAAGATCTTTATA
GATTTATGGATACAAAAGATGTAATCATTTTGTCTGGCATGATGAAGAGATGACCACAAG
AGCTAAGGAATTGATTTCATCATTGAATGAAAGATTAAGTGTGGAGAAGATTAAAGTGAA
TGAAGGCAAACTCAAAGAGGATGAATTGAAGTCCGCGATTAAATATTTTAATATGCAGTT
GAAGTTTACACTTGTCACGAGCTTTTAAGACTAGTTGCTTCAAGTGTAATGAAATAGAAA
ATGTCATTGTACTTTAGGTTTAAGGTTTTCAACTAAGCATGTTGAGGTACTACTATTTAG
TTCTTAAGGTTTTGAAACTACCATGATGCAACTTATGCAAC
>Alp18_9805_c0_g1
AAAAAAAACTCAAGCCGAATGGATCGAATTTCCCCCTCAACTCCACCCAAAATAAAAACC
CGGCCCAGGACCATTCTCACGGCGGTGCGAAACAAAATTGTGGAAGACGTTCGCGACACC
GATAATACGCCGTAGCACCTCTCCTTGTAACTGAAAATCGCCGGCAACTGAAGCACAATC
CCGTAGATTATTTTGTGCAACTCCGCCAGCAAGAAACCCTATCACAGGAGTAATTAACTA
AAACCCTAACAATGGGGAAGAAACAACACAGCAAAGACCGAATGTTCATAACCAAAACAG
AGTGGGCAACGGAATGGGGAGGTTTCAAATCCAAAGAAAATCGCACTGCTTTCAAACGTC
TTCCTTTTTACTGCTGCGCACTTACATTTACTCCGTTTGAGCTTCCAGTTTGTACACCTG
ATGGAAGCGTTTTCGATGTTATGCACATAACTCCATATATTGTGAAATACGGTAAACATC
CTGTTACTGGTGCTCCATTGAAGCAGCAAGATCTCATTCCACTAACTTTTCACAAGAACT
CAGAAGGAGAATATCACTGTCCAGTGCTAAACAAAGTTTTCACTGAGTTTACACACATTG
TTGCAGTCAAGACTACTGGAAATGTCTTCTGCTATGAGGCTGTTAAGGAGTTAAACATCA
AAACAAAAAACTGGAAGGAGCTCCTCACTGATGAGACATTTACTAGGGATGACCTTATAA
CTATTCAGAATCCTAATGCACTTGACCAGAAGGTTCTTCTGGATTTTGATCATGTTAAAC
AAAATTTGAAAATTGATGATGAAGAACTTCAAAAAATGAGCTCAGATCCAACATATAACA
TAAACATGTCGGGTGACATCAAGCAAATGCTTAAGGAGCTTGGAACTGAGGAAGAAAAGG
AAACTGCATTGCATGGGGGAGGTGGTGGTAAGGCACAAAAAGAAAGGGCCGCTGCACTTG
CTGCCATCTTAGCTGCAAGGTCACAAGTTAAAGAAGATTCCAACTCAAATCCTGATACAG
CTCCTCCGGCACTCAGTATTGTAGATGCTGCATCTGCTGCAGTACATGGAAGAAGTGCAG
CTGCTGCTAAAGCCTCATCAAGTGATAAAACTGCTGCCAGAATAGCTATGCACGTGGCTG
GTGACAGGGCGCCAGTGAATGCAAAGCTGGTTAAAAGTCGTTACACTACTGGTGCTGCTT
CCCGATCTTTCACTTCAACATCATATGATCCAGTTACAGAAAATGGTTATGAATATGTGA
AAGTCGAGAAGAATCCAAAGAAGAAGGGATATGTACAACTACATACAACACATGGTGATT
TGAACATTGAGCTTCATTGTGATATAGCTCCCAGGGCATGTGAGAACTTTATCACACTTT
GTGAGCGTGGATATTATAACGGAGTTGCTTTTCACAGAAGCATTAGGAATTTTATGATAC
AAGGTGGTGATCCTACTGGTACTGGTAGAGGTGGTGAATCAATTTGGGGAAAACCTTTCA
AGGATGAACTCAACTCCAAATTAGTCCACTCCGGAAGGGGTGTGGTTAGCATGGCAAACA
GTGGCCCACATACTAATGGTTCCCAGTTTTTCATCTTGTACAAATCTGCAAATCATTTAA
ACTTCAAACATACAGTTTTTGGAGGAGTAGTCGGTGGCTTGACTACGCTAGCAGCAATGG
AAAAGGTTCCTGTTGATGACAGTGACCGACCTCTGGATGAAATCAAGATAACAGGTGTCA
CAACTTTTGTCAATCCTTACACCGAACAAGATGAGGAAGAAGAGCAAGCTAATGTCAAAG
AGAAGAGTGCAAATGATGAAGAAAATGACAAGGTTGGCTCATGGTATAGTAATCCTGGAG
CTGGAACATCTGAGTCTGGAGCTAATGGGGTTGGCAGCGGTGGTGTTGGGAAGTACTTGA
AGGCTAGGAGTGTTCCAACCGAATCTGCAGCTGCTGCCGCCGTTGACACTGGTACAACAG
TTGTAGGAAAGAAAAGAAAAGCAGTTGTCAGTGGTGGATTTAAAGATTTTTCTGCATGGT
AATTATCCCAAATTTTAAGTACAATTTGTAAATCAGTGTAGACTTTTCTTGTAATAATTT
ATCATATTAAAAAAATTGACAGAATAGTGGGGAATATTTTTTTCACGCCATTCAAGATTT
GTCCAATTAGTGTAACTGTATTGGATTGGATGCAAGAATAGAATCATTTTGTCTCGACTG
TGC
>Alp18_9805_c1_g1
TAGCTTAAGTCTGGGATTTGTTTCAGGTAGAGGTGTCAGTTTGTACAAGTCCCCATGGCT
TGGCCCTGGTCCCCATAGGTTAGGGCCAAAAAGCCCCCACCCAAAGAAGCCCTCAGAGTC
TGAAATCCCCTAAAGCCTTGTGGGCTAGGACTGTCTCATAAGCCCTAATATTTTTATTTT
TTTATCAAGAATTTTTATTATTATTACTAGATGTTGTGTTCTTAATTAATGCCAATATAT
GTGGCTGTTCTTTAAAAG
>Alp18_9942_c0_g1
CTTAACTACCACTCTTTCCTCTCTCCAAAGCAATCACTCTTTTTTCCTTCTTCTTTCAAA
CTTTCACTCTCACTTAACAATACACCATTCAAACTCTCTCTCAACAACGAATATACCCTT
TGATCCCATAACCTTTCCCTTTCTCTACTCTCTCTTTTCTGTTTTTATATTATTAAATAT
CCATTCATTCTTACACTCACACACACTCCAAACTCACCTCTCTTTCTCTCTCTTAATATG
CAACACCAAGTGGCATCAGAAGTTCAACATCACCAACTCAAGAAAAAGAACCAAGAAACA
CAGATGTGTCGAAATATCAAACTCAGCATCACCGATCACAGTAACCTCAAACTCACGACC
AACGTTAGTGACGATGACGATGATGTTTGTGACAAGATAGACGGCGAGGATCTCTTCATT
CCACCTCTCAATTTTTCTATGGTTGATAATGGCATTTTCCGTTCTGGTTTCCCTGAACCT
TCCAACTTCTCTTTCCTTCAAACCCTTGCCCTTCGCTCTATCATATATTTGTGCCCTGAA
CCATATCCAGAAGCTAACATGGAGTTTCTCAAGTCAAATGGAATCAAGCTTTATCACTTT
GGAATTGAGGGTCATAAGGAGCCTTTTGTAAACATCCCGGACGAAACTATTCGGGAAGCC
CTAAAAGTTCTTCTTGATGTAAGGAACCACCCGGTTATAATTCACTGTAAGCGAGGAAAG
CACCGAACGGGTTGTTTGGTCGGATGCTATAGGAAACTACAAAAATGGTGCTTGTCATCT
GTTTTCGACGAGTACCAACGTTTTGCAGCAGCGAAAGCTCGAGTTTCAGATCAGAGGTTC
GTAGAGTTGTTTGATATTTCAAGCTTGAAGCATTTGCCTATACCATTTTCATATTTGAAG
AGGTAACAACAGACACACAAAAAAGTAATGCTAAACTGGTTTTTTTGCTTTCATTAGCTT
GTGAAAGTGAATCTGAATCTGAAGCAAAGCGTTTTGAATAATAAAATAGGAAAAGGTGAT
GAAGTTCTTCAATGCATTGAAGCAACAAATGAATTCTTCTTCTTCCATTTTTTAGAATAA
GACAAGAAAAAATCATCAAGTAGTATATTATAGTATATTAAGATGTATGTGTCATTGTGT
TCCTACTAAGTTTTTGTGTTTTGTTTTTCTGCTCCTTATTCATGAGCAATGAGAGTGTAG
ATTAGTCTTGATTTTTTTTCTTGAGGCTTAAGAGAAATTCAAGAAAGCTATAAAAAGCAT
TGTTTTGTCAGCAGAGAAATTTCTAATTTTATTAAATATATTAATTTTTGCTTTA
>Alp18_9943_c0_g1
CTTCTTCATTTCTTCGATTACTCCTTACTGCAAACAGTCACAATCTACATTTGCCATAGC
CGCGTGATCGACAAAAAAAGTTTCGAAAATTCTAACACAAACATAAAACTCCATAGAATT
CGTCAAATTTATGCATATAATGTTCATTTGCACGACGTAGTATCATCGTATCCGGAATGA
AAACGCGAATGGGAATGCCTTACCTGAACGTAACTTCGTCGTGGTGGGAATTTCCAACGA
GTTCTTGAATGATTCGAACAGCTGAATAATGTGAATATTCCCACTTCATCTTTAACAATG
GTGGCAGAGTCTGTCTTCAACATGCACAGTTTCCAGAAGAGGCAAAAGAACTTGACAAGG
AGGTCAGGAAGATTGTTAAGGAGAAAGAGGAATTTGTACGCAACCCAGACTTTGAAAAGG
CTGGAGAATTGCGAGACGAAGAAATGGATCTCAAGGCGCAGATCTCGGCACTTGTAGAGA
AAGGAAAAGAGATGAGCAAAGCAGAGACTGAGACAGCAGATGAAGGTCCTATTTTGCCTA
AGAGTTCTGGATTTTTTTATGACATCAAGAAGATCTCATGATGGTTTAACTGAAACAACC
AGGACCTGAGATGGTAATTCTTCATGCACTGCGAACTCTGTTACGCTGAGATATTGTAGT
ACTGCTTCAGTTATGTCTTTTGCATTTAAAATATCAGCTGGGACGAGTGTGAGTCTGTTG
TGGTGCTGATGGACATAGATGATGCTGTTATTCCAAGTCCTCATCCTTCCAAATTGTATC
ATAGATCACCGTCACGACTAAGCCTAGATGCAGAGTCTAAAGGTTGATTGGCAGGATGAG
TCAACAGAATGGCTATGAGATGGGAAGGATGGTGCATGCATTGATGACTGTAATAGAGCT
ATAGCTAGTAGGTACTTCCTGCAGATGGAATGATGGGTTCGTAGGGAAGTTTACTTCAAA
CCTAAATAATGGTCTAGTTCCCTTCGGATTTTTATGGAAACGCCACATTCCGATTTGTTG
GTAACGGTTTGCAAGGGTGACAAGGAGCTGCCTCCCATGCTTTTCTTATTTATTTAGCAA
CCCAAAGGAGCATCTCGTACTACTTGCTTATTTTCCATTTCCTTGAAGAACCCAACCAAG
TTGTGTATTGCTTCACTGTTAAGATATTTCGAATGAATACGAGTCAGCACCTCTACCAGA
AGTAGACTCTCTCTTGACCTGTATAACCTTGTATTCAACTTCAAATATTTGGAACTATGC
AGGACTGTTTGTGAATATTATTGCAGGCTAATATAGCTTGAGTATCTTGATAAATGCTTC
TTGCTTGAATGAGTTTTCAGTAGGTCTTTAATCGCATGCAAGGAATAATCACTGTCATGT
ACTCAACCCTGTTCTTGGCCATGTATATACTTTGTGAGATTGTATCCATGGGATGGGCAT
GGTTACAGGGTTCACTTTGTAACTTTGTATTTGAATTCGGTTATATACACTTTTTTTTGT
AATCTTTTCAAGTAAGCTTAATTATTAAACGAATTCCT
>Alp18_12149_c0_g1
CAAAGTCTCTAACTCTTGCAATCCAAGAATTTCTTTGGATCACGGAAGAATCATGTGCTA
TACCTCATTGTTTACTCACAACTTGAGTTAGTTGACCGCTTTGAGTATTCAATAATACAT
CTCAACTTGCCAACTGGCTACTATTTTTCAATCAAAGTCCAATTGCAGTTCTTCAACACC
AATGATTCACCAAACAGCCAACTCGTGTTCTATCTCTTAAGCTTCAAGACAATTTGTCAG
CATTTCTTTTCTGGTATGTATCATTTATCTCCACCGGTTCTTGCAATATTTTTCTACTAG
CTAGTTTCGTCAGCATAAGAGATTTTCAATGGGAAGATCGTGTATTCCAAAGTGCAAAAC
TGCAAGACTAATGGGTTGGGTACAAATTATTTTGGGGGGTTTGGTAATCTTAGTAAGTAT
ATTGAGCCTAACTAGATTCTACTATGCTGGTTTTTTCTTACACAATGAAGAAATATGCCA
GCATTTCTACACTATAAAGGATGTAAACGTTGGTTTTGATGCCAAAGCGCTATCTGATAG
AGTTGAAGAAGTATTAGATATGTTAGAAACTTTGCAGGGAAAGCTTGAGCTAAAAGAAAA
AGAAATGGAGAAAAACAAGGGAATAACCTTAGATAAGAAGTTTTTAGGGGATGAAATAGT
TAGGCCTCTTCACAGTGCTAACGTTGCTTTAAGACAGATTAGGCTTCCAAAGATGGAAGG
AGGAAACTCCACAGTAAAAGAGGATCCTTTGATTAATTATTTTGTGACCGAGGAGATTAG
AAAATACATAACTCCGAAGGAGAATAGGATTGGTAAGATTAATCTATATGGGTCAGACAA
AGTTTATAACACAATTGGGCATGCATGTGTTTTGCACAAGAAAGAGCTGGAACAGTACAT
GGACTATGACATTGGTTCATACTGCGAGGATGATTGGAATTTAGCTCAAAAGCTTATGCT
CAATGGGTGTGATCCTTTGCCTAGAAGAAGGTGCTTGACAAGGGCTTCAAAAGTTTACAA
TAAACCATATCCTATCAATGAGTCGCTATGGAGAATACCAGATGAAAGAAATGTAAGGTG
GGGGAATTACCGATGTAGAAATTTCGAGTGTTTATCAAGCAAGAATCCCAAGAGGGGGTA
TTCAAAATGTACAGGATGTTTTGAAATGGAAAAGGAAAAGGTGAAATGGGTTTCAAATAC
GTCACTTTCCGCGGACTTTTTAATCAGTGACGTTTTGGCAATCAAACCGGGAGAAATAAG
GATTGGACTAGACTATGGAATTGGGACAGGTACATTTGCTGCAAGGATGAGGGAAAAGAA
TGTAACAATTGTGTCAACTGCTCTGAATCTCGGCGCTCCTTTCAATGAGATGATAGCTCT
AAGGGGTTTGGTTCCTTTATATGTCACATTGAATCAAAGGCTTCCTTTCTTTGATAATAC
TATGGACTTGATTCATACAACTGGATTTATGGATGGTTGGATTGATTTGCTATTGTTGGA
TTTCATATTGTATGATTGGGATAGAGTTTTAAGACCAGGAGGTTTACTATGGATTGATAG
GTTCTTCTGTATGAAAAAGGATTTGGATGATTATATGTACATGTTTCTTCAACTAAGGTA
CAAGAAACACAAGTGGATTCTTTCTCCAAAGTCTAAAGATGAAGTATATCTTTCTGCATT
GCTCCAAAAACCTCCCAGAGCCATATAAACATAATCAATTTCATGTTTCCCTTTCTCCTT
TTTTTAATGATGTCACAAGCATAAATTGAAGACAAATTTGGTAAGTTAGTTAATTTTGAA
TTTTCTATGTATACTAGTTTAAACAATGCAAATGAGATGGG
>Alp18_12202_c0_g1
CCATTAATATCTTTCTCTTCTCTCAAACATTTTTGCCAAATCTAGAGGTGCTACAATGGC
CATTACTAAGTTCTTTGCTTCTTTCATCTTAGCTCTCATTGCCATTTCCATGCTTCAAAC
ATTGGTTATGGCTGGTAATGACCAAGGTGGCCATCTCTATGATAACAAGAGCAAATATGG
ACCTGGCAGTCTTAAGAGCTACCAATGCCCTTCACAATGCTCGAGGAGATGTGGACAGAC
ACAATACCACAAGCCATGCATGTTTTTCTGTCAGAAGTGTTGCAAGAAATGCTTGTGTGT
ACCACCAGGGTATTATGGTAATAAAGCAGTTTGCCCTTGCTACAACAACTGGAAAACCCA
ACAAGGAGGACCAAAATGCCCTTAAAACAAAAGCTTCTACTGCTACTACTTTCATCAATC
AATCAAAAGTTTTACTATATATTTTTAATAATTTATCTTTTTAAGTGTTCTTCGTTATAT
TATAATTTATTATTATATGCTAACTAGATGGTAACACTTTTTGGGTTTATTATAAAATGT
GTTGATGTACTTTGAGATACCCTTTGAGTTTATGGGTTCCATGTGCTATTATCACTCCTT
TTAGGCTTTTGTTTGCCTTTATTGAGAGTGGCCTATTAATGTAATTGTTACCATCTATAT
GAAAAATGTAATCTTGATTTGGAAGATAAATTATCATTACATGTTGGAAGTTATTTACCT
AC
>Alp18_12203_c0_g2
GGGAGAGAGAGAGAGATAAAGAAGAAGAGAGAGAAAGAGAAAGAAAGTAGAGAGAGAAAG
AACCGTTTGAGATTTTTGGAGACGTTACCGGACTTCAAATCTTCAATTCGCCGGAATTTG
GGAACAACGGTCACGTCCGGAGGCTAGGGTTTACTTTTGGTCGTTTTCGATTTACGAAGT
TTCGCGATGTGGTCACGAAGTTAAACAACAAAATTCGTGATTTGAAGTTTCGTTGTTGTT
GATTTGAGAGTTTCGTTTTGGTGGTGATGTTTACGCCGCAGAGATTGTGGCCGGGTCGGT
CTATCACTCCTAACAAGAGTGGGCCGCGCACTGGAACCGGGTCGGGTCTTGATTCGGGTG
ATGGTGCTGGTTCTAAAGGGAAAGGTGTTGCTTTTGCTGAAAATGGTGGAAATTTGGATC
GAGAGGTTTTGGTTGAGAGGGTTTCCAATCTCGAGAAAGAGGTTGTTTTTTTGGAATGTC
TTGTTTTTAATTTTATTTTTTTTGCATGTTTTGTTATGATGTTTAATGTTTAGTGTTTAA
TGTTTTCAGTTACTTGTTCTTTGAGTTCTTTGAGAGTGTTGAGGGCGTGGTTTGAAGTTT
TGGGTAAACGTTAGGAGAGAGAAAAATAGTTGTTTTACTTCAAGTATTTTTCTTGGATGT
GTTGTAACTGTCATGGGAAATTTAGTGTTTTTGAAATCTTGCTTCATGATTGGTTGATTT
ATTTTTTAAGTTTTTGTGATATTTGACTTGACTGTTTTTGAAATTCGGAAAAAGATTTGT
TATTTTTTTTTGTTTAGTTGTTTTTGGTGTTGAAAATGTGTCTTTTGTGAAATTGGAGTG
GCTGCTTGTTATGTTTTTCTACAACATGGTTTAGAGATAGCAGACATGGGAAATTTAGTT
ATCAATTTTGCTGGTGTTAATTTATAAACTAAATTCAAACCTATCCACCTTTTTTTCCGG
GTTCTAGTACGTTGATTCTTCATTGAAGTTTACGATTATGAAACCGTTGAAGGAAATTTA
GCTTTGGTGTATGCAAATACTGTACATTGTTTTCTGCATGTGAGGACTGAAGAATAATGA
CTTTGTTTTGTGCTTCTAATCTTCGAGGTCTTTTCATGATTGACTTTGGAAGTTTGGTTG
TAAAAAAAGTGAAATTTCGCGGCATTGCATTATTATGCTTGTAGGATCTGTGTGTTTTTG
AGATGATATATATTTTTCTTCTAAAATACTGACCCGCGAAACTCAGACACTGTTGAGAAG
TGTGGAATCTCGGGTTCGAACTGCATATTAAATTTCCTTTTTAGCTCCCATCTGAACGGT
ACTTATGGGACTTTTGAGTTGATATTTTAGAGGTGTTAGAGTTTTTCAAATCAAATTTCA
ATTTTGTTAGGTGTGAAACTGAAAATATTGAATTGGCATTGCTCAAGTGCTGGACCCCAC
CTTAGAGCCTAGACACTTGAAGAGACTTTCTACTATGAATTTAAAGAGAGATTGTGGGTT
TCAGTGTATTTTGTTTGTGGATTTTCCTTAAACTCATTGATCTGTCCTTCTTTATTACTG
TTATACATCATTTAGATAACTAGCAGTGTTATTGAGTGTGTGTGTGTATATATATATATT
CAGTATATATATA
>Alp18_12203_c0_g1
GGGAGAGAGAGAGAGATAAAGAAGAAGAGAGAGAAAGAGAAAGAAAGTAGAGAGAGAAAG
AACCGTTTGAGATTTTTGGAGACGTTACCGGACTTCAAATCTTCAATTCGCCGGAATTTG
GGAACAACGGTCACGTCCGGAGGCTAGGGTTTACTTTTGGTCGTTTTCGATTTACGAAGT
TTCGCGATGTGGTCACGAAGTTAAACAACAAAATTCGTGATTTGAAGTTTCGTTGTTGTT
GATTTGAGAGTTTCGTTTTGGTGGTGATGTTTACGCCGCAGAGATTGTGGCCGGGTCGGT
CTATCACTCCTAACAAGAGTGGGCCGCGCACTGGAACCGGGTCGGGTCTTGATTCGGGTG
ATGGTGCTGGTTCTAAAGGGAAAGGTGTTGCTTTTGCTGAAAATGGTGGAAATTTGGATC
GAGAGGTTTTGGTTGAGAGGGTTTCCAATCTCGAGAAAGAGCTTTATGAGTACCAATTCA
ATATGGGGCTTCTCTTGATTGAGAAAAAGGAGTGGAACTCTAAGTATTCTGAGCTAAATC
AAGATTTAGTGGAAGTCAAGGATGCTTTTGAACGAGAAAAAGCAGCTCATTTATTTGCTC
TATCTGAGGCAGAAAAGCGAGAAGAGAATCTGAGGAAGGCCTTTGGTGTTGAGAAAGAGT
GTGTGCTTGATCTTGAGAAGGCTATGCGAGAAATGAGGTCAGAGCATGCGAAGACTAGAT
TTGCAGCAGACTCAAAGTTAGCCGAAGCAAATGCTTTAATTGCAAGTGTTGAAGAGAAAT
CTTTAGAAGTAGAAGCTAAGTTACGCTCTGCTGATGCCAAACTTGCCGAAATTAGCAGGA
AAAGTTCAGAGATTGATAGGAAATCACATGACCTGGAGGCTCAGGAATCTGCACTTAGAA
GGGAACGTTTGTCCTTCATTGCAGAGCAAGAATCACATGAGAGTACTTTGTCTAAGCAAA
GAGAGGACTTACGAGAGTGGGAGAAGAAACTGCAGGATGGAGAAGAGAGGCTGGCCAAGG
GTCAAAGAATTCTCAATGAAAGAGAGCAGAGGGCGAATGAGGTTGACAGAATATGCAGGC
AGAAAGAGAAGGACCTTGAAGAGGCACAAAAGAACATTGATGCGGCATACGTAACATTGA
GAATCAAAGAAGATGATGTAAACAGCAGGCTGGCAACTATAACTCTGAATGAGAAGGAAT
GCGATTCTCTGAGAACAAACTTAGATCTCAAAGAGAAGGAGTTATCTGCATGGGAGGAAA
AGCTCAATGCTAGAGAAAAAGTTGAAATTCAGAAGCTTGTTGATGAACACAATGCCATTC
TTGATGTGAAGAAGCAGGAGTTCGAGGTTGAATTGGATGAAAAAAGAAAGTCATTTGAAG
ATGGATTAAAGAATAGATTGATAGAAGTTGAAAAGAAAGAAGGTGAAGTCAATCACATGG
AGGAGAAGGTTGCAAAACGGGAGCAAGCCTTGGAAAAGAAAGCAGAGAAGCTCAAGGAAA
AAGAGAAAGAATATGAAGTAAAAATCAAAGCTTTGAAGGAACGGGAGAAGTCTATTAAGT
CTGAGGAAAAAGACTTAGGGAAGGAGAAGGGTGAAATAGCAAGTGAGAGAGAAGATTTGC
TCAGTCTCAAGGCTGAAGTTGAGAAATTAAGGGCAAACAATGAAGAAGAATTGCTGAAAA
TTAATGAAGAAACCAATCGTCTTCAAGTGACTGAGGAGGAGAGGTCTGAATATCTACGTT
TGCAGTCGCAACTGAAGCATGAAATTGATCAGTATAGGCTTCAGAAAGAACTACTGATGA
AGGAAGCTGATGACTTGAGGCAGCAAAAAGAGACTTTCGAAAGAGAATGGGACGAGCTTG
ATCTGAAAAGAGCAGATGTGGAGAAAGAGCTGAAAAATGTGCTTCAACAGAAGGAAGAAA
TTTTAAAACTACAACAAGATGAAGAAGAGAAGTTAAAGAATGAGAAGCAGGCAACAGAAG
ACTATCTACAAAGGGAGTTGAAAGATCTTAGCTCGGCTAAAGAGTCATTTGCTGCTGAAA
TGGAGTTGGAAAAGTCAAGCCTAGCTGAAAAAGCTCAAAATGAGAAAAACCAAATGCTTC
TGGATTTTGAGATGCGAAGAAAAGAACTTGAAGCTGATATGCAGAATCAGTTAGAGCAGA
AGGAAAAAGACTTGATTGAAACAAAGAAGTTATTTGAGGAGACGAGAGAGAGTGAGTTAA
ACAATATCAATTTCTTGAGAGAAGTAGCTAATAGAGAAATGGAGGAAATGAAACATCAAA
GAAGTAAATTAGAGAAGGAAAAACAGGATGCAGATGAGAATAGAAAACATGTTGAAAGGC
AAAGGATAGAAATGCAGGAGGACATAGATGTACTCGTTGACCTCAACAAGAAGCTGAAAA
ATCAGCGGGAGCAATTTATTGTGGAGAGACGTCGCTTTATTGATGTTGTTGAGAAACTTC
AGAGTTGCCAAAACTGTGGGGAAACAATTTCTGAATTTGTGCTGTCTAATTTACATTCTT
CTGCTGACATTGAAAATTTAGAAGTGCCTTCTCTTCCAAAATTGGCTGGTGATATTACAC
AGGGTGGTTCTGATGTAAATCTGGATTCATCTAGGCAAAATACTGGAGTATCCCCTGCAG
CTGATACAAGGTCCCCTGTTCCTGGTGGAACTGTCTCTTGGCTACGCAAATGCACCTCTA
AGATTTTCAAGATTTCCCCTATCAGAAAGATTGACTCTGATGTTGATAGTTTAAGGGATG
TGGATGCTTTGCCTATTGATACAACTAATGAAGATTCACCAGCGAAAATTCCTGGCACTG
AAAATGAAGCAGAGTTGTCATTTGCAATTGCAAATGAGTCTTTTGATGCTACAAGGGTAC
AATCTGGCAATGATATCACAGAGGTTGAAGCTGACCTTGATCCTTCTTTTGACAACCAGG
GCAACAATGACACTGAAGCACCAGACAACAATGACACTGAAGCACCAGACAACAATGACA
TGAAAGCACCGGATGATTTACAGCCGACCGATTCAAAGGTTGAGCAGCAGAAACCTCGCA
GGGGAAGGGGTAGGGCCAGAGTAGTAAAGCGCACACAAACTGTGAAAGCTGTTATCAAAG
AGGCTGAAGCTATTCTTGGGGAATCGAAAGCTGCTGAGGCAGTACCTGGGGAATCTGTGG
ATGATCGTGAGACTGGGTTTCCAAATGGAAATGCCGAGGATTCTGCCAACATGGATTCTG
AAAGTCAAAAACCAACCGGAAAAAGAACAACGGCAAATTTGCGGAAGCGAAACCGGGTTC
AAACAACATCTCAAGTTACTGCTAGTGCGAGTGAAGGACATTCTGATATACCAGGACAGC
GCAGAAGGACTCGACAGAAGGCTGCTCCTCCTCCTGTACAAACTGCTGGAGAAACAAGAT
ATAATTTGAGGCGACCCAAAACTGGAGCAACTTCATCTGTTAGAGGTGTGTCTGGTGCCG
GCAAAGAAAGTGAGGGAGAGGTTGGTCGTGCAAAAGCTGCAGAAGCTTCTCATTCACACT
CGGTCGGCATTACCAACAAAATTGGTGGCAGCATTGATCTTGATCAGTCTCAGAAAGTAG
CAGAAACGCGGGATGATTACGACAATACCACTAGGACTATTGCAAGCAACATGGCTTTGA
GTGAGGAGGTGAACGGAACAGCGGATGACGCGGAGGATCACGATGCTGAGTACAGGAGTG
AATCCCGTGGAGTTGACGACGACGAGGAGAATGAGAATGAGGAAGAAGATTACCAACATC
CTGGTGAAACTTCAGTAGGGAAGAAGCTTTGGAAATTTTTTACCACATAACACTAGACCA
GCTTTTTGTCAAAAGGAGCTTTGGTTATGTGTCTTGACCTCATCAACTTTAGAGATGATG
TCAGAAATTGCTTGTATTAACAATTGGAATTAGATCTCTAAGTTATATATAACCATGGAG
AGGTGCTTAGGAAGGGTGATTGAATTTCTTTAGCATTTTCATTTTCTGTTTCTATGATAT
TTGGAAAACCTTTGGGTATTTGTTGATAATTTTAGGCATTTAATAGTGTAGCTCCTAGTT
TAGAGATTGGAATTTTAGTGAACCTCCATTTGGAAATTGATTGTATCCAAATGTTTGTAT
TTTGTTTCCTAGAATGTAATCGTTTGAATTTAATGAGGGTGATTTCGTATCCCAGTGTGT
GAACTTGGGGGGCGACAATTTGTGTTTTAATACTTGTGTACATTTACATTTGTTTTTATA
TCGCTTCCACGTCTATGTTTGGTTTCAA
>Alp18_12204_c0_g1
GACCACTTTATAACACTGAACCGGTTTCTTCCTAAAATGGCTTGGTTTATAAACTTGAAC
CAGTTTAGTTCTTATGATTCAGTAAACCATACACAGCCATTATGTTCGTCTACCTCAACC
GTGTCGCCGCCGTATCCACCTCCGTCAACCACCTCTGCAACGATAATTTGCGCCATTGTG
CCGCTGGAGGTCAATACTGAGTTCTCTCAAAAGTAATTATTTACCAAAATTCAAATATTG
TTCAACCGTCCTCCTTCATTTTACTGGAAATTGCTGTGCAAAGTTTTTTTTACTCGATGT
TATTCAACTTAGAGAAATCTGCAGCCAAAACAATTAGAAAGTTGCTCAAGCCTTTTGAAG
GATCAATCTTGCCCTATAGCCACAAGATCCCGAGTCTTCCTTTCTCACACATTCAGAGGT
ATAGTTATGTGAATGTGTACATGAAATGGAAAAAGGATTCATACTATGACTCGATTGAGC
ACATTCACCACTCGATTCAGCTCAAGCCCGTAATTGCCTTAAAAAACTGCATTACCCAGG
ACCCTAATGGGTGCATCCCTATCTCTGCCGTATCTAAGAGGGGATTACAGTTAGATGTGC
CAATGAAGGTTGCAAGATTTATGAGGCAATATCCATCCGTTTTTGAAGAGTTTACAGGTC
CTGAGTATAATCATCCTTGGTTTAGGTTGACATCTGAAGCTGCTGAGATTGACAGGGATG
AGAAAAGAGTATATGAAGAAAGCAGGGAGGAATTGCGATCCCGGCTGAGGAAGATGATAT
TGATGACCAAAGAGAATGTTCTACCTTTAAAGATAATTCAAGGGATGCAATGGTATTTGG
GGTTGCCTAGTGATTTTTTGCAGCACCCAAAACAAAATCTTGATGAATCTTTCAGGTTTG
TAGAGATGGAAGATGGACTGAAGGGGCTGGCTCTTGAAAGCAAAGAGAAAGTTTATTCTA
TAATGGAGAAGAATGCCATGAAAAGAGCCACTGATGTAATTGAATTTCCTTTTTTCCCAT
CAAAGGCTTTAAGGGTGAAAAGTAAGATTGTAAATTGGCTACAAGAATTTCAGAAGCTAC
CGTATATCTCACCCTATGAAGATTTCTCGAATTTGGATCCAAACGGTGACATAGCAGAGA
AAAGACTTATTGGAGTTCTTCACGAACTGCTTTCCCTATTTATCGATCATTCAGCCGAAA
GAAGAAAACTCCTTTGCCTCAAGAAGTATTTCGGCTTTCCACAGAAAGTGCACAGAGCAT
TCGAGCGGCATCCCCATATGTTTTACATGTCTTTCAGGAATAAAACATGTACTGTCATTC
TTAAGGAAGCTTACTGCAATGAATCTGCTATCGAGAAGCATCCCTTATTGAGTGTGAGGA
AGAAATACATCAAGTTGATGAAGGAATCAGAAGTGATTTTGAGGAACAGGAGGATGGAAA
ATCGATTTTCTAATTGTAGCGAAAAACTCGTATTAGAGTCAAATTATCTGGATCAAGGGG
GACATGAGATTGCAGGTTTTTCCTTGGAGTAGGTTCATATAAATTTTTGTAAAACAAGAA
AGAAAAACTTCAAAAGGGGCTATCGCAGTAAGAAACTATGTATTACTCACACTTTTGAAG
GAAAATATATTCAGCGTCTGATAGATTTTTTTCTAA
>Alp18_12205_c0_g1
ACATAAAACTCTGACTCTATCAAAAAGAGGCAAAACAAAACAATAACAAACCAAACTCTC
AAACACTATTTGATTTTCATATTCAATCTATCTCACCCAGGTTTGTTCTTTCATTCTCTA
TGTCTCGCAGTTTCATTTTTACATTTTTTTTATTTCGTAAATTTTCTCAAAATTATCTGG
AACTAGAAATCCCCAATTTCAATGACTGTTTGTCTTTTAGTGAAATTTCTGTAAATCTAT
TAAATTCCTTCGTTTTGATCTGATTTTTATGTCTTGGATCTAAGGTAGTTGATGAGGCTC
AAAGGATTTTTTTGTTGTCAAGGATTTGCTTGAAAATTGTATTATTTTTTACCAACCCAT
GAAATGAAACGTGTTTTTATAGTTATTTTCTTTTTGAATATGGCTGATGAGAGAGTGATA
TGTAGATATTGCTTGAAGTTTTAATTTTAACTTGAGGTGGTGGGGTTTTTATTTAATTTG
TAGCAGGAAAATTGAACGGTGGAGGGAGGAAGATTTTTTATGGGTCTTGGCTTGGGTTTT
GTTGCTTTACCTAATTTACTATGTTTTTTTTATATAGATAAGTTGCTTTTGCGTGGATAG
TTTATTTATGTGGCTATTAATTTGTGATTTACTTGTGGATTTTCAACATTATGAAGGGTG
GAGCTGAAATGAAAACTTCTGGTTTTGTAAATTCTGTTTGTAAATTATTGGATACTTATG
AATTTTGCTTAACTTACCATCACTAGGCTGGATGCTTATGATTTGTTGGTCAGGTCGTGG
TTTTAAACTGTGGTTGTGGCTGCAGTTATTCTGTGACCCTTGATATTGTGAATAAATGCA
GAGTAATATGGTTGATGCAGCTGCGATGCATTTGCAAAGGCCTCAAAAACCTTCATATCA
GTGTTATCAAATAGCGAGGCCATGGCCACTATGACAGATATACATGGCGGTTTTTGGGCT
CTGTAACGGTAAATATTGGCCGATATTGCGGGTTTTTCCGCCACAATCTGTTATAATGGC
GCCGCAAAGTGGCTGCTATGGTGGGATTTTGGATCTACACCATGGACCGCCATCTACAAC
TGTGCTTCATGTTGCAGCTGCAATGCATTTGCAAAGGCCACCAAATCCTTAATATTGTGG
CTGTGACGAATTTGCTTAGACCTTCAAAACTTTCATATTGCGGCGGCCATCGTGGTTGGT
GACCGTAATGTCAAACTGTGGTTGAAACATATTGCATAGTGTGTTACAGCTCAACTTTAG
AAGCGTAACTAAATGTTTATCATAGTAATGGAGTAATGAATATATGTAGCGTTTTTGTCC
TTCCATTGATTTTCATTAATACAGGCTGCTTTCTGTGTAATGAATAATTAAATTTGTATG
GTCTTTATTTAGCCGTGTCGTATATACTTATCCTTCTTTTTGCAGATAAGCATCTAAATG
AGTCTTCCACAAGATCCACCAAGATCATTTTTCCCCTTTGGAAATCCTTTCCGGATGATA
TCACCTAAAGGCACTAAGTTATCTCCACAACTACAGGCAGTATTACGTGCTTTTGAGGAA
ACTTTGGAAGAGAGACTGAAAAAGCTTATTCCTAAAAGCAAGGATGAAGTCGTCAGTTTG
TCTTGGATGACTTCAGCTATGCAGGCACTTTGTGAAAGTCACAATGACATTAAAACCCTC
ATGACACACCTTGAGCTTCCTGTGACTGATTGGGATGAGAAATGGATTGACGTGTACTTG
GACATTAGTGTGAAGTTGCTGGATATATGCAATGCATTTAGCTCCGAGTTATCACGTCTA
AACCAGGGTCAGCTTTTACTTCAGTGCACGTTGCACCATTTAGGCTCCTCCTCACCCGAT
CATCTTTTCCGGGCATGCACTTCACTTGATGGTTGGAGGCAGCTTATGAGTTCTAAAAAC
CCTAGAATCGAAAAATGTGGCAGCATTTTGGATAATCTGGTTGAGTCGTCTGATATGCCA
AAGGTTAAAAAGTCAGCAAAAGGTAAGGTTTTGATGCAAGCTATATATGGAGTAAAGGCG
CTGGCAGTTTTTTTGTGCAGTGTGTTTGCTACCGCTTTTTCAGGCTCTACAAAGAACTTG
ATGGATATAGATGTGGCCGATGTTTATTCTTGGGCTCGAGCTTTTAAAGGTCTGCAGAAT
CTCGTTAATGAGGAGATTAGAGTTAAATTCTCAAGTGGGAGATTTATTATATTGAATGAG
CTGGAAGCCGTTGATTTGTCTGTGAAGGAATTGTACCCTATTATCCAAGGTGTTGTACAT
ACAACTGAGACAGAATCACATGCAGAAACCGTTGAGAAATTAGGCAGAGCAACGGAGAAT
TTCTCTCAAGGACTAGATCTTATTGCAAAGGAGGTGGATGGCTTTTTCCAAGTGGTTTTG
TCTGGCCGTGATGCGTTGCTATCCAACCTGAGGTCAGTTGCACCCGAGATCGACCATATC
TTGGGAGGTAAAAGTGATGCACAAGTGGTCAATTGAATATGTTGCTGCCTACCTCTGATA
TATACTCATGAATATAGTTATTGGGTCTTATCTTTTGTGATTGATAATGTTATTCAATCT
TGTTTTACTTATATTGAAGTTATCTTTAGTAGTAATAGCTTTTATAATTGTCTTATTGAA
GCACTGAAATATGTAATTATGATATTCTATGTATCAAAGTACAATATAATATGTATAAAG
AAGTTATTTATGGTCA
>Alp18_12206_c0_g2
ACTTTTTCCAAGTTGTCTTGTCTGGCCGTGATGCATTGCTATCTAACCTGAGGTCAGTGA
CACTCGGCAATGACCGCATCTTGGGAGGCAAAAGTGATGCACAAGTGGTCAATTGAATAT
GTTGCAGCCTAGCTCTGGTATATACTTAGGAATCTAGTTATTGGGTTTTATCTTTTGTAA
TTGATAATGTTATTCAATCTTGTTTTACTTATATTGAATCTTTAGTAATAATAGCTTTTA
TAATTGTATTATTGAACTGCTGAAATTTGTAGTTGTGATATTCTGTGTATCAAGTACAAT
AAAATATGTATAAAGTTTATGG
>Alp18_12206_c0_g1
TTTGATTATAAATAAATTATATTACTCTACCGGCACAATAGTTGAAATAGTATTAAAACA
GAAGACAATATAACTTTTTGAGGCGATTGTCCAATTCAATCGATTTTCCAATTCAATCTG
TTCCACCAGATAAGCATCTAAATGAGTCTTCCACAGGATCCACCAAGATCATTTTTCCCC
TTTGGAAATCCTTTCCGGATGATATCACCTAAAGGCACTAAGTTATCTCCACAACTACAG
GCAGTATTACGTGCTTTTGAGGAAACTTTGGAAGAGAGACTGAAAAAGCTTATTCCTAAA
AGCAAGGATGAAGTCGTCAGTTTGTCTTGGATGACTTCAGCTATGCAGGCACTTTGTGAA
AGTCACAATGACATTAAAACCCTCATGACACACCTTGAGCTTCCTGTGACTGATTGGGAT
GAGAAATGGATTGACGTGTACTTGGACATTAGTGTGAAGTTGCTGGATATATGCAATGCA
TTTAGCTCCGAGTTATCACGTCTAAACCAGGGTCAGCTTTTACTTCAGTGCACGTTGCAC
CATTTAGGCTCCTCCTCACCCGATCATCTTTTCCGGGCATGCACTTCACTTGATGGTTGG
AGGCAGCTTATGAGTTCTAAAAACCCTAGAATCGAAAAATGTGGCAGCATTTTGGATAAT
CTGGTTGAGTCGTCTGATATGCCAAAGGTTAAAAAGTCAGCAAAAGGTAAGGTTTTGATG
CAAGCTATATATGGAGTAAAGGCGCTGGCAGTTTTTTTGTGCAGTGTGTTTGCTACCGCT
TTTTCAGGCTCTACAAAGAACTTGATGGATATAGATGTGGCCGATGTTTATTCTTGGGCT
CGAGCTTTTAAAGGTCTGCAGAATCTCGTTAATGAGGAGATTAGAGTTAAATTCTCAAGT
GGGAGATTTATTATATTGAATGAGCTGGAAGCCGTTGATTTGTCTGTGAAGGAATTGTAC
CCTATTATCCAAGGTGTTGTACATACAACTGAGACAGAATCACATGCAGAAACCGTTGAG
AAATTAGGCAGAGCAACGGAGAATTTCTCTCAAGGACTAGATCTTATTGCAAAGGAGGTG
GATGGCTTTTTCCAAGTGGTTTTGTCTGGCCGTGATGCGTTGCTATCCAACCTGAGGTCA
GTTGCACCCGAGATCGACCATATCTTGGGAGGTAAAAGTGATGCACAAGTGGTCAATTGA
ATATGTTGCTGCCTACCTCTGATATATACTCATGAATATAGTTATTGGGTCTTATCTTTT
GTGATTG
>Alp18_12207_c0_g1
ACTCTGTCGTGATTAATCTTGATAAATATGTCGCTTTCTTTGATGGTGCAGACAACAAAA
TTTACAGATCCCCGTGATGCATGTGCGGCTGTTACTCATCATTGGTTGACTTGTTTATCT
AACTTTTAGCCCCATATTGCAGTCAAGTGCATCTGGATTTGAGTCAAGTGAGGTCAATGG
TGGTACTGCAATGAGAACCAGGACAGAAGCTTCTGAGATATCTACTACCACAGATATTGA
TGTTTATCGTTCTGTGGCGAGCAGTTGAAATTATGTACACATTCT
>Alp18_12208_c0_g1
GGTTATCCTTTTCAACTTTTTAGGAACCAATGGACCTATTGGCACTGAACTTCAGCTATA
AGTACTTAACATACCTTCACTCTCCAAATATACCAAAATCAAATTCCAAACTTCTTTCTC
TTACAACGAAGCTCTTGAGGAAAACTCACATGATGCTACAAGTGATTAAATTAGTCTTTG
CTCTCTTTGTGGTGACACTTAAAACATCAGAGAGTAGAAAAGCCAGAATTGTGAGAGCTT
CATTTGAGTACAATGGTATAAATTGTAGAGCACACAGTGCTTCGTTGACGGATTTCGGTG
GTGTTGGAGACGGAGTTACATCTAACACTAAGGCTTTTCAATCTGCAATTAGTAATCTGA
GTCAGTATGGTTCTGAAGGTGGTTCTCAGCTCTATGTTCCGGCCGGAAAATGGCTCACTG
GTAGTTTCAGTCTCACTAGTCACTTTACTCTCTATTTGGATAAAGATGCTGTTCTTCTTG
CTTCTCAGGATATAACTGAGTGGCCTGTGATTGAACCATTACCATCCTACGGTCGAGGAA
GAGACGCACCAGCAGGAAGATTCACAAGCCTCATATTCGGGACTAACCTCACCGATGTTA
TTGTCACAGGTGAAAATGGCACCATAGATGGTCAAGGCGCGTTTTGGTGGCAACAGTTTC
ATCGAAAAAAGTTGAAGTACACACGCCCCTACCTGATTGAACTTATGTTCTCAGAAAGCA
TTCAAATCTCAAATCTAACTCTCCTCAATTCTCCATCATGGAACATTCATCCTGTTTACA
GCAGCAATATTATTGTGCAAGGAATTACTATTATTGCTCCTGTGACATCTCCTAACACTG
ATGGTATCAATCCAGACTCTTGCACAAATACAAAAATCGAAGACTGTTACATAGTTTCTG
GAGATGACTGTGTAGCTGTGAAGAGTGGATGGGATGAGTATGGTATAAAATTCGGTTGGC
CTACGAAACAACTTGTAATCAGAAGATTAACATGCATTTCACCATTCAGTGCAACCATAG
CCTTGGGAAGTGAGATGTCAGGAGGGATACAAGATGTTAGAGCTGAAGACATCACGGCCA
TTCAAACAGAATCGGGTGTCAGAATCAAAACAGCTGTTGGTAGAGGAGGGTATGTAAAAG
ACATATATGTGAAAAGATTTAATATGCATACGATGAAATGGGCGTTTAAGATGACTGGTG
ATTACAATTCACATGCTGATAGTCACTTTGATCCTAATGCTTTACCGGAGATCGCGAATA
TCAACTATAGAGATGTTGTGGCTGAGAATGTTACGATAGCGGCTAAGTTTGAAGGAATTT
CTAATGACCCTTTTAAGGGAATTTGTATTGCTAATGTGACACTAGGGATGGCTGTTAAGG
CCAAGAAAAGGCCATGGACGTGTACTGATATTGAAGGGATGACTAGTGGTGTGACGCCTA
CGCCTTGTGATTTGTTGCCTGATCAAGGGCCTGAGAAAATTGCAGCGTGTGATTTTCCGG
AAGAGAGTTTGCCTATTGATAAGTTGGAGCTTAAGAAGTGTGCTTATAACATGAAATATG
TTGAGATGTACTAGTCTATGCAACTTCATGGCTTGACTATTATGTAAGATTCAATGCTAA
ATATTGATAAACTATTTTCCAGTCTTGATGTGATTATCATATTTAGATTTTTTCTAATTA
AGCAAAAAAACAACAGTGATGAGATGAGAATTAAATGAAAGGAAAC
>Alp18_12514_c0_g1
TGTGTCTTGTTTGATTTATCCTTTCAATTAATTTGAAACGAGTGGCTGTGTGAAGAACCG
TTTTCGCCGCTACTCCCGATTCTTCCACTGTTATTGACGAGGTAAGAAGTAACAACCCAT
TTATGCTACTTCCTCAATGACTTCACTTCTTTCCTTCTGAATTTCTCATAATGATTCACA
CCTTATCCCTTAATTCTTCTCTTCTTTTGACTTCTTCTACTCTTACTGATATCAATTTCA
ATAGGAGAAGGAAACTGAACCGAAGTTTTGTTTTTTCCATTTCTCAAAATACTACAACAA
CTCTTGGTGTTTTTCAATTAGGTTTTCCTGATTTTAAATATGATGCATTTCTTAAACCTA
ACAAGACTCGTGTTAGATATTTAGCTCCACCTCTAGGGTGGAAATTGAATGAAGTGAATA
CTGAAACTGAACTGGATGAGAAGAAGAATGATTCTATTGATGGCATAAACACTTCGAATT
CAGATAGAGTCCAGGAGAGTTATGATGAGCAAAATCTGAAAAGTGATGATGATGTTGAGG
AAGGTGAAAAGGAAGAATATGATGGTAAGATTGATGTTAGAGAACTTGCTATTAGTTTGC
AGAGTGCTAAGACTGTGAAGGATGTTGAGAAGATTCTTAAGGACAAAGGTGATTTGCCTC
TTCAGGTTTATTCGACGGTGATTCGATGGTTTGGTCAAGAAAGGAGAGCGGAATCTGCTA
TGATTCTTTTTGATTGGATGAAGAAGAGGAAGATAGAGACTAATGGCTCTTTTTCCCCTA
ACCTTATCATTTATAAATGTCTATTAGGTGTAGTTAAGCAGTGTGAGAAATTTGAAGAAA
TGGAAGGTATTTTGAATGAAATGGCTCGAGATGGTGTCCGATATGATGTTGGGACATATA
ATACCTTGATGGAAATTTATATTGAGAAAGGAGAAGGTAAAAAAGCTCTTGATATGCTCG
AGGAAATCCGTAGAAATGGCCTTACCCCGTCTCCGGCATCCTATTATCAGGCTGTGCTGG
TGTATCGAAATATGGAAGATGGTAATGGAGCTTTGAGTTTCTTTGTTGAGTTTAGAGAAA
AATATCAACTTGGTGAAATAGGAAGACACGGGGACGGACATGATTGGGAGAAACAATTCA
AAAAGCTTGAGAAGCTTACAGTATGTGTTTGCTATCAGATAATGCGATGTTGGCTCGTCA
GTTCTGAGAACAAGAGCACTTATGTGTTAAAGTTTCTTGTTAGTATGGATAATGCTGGGA
TTCAACTGACACGTGCGGAACTTGAGCAACTCACATGGGCTTGTACTCGCGAAGATCACT
ATATTGTTGTGAAAGAGCTGTACATTCGGATAAGAGAACGGTATGATAAGATCAGTTTGT
CGGTCTGCAACCATACAATTTGGTTGATGGGGAAAACCAAGAAATGGTGGGCAGCTTTGG
AGGTTTATGAACATTTATTGGACAAAGGGCCAAAGCCTAATAACTTGTCATATGAACTCA
TAATGTCTCATTTCAGATTTCTTCTTAGTGCCGTCCAGAGAAGGGCTATTTGGAAATGGG
GTATCAAGTTGTTAAACAAGATGGAAGAAAAAGGTTTAAAACCTGGAAGTAATGAATGGG
ATGCAGTTCTTATCGCCTGCTCGAAGGCTTCAGAAACGGCAGCAGTTGTGCAAATATTTA
AAAGAATGGTGGAAAATGGCCAAAAACCAACAATAATTTCATACGGGACATTATTGAATG
CACTTGAAAAAGGAAAACTATATGATGAAGCCTTCCGCGTGTGGGACCATATGCTCAAGG
TCGGCATTAAACCAAATGTGTATGCCTACACAATAATGGCTTCAATTTACGCTGCACAAG
GCAATTTTAGTAGAGTTGACGCCATAATTCAGGAGATGATAATGTTAGGAATCCAAGTAA
CGGTAATGACGCACAACGCTATAATCAGCAGTTGTGCGCGGAATGGTATGAGTAGTGCAG
CTTATGAATGGTTTCATCGAATGAAAGTTCAGAACATCACTCCCAATGAGATAACTTATG
AAATGCTGATTGCAGCGCTTGCAAGCGATGGAAAGCCAAGGCTTGCATATCAGTTATATT
TGAGGGCTCGGAACGAAGGTCTCGGTCTATCTTTAAAAGCTTATAATGCTGTATTGCAAT
CCACCAAAGCTCATGGTGTCACCATTGATGTAGGTTTTTTAGGACCTCCTCCTGCAGATA
AAGAGACTAGCGTGAAAGTAGGAAAAAAGATACAATCTGTCTCATGTTCTCAGGAGAAAT
AGACCATTTGACAGAAGAGGACTTTATCTGAAATGGATTTGCTGCTGTAACTACGTCGTA
CAGATTGTAATCTCGACCGTCTAATCTAAGCCAATGACAGAGAATGTTCAAAACAGTTTT
CATTATTGTGTAATCTGGATCGTCCGATCGCAACTTATTGGCCGAGATTGGTTATTTTGT
GTAAACACGTGCTTCCTTTACAGCAGGGAATCGGGATCCGAACTTTATCACAGACATGAA
AAAGTTCATAAGTTTTTTAGCACATTGAAATCAGGATAGTCAAATCTTCTGTAACCTTTG
TACATTCTAATCTGTTGCAGCTTGAGCTTTTTTGTATCCTTAGCTAAGATGGTAAAAGAA
TCACACTCATGTATCCTTAGAGATTAGAGATGTAACACTTTTTGTGGAGTTATTTTGAAA
TTTTGACTCACATGCTTAGAAGACATGGAAGCTATC
>Alp18_12625_c0_g1
TCTCTCTCTCTCTCTCTCTCTCTCTCTCTACCCTACACACAATCACGCCACACTCCTCTC
TCCTTCAATTTTCACACGCACCACACCACCCTTCCTTCACGTTCTCAATCACCACCACCA
ACAAAGACGCAAAACTCCCTTCATCCTTTCTCTCTTTTTCCTTAATGTCTCTTTCTGTTT
CTGTTTCTGTTTCTGTTTCATCATTCACCACCACCTTATACACTTTTCCTTTCTGAGATG
GGATCAATAAACCGCATGTTATCATGGGATGAACAAGATAAATCCATGCTTCTAACTGTT
CTTGGCGCTCCAGCTTTTCATTTCTTGATTACTAATTGTTTATCTAACCAAACTCTCTTA
ATCGCTGTTGGTGGCACTGCCAATACTGATTCTCTTCAAAACAAACTCTCTCATCTTGTT
GAAAACTCTTCCACTTTCAATTGGAACTACGCTATTTTCTGGCAACTTTCTCAATCTAAA
TCCGGCGATTATGTTCTTGGTTGGGGTGATGGCTGTTGTAGAGAACCAAACCAAGAAGAA
CAACAAGAGACTCAAGTTTTAGCCTTTACAAGAAATGACGAAGAAGAAAGGGTTGAACAG
AATATGAGGAAGAGGGTTTTACAGAAGCTACACAAAGCTTTTGGTGGTTCTGATGATGAC
AATTACGCTTTTGGCCTTGACCGTGTAACCGACACAGAGATGTTTTTTTTAGCTTCTATG
TACTTTTCTTTTCCAAAAGGGTATGGTGGACCCGGTAAGTGTTTTGATACTGGTCGAAAT
CTGTGGTTGAAATCTGTTTCTGATTATTGTGTTCGTTCTTTCTTGGCTAAATCTGCTGGA
ATTCAAACTGTTGTTTTACTGCCAACTGATTTTGGTGTTCTTGAATTGGGTTCCGTTAGA
ATCTTACCTCAAAGCTTTGAATTGTTGAACAATGTTAAGTCATTGTTTTCAGTGTCGAAT
TCTGTCACACAATCATCATCGTCGTCATTGTTGTTGTATCCTAGTCCCAGTGTGATCAAT
GAGGGAAGAGATGATGAAAGTGGAGTTTCAAATGGTGTTCATGTTCCACCAAAGGTTGTT
GTGAATTTGAACAATGGTCGTTCGCATTTTAGAGAGAAACTTGCTATTAGGAAAATGGAT
AGTAGCATTAACTTTCCTAGTTCTAGAAATGGTGTTTCTGGTTATACCAATTGGGGAAAG
AATCAAGGTCAAGGTGAAGTTTTTGGTTCTAGTAATGGTGTGAGAAAGGATTTTAGCAAA
TATCAACCACAAAGGCAGCAGGTTCAAATGCAAATGCAGATTGATTTTTCGGGAGTGAAA
TCGAGGGCTAATTCTGTGAGACCGGTTATTGGTGAATCGGAAGTTGCTGCTGCTGATGTT
GATGTGGAGGCTGATCAGCCTAATGATGAAAAGAGGCCGAGGAAGCGCGGGAGGAAGCCT
TCTAACGGAAGGGATGAGCCTCTCAATCATGTGGAGGCGGAGAGACAAAGACGCGAGAAG
CTTAATCAACGGTTCTACGCCTTAAGAGCTGTTGTGCCGAATATTTCCAAGATGGACAAA
GCATCTTTACTCGGTGATGCCATTGCTTACATCAACGAGCTTCAGGCGAAGCTCAAGATC
ATGGAGTCTGAGAAAGAGACATTCGGAAGCAGAACTTCGAGGGATGGATCATCCAACTCA
AAATCAGAAAATCGCCACCAAATTCCTCCTCACGACATTGATATTCAAACTTCTCACGAT
GAAGTAATTGTGAAGGTGACTTGTCCTCTTAATGCTCACCCTATTTCAAAAGTAATCGAA
ACATTCAAAGATGCACAAATCGGTGTAGTTGAGTCAAAACTCGCTGCGGCAAACGATACT
ATCTACCATACTTTTGTAATTAAGTCAGAAGAATCTGAACAACTCACCAAGGACAAGTTA
ATTGCAGCATTTTCCAGCGAATCCAGCTTGATACAAACACAAACTTTGTCCATATAGGCA
TCATACATAGAGAAGGAACCAATTTCTAAACCTTGCTAAGAAATTTTTGTTGTGCAGGTG
AAAAAGTATCTTAAGAACTGCTTTAGCAGTGACAACTAGACAGAAGTAGAATAATATATA
ACTAGATTCTATTAACACACCTGTGTATAGGACAACCACTTTATGTTTGTCTATAGTATA
TACACAGTTTAATTATCAGAAATATTGTTCTTGCAATGTCCATTGTTTTATTTATGTAAT
TGACATGTTCAAGTCTTTTCTCAAAAAAAAA
>Alp18_12626_c0_g1
CACACGTTATTCCTTCGAGAAGTGCGATAGAACAAAAACGTTGAATTTTCCATTTTTTAA
CATTCCTACATAACAAACAACTCTCTCTTTATTGTCTCTCTCACACACAAGCAACCGCTT
CGCTCCCACGCGATTAGGGTTCGTCGTTTTCGGTTCTCTCCCCCAATTTTCTTCCACCCA
GATGCTAAACAACGTTGATGATATTGGATCTTTGAAATTTTGGTTGTGATTTTGTCGGCG
CTTTTATTGGTGATTTTGTTGAAGTGAGAGAAATTAGTGATGGCTTGGTTTAGAGTTGGC
AGTAGCATAGCAAAGCAAGCTATTAAGAGAACCCTTTCTCAGGGTGGATCTTCGTATCTT
TTATCTAGGGCTAGAGTGCTTCCTTCGTTAAATGGGAGGAAGTTTCATACTACTGTTTTT
AAGGAGCAGGCTGCAGCGCCTGCCCCGAGGGCTGTTCCGCTTTCCAGGTTGACTGATAGT
TTTTTAGATGGGACGAGTAGTGTGTATTTGGAGGAGCTTCAGAGGGCTTGGGAGGCTGAC
CCGAATAGTGTTGATGAGTCGTGGGATAATTTCTTCAGGAATTTTGTTGGTCAGGCTTCT
ACTTCGCCGGGGATTTCGGGGCAAACGATTCAGGAGAGTATGCGGTTGTTGTTGATGGTT
AGGGCGTATCAGGTTAATGGTCATATGAAGGCTAAGTTGGATCCGTTGAATCTTGAGGCG
AGGCAGATTCCTGATGATTTGGATCCCGCGCTTTATGGATTTTCTGAGGCTGATCTTGAT
AGGGAGTTCTTTTTGGGGGTTTGGAGAATGGCTGGCTTTTTGTCAGAGAATCGTCCTGTT
CAAACACTTAGATCTATATTGACTCGACTTGAGCAGGCTTATTGTGGGAGCATTGGTTAC
GAGTATATGCATATTTCGGATCGTGAGAAGTGTAATTGGCTTAGGGATAAAATTGAAACT
CCTACGCCAGTGCAATTTAACCGGGAGCGTCGTGAGGCTATATTTGATAGGCTTGCTTGG
AGTTCGCTGTTTGAGAACTTTTTGGCCACCAAGTGGACTTCAGCCAAGAGGTTTGGGCTC
GAAGGAGGGGAGACTCTTATTCCTGGCATGAAAGAAATGTTTGATAGAGCATCTGATCTT
GGGGTTGAGAGCATAGTTATTGGAATGGCACACAGGGGAAGATTGAATGTTTTGGGTAAT
GTAGTTCGGAAGCCGCTTCGTCAGATCTTTTGTGAGTTCAGTGGTGGTCTCTCACCGGAG
GAAGAAGTTGGGCTTTACACTGGAACTGGTGATGTTAAGTATCACTTGGGAACGTCTTAT
GATCGCCCTACACGGGGTGGCAAGAGGATACATTTGTCTTTGGTGGCAAATCCCAGTCAC
TTGGAAGCTGTCGACCCTGTTGTTGTTGGGAAAACTCGAGCTAAGCAGTATTATGCAAAT
GACGTGGACAGGACAAAAAACATGGGTGTTTTACTTCACGGAGATGGTAGTTTTGCTGGA
CAGGGTGTGGTCTATGAAACACTGCATCTAAGCGCTCTTCCAAATTACACTACTGGTGGG
ACTATCCATATTGTGTTAAACAATCAAGTTGCATTTACAACTGATCCAATGTCTGGCAGG
TCTTCTCAGTATTGCACAGATGTTGCTAAAGCTTTAGAATGTCCCATCTTTCATGTTAAT
GGTGATGATGTGGAAGCAGTTGTTCATGCATGTGAGCTTGCTGCTGAGTGGCGCCAAACT
TTCCATTCAGATGTGGTTGTGGACTTGGTGTGTTATCGTCGATTTGGCCACAATGAGATT
GACGAACCATCTTTCACACAACCTAAAATGTACAAGGTCATCAGAAGCCATCCTTCAACT
CTTGAAATCTATCAGAAGCAACTTTTGGCAACAGGGGAGGTGACACAAGATGACATTGAT
AAGATACACAAGAAGGTCACATCAATTCTAAATGAAGAATTTCAAGCTAGCAAAGATTAC
ATTCCTAAAAGAAGAGATTGGCTTTCAGCATACTGGCTTGGCTTTAAGTCACCTGAACAG
CTTTCCCGTGTCCGAAACACTGGTGTGAAACCAGAGATCTTGAAAACAGTTGGGAAAGCC
ATCACAACCATCCCTGAAAATTTCACACCTCACAAAGCAGTGAAGAGGATTTATGAACAG
CGTGCTCAAATGATTGAAACCGGCGAAGATATTGACTGGGGATTTGGAGAAGCACTTGCT
TTTGCTACCTTGCTTGTTGAAGGTAACCATGTTCGATTGAGTGGTCAGGATGTTGAAAGA
GGTACTTTTAGTCACCGTCACTCCGTGGTTCATGATCAGGCTACTGGGGAGAAATATTGC
CCCCTTGACAATGTTATAATGAACCAAGATGAAGAGATGTTTACTGTTAGCAACAGCTCA
CTTTCAGAGTTTGCTGTTCTTGGATTTGAATTGGGTTACTCAATGGAAAACCCCAATTCA
TTGATTATTTGGGAAGCACAATTTGGAGATTTTGCTAATGGGGCTCATGTGATATTTGAC
AATTTCTTGGCTTCTGGTGAGTCCAAGTGGCTCCGTCAAACTGGGCTAGTTGTGTTGCTT
CCTCATGGTTATGATGGCCAGGGTCCTGAGCATTCAAGTGCAAGACTGGAACGCTTTCTC
CAGATGGCTGATGACAATCCATATATTATTCCTGAGATGGATCCAACTCTTAGGAAACAG
ATTCAGGAGTGTAATATGCAGATTGTGAATGTCACAACTCCTGCCAACTTTTTCCATGTT
TTAAGGAGGCAGATACATAGAGAATTCCGAAAACCGCTCATAGTAATGTCTCCTAAGAAT
CTACTTCGCAGCAAGGCTTGCAGATCAAACCTATCAGAGTTTGATGATGTCCAAGGGCAT
CCTGGTTTTGACAAACAGGGAACTAGATTTAAGCGTCTCATAAAAGACCGAAATGACCAC
TCCACTGTTGAAGAGGGTATTAGACGTTTAGTACTCTGCTCTGGAAAGGTTTACTATGAA
CTTGATGATCAACGAACCAAGGTTGAAGCATCGGATGTTGCAATATGTAGGGTAGAACAG
CTTTGTCCTTTCCCTTATGACCTTGTCCAACGAGAGCTTAAACGATATCCAAATGCAGAG
GTTGTTTGGTGTCAAGAAGAACCAATGAACATGGGTGGATACACTTACATCTTACCCCGA
CTTGTATCTTCCATGAAAGCTGTAGGTAGAGGTGGTTTTGATGATGTCAAATATGTTGGT
CGCGCACCATCTGCAGCCACAGCAACTGGTTTCCTCAAGGTTCACCAGAAAGAACAAGCT
GAGATTGCTGAGAAAGCCCTTCAACGCGAACCAGTCAACTTCCCATTCTAAAAAGCTTTG
CATTTGCATCCTTTTTGAGGACTATAATAGTTCACTTGATTTGCTTACATTTACATAAGA
AAATAATAACTGGAAGGTGGCTTTATTATATTTGCTTCCGAGTTTTTATCTTTCTCATGC
AAATATGTTGTTCATACATACTCTTGCTGAGAGTTTTGAGGTAGTTTTATTTAGCTGCTA
AGAGGTAGCACGGAAAAACGTGTGGACCGATACCGAACAATGATGTTTTGATTTTTTGTT
TTGTTTTATTTATACTATGTGTAAACCTTGAAATGCATCAGTTTTTATTCAGTAAATAAT
ATTTCTCTCAAGATTGATTTATTCTAAGAGCTGAAAGTTTGGCACAGAAA
>Alp18_12626_c1_g1
ATCCAAGTATGTATTTTTAGTTTTAGACGATATCCAAGTATGTGTAATTTTAGAGGTTGT
CAGTATATATGCAAGATGTTTCCAACTAAACTGTCTGTTAGGTAGTAAGGTTTAATTTTT
CTCCTTTTTCTGTTGCATCTTTTACTTGAGTTTGGATCACCTCAAGTAGGTGGAAAACGG
GCATGCCTACCTGTTTAGTCCTGCCCCGCAAAAAAGCGGGGCAGGGTAGGCATAGTTGAG
GCGCGGGACTAAAACATTGGCCCGCCCTGCAAAAAAATGAGGGCGGGGCGGGCTTAATAG
AGGGTGCAGACCTACAACCTTGGCCCGCCCAATGAAAAAGTGTGGGCAAAATGAAGTATT
TGAGGAGATCCAAACTACTTTTACTTAGTCGTAATAATTCAAATAGTTCTGCCAATAATT
TTTCAATTTAAACATTGAAGATGGTGAAACTTTATGGCTATTTTTCTTACATTTTTATTC
TGTTATGTTTCTTACAGATGCAGAGGTTGTTTGGTGTCAAG
>Alp18_12627_c0_g1
CCGACCCGCCAAACCGAGTTACGAAAGTTTTAGAAAGAAAAAAACCCAGAAACAGAACAG
TAACCACGCCGTTTCAATGGCTTCACTCTTTCAGCTACTATTCCTAAATCAAAAGCGTTC
ACTCTGCACCAAACTCTCCACTTCAAAATGGAAGGTGAAGCAGGTCACAACTTCCAACTT
CAACGAATCTCTGAAGGAAATCAAAACTCACATATCTTCTTCCGACTTTATCGCGATATC
GATGGAAAAAACCGGTTCATCGTCGATGACTCCGTGGCACCGCGTTCAGCCTTTTGATAC
GGCGGAAACTGCTTATCTTAAGGCTAGTCAGTCCGCCCAGCGGTTTCAGTTACTCCAGTT
TGCTGTCTGCCCGTTTTCTGTTACGGAGTCCAGTAACCTCATTGCTCACCCGTATAATTT
CCTTTTGTTTCCGAGAGATGAGTTGAAGTTGGGTATGCCTGCTTACAGTTTTTTGTGCCA
GACGTCTCATCTGGCGTCAATGGCACGTCAAGGTTTTGATTTCAATACTTGCATATATGA
AGGTATATCGTATTTGTCCAGAGCACAAGAGTCAGTTGCTAAAATCCGTTTAGGGACTGG
TTCTCCCTCTCTTGGTGTGATGAAATCTTCTTCACCCCCTACTGTTGCCGATACAGTTTT
TATTGAGAGGATTAGATCACGGATTAAACATTGGAGAAATACATGTAAAAACTCTGGCAT
AAAGACAAGCAAACACGAAGAAATTATAAACTCTCTTAGGAATATTGTTCTAGGTAGTGA
ACAGTACAAATCAAGACCGTGCTTGAATATAGATGTTTGCAGTGACCGCCAAGTGCAGCT
AATTCTGCAGATGATAGCAGACTTCTCCGATGACTTCGTTTCTTTGGTGATCCCTTCAAT
GGGTAGAACCACTCTGGCAGTACGCGTTGTTTTGGCAAGTTCAAGAGAAGATAAGGAATT
GTTGGAGAAAGAGCTTCAAAGTATTGAAGATGAGGAGATCAAGAAATTCCGTGGATTTCG
AGAGGTGATCGATTTGATTTCCGCTTCACAGAAACCTGTTATCTCCCACAATTGCCTTAA
TGATTGTACACTTATTCATTCAAAATTCATCGCACCACTTCCATCAGAAGTAGATGATTT
TGTGAGCTCCTTGTGCAAGTTCTTCCCCAAAGTACTCGACGTGAATTATTTGATGAAGAA
AAGTGGAACCATGAAAAAATCGACCAACATTCGTAATGCTTTATCCTACTTGAATACTCA
TTTCTTTGCACCAGTTGATATGGAAATTCCCGACCAAGATATGGTAAGCAAAGGCAAGAT
TGATGGACTTGATGCATTAAGGCTATCCTATTTATTCATGAAGCTCTGTTCTATATTGAA
AATTTCCCCTATTGTTGCTGCATCCGACAATAGGCGATTGTCCCCGGAACTTGAAGACTT
CACTTTCCATCCATGCTCAGCCAATATCCAAGAATCATCATGTAATGAAGATGTTACTGT
GTGGACCAATAATACAAGAAAAATCAACTGTGAACATTTGGTTTTCTTATGGGGATTCAA
ATTTGGTATGACGGCCGGCATGCTGAAGAGTGCTCTTCGCGAATCCAACGATATCTTTTC
AGAGGAGTTCGACGTAAGATTCATTGATAAGAGTTGTGCCATCGTTGTTTTCTGGCAACC
CGGATTGTCAAAAGATCTGCTAAATGTAATGAATGGTGAAGAAATTAGTGGAGGGTTAAA
GGAGTTAGTATCAGATGGGTTGAGGGTAACAGGTTATGAGACATACAGAACAATGTGTAG
GTTAGGTTTGTGGGAGATGAATCTTGCTGAGTCTTTAGAGAGAGCGTTGGAGAATTCTGT
CAGTGATGAAAAGATTAATAGTGAAAGAAAACCTTATGAGATTCAATGGTGTAATGACAA
TGTACTTAACTTTGATGATCTTTAAT
>Alp18_14524_c2_g1
TTGGGAAATGCTCTTTCCACCTTTATGTATTTTTTCCTATGCCTTTGAAGATGCATCTCG
GGATCGGGATGCACTTTTTTTTCAAGGGTGTGGTGGTGGAAAGAGCATCCCTCAAAATAG
TTGCATAAATCAGTATTGTTATTAATGATGGATTTTGAGTATCCCCTACCATATATCATC
CCTGCTATTTGTAGTGATGTGCAATGAATAGGAGAGTTTTGTATGACCCAATTTTTTTTC
CAAACATCAAATAAAGGAATTATGCTTTTATAATAGTTTTATATTTATGTTTATGTTTTG
CGCCTTCAGCTATTTCTTATATTGGATTTTTTCCCATTTTCTGTCATCGTCTTTGACCAA
CATGAATGAAAAAGGATTTAGG
>Alp18_14525_c0_g1
CACGAGTAATACAATAACACACCTAACAAAAAATGACTCTCATGTCTTCGCTCTGTTCTT
TCCCTCCAATTCACTCTTCTTCCACCTTTCCAAATTCCGCATCAACATTTTCAAATCACA
ACCTCAGAACTCAAATCCAATCCTCATCTTCTTCCACAAACACTTGCACCCAGAAAATCG
ACACATCTTTGATCACCATCGCCGAATCTTTCTACGATGATGAACTCTGGGCAGCTACCT
CCCTCCGTGTTCGTTCCTTCAATCAATTCCGTCCCGACACTTATGGAGTCCAAGATCATG
CCAAGTACTTGGCTGAACGTGAGTTTGAAGCATTGAAAGGGCGTATTTCAGGGAAGAATA
TTGGTTTTAGAAGAGTCTCTTGCATTAACGCTTCTCTTCGTGTGACTCACATATCAAACA
TCTATGATGATTTATGTTCTTCATGTAAGTTTTCTGCTTATGGAGAAGACAGGGTAGTGG
TTGGTTCTCTTGATCTTAACCAATGCTTGAGTCTTCCTGATGAAATTGTAGGGATGAAGC
CAAAGGTCAGTGGAGCTGATACTACAAGAGCGTACCTCAGTAATGTGTGTGTTGCGAGAG
AGTTGCACAGAATTGGGTTGGCCTATGAACTTCTTGAAAAGTCGAAGTTAGTTGCTCGTA
ATTGGGGCATAACAGATTTGTATGTCCATGTTGCCGTAGACAACGAACCAGCAAAGAAAT
TGTACATGAAGAGTGGATTTGTCTATGAGAGTGATGAACCTGCATGGCAGGCCAGGTTTC
TTGATCGACCGCGAAGACTTCTTCTATGGATGGGTCTTTCAATCTCCTAATTTAACCTGA
TGTCGGGTATCTCATGTTAATTTCGTTGTCTATTCTTTTTAAGTTATTCTCAGAACATTC
CCACATTGCCTAGTTTTTCATTTCTAAGCCGTAAATAAATCCGGCAGCTTACAGTTAAAG
ATCCATTGTAAGAAATGAATTATGACAGACACGGTAGTCTTCTTTTGATGATTACTTTTA
CAACAAATACCAGTAACCGTATACAACTTTGATCATGTCTCATCAATTGTAGTATGATAA
AAATATGATGTATTGGACCTTGCAGTATCTGAATCCGAG
>Alp18_14525_c1_g1
ACCTTATTTGAGTTTATCTATCAGCGGAGAGCTTATGAAAATTTCGTGTTTCATGCTTAT
TTCTATAAACTCTCTAGGATAGTTAATGAAAGACATATTTAGTCAACAAGTCCCTTAACT
TAATGTAATATTCCATTTTAGTCCCTTAATTAAAAAATGCCCTTAACTTTATTTGCTACA
CTATTTGATCCATTCAGTTAATTTTTGGCACAAAAACGTTTAGTTAGGGTGACATGGATG
TACAACAAAGCTCAAAGTTCAAACGTGACTCAGCATTTGTACAATAAAGTAGGGTTTCCA
CTTAAGTTTCTCGTATTAACGTTCTTCACCTAATAT
>Alp18_14795_c1_g1
ATTCTTATCTGTAAAATTATTAAGCTTTAAAGAGGAGTGGTGCGATGAGAGCTAGTTTCT
CCGCATCACCTTTTCACTCCATTGGGGTCGCACAACACATTCGTTTCCATTTCCGGTGCC
ACCGTGGTTGAATCCTTCAACTCCGGTTTGCCATTTCCGGCACAACTGTGGTTTGTTTCT
CCGACTTTGGGGCTGATCTGCACAGTCCATTCTCCGGTGCCGCAAACCTTGCCGGTCGTC
GTTTCCGGTGGCCGGTTTGCTGTTTCGGTGTTGAGATCGATTTGGTTTTGGTTGTTTTGG
TTTAGATCTGACTGTTAATGTTCTCAAGCTACGTTTCACCGGTGTTGATGGTGGTTTCTT
GCTGTTGATCTCTGGTTCTTTTCAGATGTGATTTTCAATTCACAGGGACTGTTGGTATGT
GTATTGTCCGTGTTGGCGGTTGGTACACTCACCATTCTCAAAAAGACGAGTTTGATTCTT
CATGCTCGTCTCTGGTTTTTTTAGAATGCTA
>Alp18_14807_c0_g1
ATTAATTATTATTCATAACATTAAAAGCTTAATGCATAGATTCTGACACTCCCACTGCTG
TCCACCCTCATGCCACAAAAATCCATAACCTTTGCACATTTAGTTTCATCATACATTATA
CATTTTAATATTCTATGCTACAGCCTGTCTCAATTTTTGTATAAACCTTACAGTACTTAC
CATAATCTTAATCCATGATTTTAATTCAAATATTTTATACTTTATAGTTGGTCAAAATAA
TTTAATTTGCTAAACTATTATTTATCATAATCAAACAAACAGTTCAAATTAAGTTCACTG
CAAGAATGAATCATTTATTTGCACAAATGAGGACAACTTTTCTGTAGCATTTTGAATGTG
TACTTGTGATAAAAATAACATAGTTTGAACCAAAGATTCACAAGTGTTTGTTTTTGCTTT
GTTTTTCTCTTTCTCTTTTTTTAAAAGCCAATCCAGTTGAATCTTCTGTCTTTAATAACT
CTGCAAAATTTTTATGGCTTTTTCTAAGAGCTTTTTTTAGAAGCTATTATTTTTTCAATG
GGGAAGAAAGGAAGTAGTTCATGGTTAACTGCTGTTAAAAGGGCATTCAGATCTCCAACA
AAAGATAGTGAGAAGAGAAGTGGGAGGAGAAGAGAAGATTGTGATCAAGAAGAAGATGAA
GAAAAGAAGAGAGAAAAAAGAAGATGGATTTTTAGAAAACCTGTTGTGAATCATGAAACT
GTGAACAATAGTACTCAGCAAAGTACACCAACAAAGTTGAAGAATGATGATGTTGTTGCT
ACTGTTGGAAGTGTGGCTTCTTCAAGGACAGATCAAGATGAGAAGCATGCTCTTGCTGTG
GCTATGGCTACTGCTGAGGCAGCAAGAGCCACTGCTCAAGCTGCTATGGAAGTTGCTAGG
TTGACTAAGCCTGCAAATTATGCTAGAGAGCATTTTGCTGCTGTTGTGATACAGACTTCT
TTTAGAGGCTATTTGGCAAGAAGAGCGCTTCGAGCACTTAAGGGATTGGTGAAGTTGCAA
GCATTAGTGAGAGGTCACAATGTTAGGAAACAAGCAAAGATGACACTTAGGTGCATGCAA
GCTCTTGTTAGAGTGCAAGCAAGAGTTCTTGACCAAAGGGTAAGGTCTACTTCACATGAT
GGAAGTAGAAAATCAACCTTTAGTGACACTACTAGTGTTTGGGATTCGCGGTATCTTCAA
GACATTTCAGACAGAAAATCAATATCGAGAGAAGGAAGTAGTGTTGCAGACGATTGGGAT
GATCGTCCGCACACAGTTGAAGAAGTTAAGGCCATGTTGCAACAGAGGAAGGAAGCAGCT
ATGAAGAGGGAAAAGTCCTTGTCCCAAGCTTTTTCGCAACAGATTTGGAGAAATGGAAGG
ACATCGTCAATTGGAAATGAAGATGAACTTGAAGAGAGACCAAAATGGCTAGATAGATGG
ATGGCCACAAAACCATGGGAGAATAGAGGAAGAGCTTCAACTGATCATAGAGACTCTATC
AAGACTGTTGAAGTTGACACATCTCAACCTTATTCATATCTAGGAACAAATTACAGAAGA
TCACATCCAAATTATCAATACAATCCACACCACCAACCACAAAGACATTCCATTGCTTCA
CCACTCCATAGATCACACCAAAATGGATCCCTTAACCAATCCGTAACTACTCCGTCTCCT
GCAAAATCAAGGCCTATTCAAGTCCGGTCGTCGAGTCCTCGTTGCGTTAGAGAAGATAGA
AGCTACCACCACGCCTCTCAAACACCAAGCTTAAGGTCTAATTACCATTACAATGGAAAC
TTGTACCAAAATAGTAGTAGGGTTGGAACAAGCAATGGTGTTTCCAATGCTACACCTACA
TTGCCTAATTACATGCAAGCGACCGAGTCTGCGAAGGCGCGGATTCGCTCGCAGAGTGCG
CCGAGGCAAAGACCATCGACGCCAGAGAGAGATAGATCGGGATCAGTAAAGAAAAGGCTT
TCTTTCCCTGCTCCTGATCCTTATAATGTAGGAGGAGTAGGTTATGGAAATTATGGACAT
AGTTTAAGGAGTCCTAGTTTCAAGAGTGTGAATGTAACATCACATTTCGGGTTGGAGCAA
CATTCTAACTACTCTTCTTGCTGCACCGAGAGTCTCGGCGGCGAGGTTTCGCCTTCTTCG
ACCAGTGACCTTAGAAGGTGGTTGAGATAAGGCGAGCAAGACGATTCAACTGCATTCACA
TCCAACGACTCTTAAAGGACTCAATTAGAACTATGACACATTAGGTTATTAATGACCCAT
TTACTTGTTTTATTTGACTATTGTGTGATGTTAGTGTTTATTTTAGTATTAACCTTTTTG
TTTCACCCCAAAAGAAAGTTACCTAAGGGTGAAAACCTGATGTTAGGAGGAAGAAGCTGA
GAACCATTTATTATGTTTTGGTTTTTATGATTTGTTTTCCATATTTTTGTTAGGATGCCA
AGATATGTGGTGGCCTACCTCACTTGGGATGTTGAAACAATTGCCTACATTACTTGAATG
GCCTTAAATGGACTGTCTTGTCACAATAACATGTGTAATATTTTGTAATTTCAACTATGG
CATTGGTTGCCCTTAGTTTGTAATGTACTCATTCACCCTTTTAACCTTTTTTTCTTTGTC
TTTTAATCCTTGCAAATTTATGAAATAGTTTATTAG
>Alp18_14808_c0_g1
AGACAATCCCAGGGTTTGAAGCTGGAGATAACGGTGATGACGATGCCGGGGTTGAAGTAA
ATTCTGCATAGAATCCCTAAGCGAAACACTAACGCTATTGAGGTAACAGGAGCTTCCAAG
GTTACAAAGACCTATAGGAAGAGCGATTTCGTGTTTGAGAGAGGGACCTCAACAAAACTG
AACACCGTCAATGCCACCGTAATCGTATCGCGCGAATTCCATAGCTGTAGAGGCTCTTCT
CAGTTCTCTCTCTC
>Alp18_14809_c0_g1
AATAAACACTTGTCTTCACTGTGAGTGTGAGAGATACAAAGATTCTGTGAATTGAATTTC
AATTTCATTTCAATTCTAGGTTCTTTTTAATTTAAAGGCTTTTTTTTGATGATTATGTTA
TGTGAAGTTTAGACCTATGGAGAGATTTTCTGAGCAGAAGGTACTTCCAAGAAACTTGCC
TATTTTGGTTGAGGTTTCGCCGAATATGGGAACTGTGAGAGAGACGGTTCCGAGGATAAA
TGGGCATGAGATTTCAAATGCTAGGTGGATTTCACCTAGAGAATTGAGTCAATTGCCACA
GGCAAGGGACGTGCCTATGACACGTTTGGCGTCGATTAGAGAAGTCGCGCAGTTGTCGAA
TGCGCGGATACTATTGGTTAGAGATGATATGGAATTTGATACTAGAGAGTCGCTGGAGTC
TATCTCCTTTGAGCCTACTAGAACATGGAAGGGAAATTCATCTTTTATAGAAGGAGAAGA
TCTGATGTATGATGTAGATACGTTGAAGGGAAGCAGCGATTCGTTTGAGGACGGTGATCC
GAGTTTATTTGCTGGTGCTAGTCATCCCCCAGAACCTGTTGATACGGATCTTATGAGAAC
GGTTTATGTACCGATAGGCCAAAACAAATCGGAGGCCGGATGCTTACTTAAGAACTTGTC
CATGAAGGGCCCTTTCCTAGAAGATCTCTCAATCCGTGTTCCTCCCAAGAAACCAAGTCC
AATTGTTCTTTCCCCTCAAGGAAGTCTAGGTGAAGAACTAAACGACACGGGGAACTTATC
TTCCCCCTTTGCAGGTTCTCGAGCATCTCAGAATACTGAGAACTCTCTCCTTGCACCGGA
TTCTGAGGAAAAGGAATGTGTATGGGATGCTTCTTTGCCTCCTACTCCTAGTGGCGATGT
CAGTCCACATAGTAGTATCGATAGTATTGGTGTTGTCAAGGCAATGAGCATTGCTAATAG
TTGCGCTAGTACATATCGGAGCGATGCAATCACCAGTGATGGTATGCTTAGTTTAGATAG
GAACTTTGATAGCATTAAGGGTAGTGTAAGGGGTGATTCACTTGAGAGTGCGAAAACTAG
TGCAAGTCGTGCAAGCGATAGCAGTGGCCTCAGTGATGACAGTAACTGGAGCAACCTTAC
CGGCAGTGCCAATAAGCCTCACAAAGGAAATGATCCCAGGTGGAACGCAATTCTTGCTGT
TCGATTACGGGATGGAATTTTGGGCATGAGCCATTTTCGTTTACTCAAACGACTCGGATG
TGGTGACATTGGGAGTGTATATCTCTCAGAGCTGAGTGGAACTCGGTGTTATTTTGCAAT
GAAAGTTATGGATAAGGCATCCTTAGCAAGCAGAAAGAAGCTAACTAGAGCACAGACAGA
GAGAGAGATATTGCAGTTGCTAGACCATCCATTTCTTCCAACTTTGTATACACATTTTGA
GACTGATCGTTTCTCTTGTTTGGTAATGGAATATTGTCCCGGGGGTGACCTGCACACTCT
AAGGCAGCGGCAACCTGGGAAACATTTCTCTGAATATGCTGCGCGCTTTTATGCTGCTGA
GGTATTGCTTGCTCTTGAATATCTTCACATGCTTGGAGTTGTGTACAGAGACCTTAAACC
TGAAAATGTGTTGGTCCGAGACGATGGTCACATAATGCTCTCAGATTTTGATCTTTCCCT
CAGATGTACTGTTTTGCCAACTCTTATTAGAGCTTTTGACGGTGACCCTTCAAAACGGGC
TGGTGGTGCATTCTGTGTTCAGCCTGCTTGTATTGAGCCATCATCAGTATGCATACAACC
TGCATGTTTTATTCCTCGTCTCTTTCCTCAGAAAAACAAGAAATCAAGAAAGCCGAGAGC
TGAGCCTGGGTTTCCTTCCAGCAGACTTCCCGAGCTTGTAGCTGAGCCTACTGCTGCTCG
ATCTATGTCCTTTGTTGGTACCCACGAATACCTTGCTCCTGAAATTATCAAAGGGGAAGG
TCATGGAAGTGCAGTTGATTGGTGGACATTTGGAATATTCTTGCACGAATTATTATATGG
CAAAACCCCCTTCAAAGGGTCAGGAAACCGTGCTACGCTTTTCAATGTAGTAGGTCAGCA
GCTCAAATTTCCCGAGTCTCCCGCGACCAGTTATGCTAGCAGGGATCTGATCCGCGGCTT
GCTGGTGAAGGAGCCGCAGCATCGTCTCGGGGTTAAAAGAGGTGCAACTGAGATCAAGCA
GCATCCTTTCTTTGAAGGCGTGAACTGGGCATTGATTAGGTGCAGCACGCCACCTGAAGT
ACCAAGACCAGTGGAAAATGAACCGCCGCCGCCACCACCAATGAAGGTTGGACCAGCAAT
CGATGCTGTTGGGTTTGGAAGTACTAGTAAGAGGATGTCAGGTAATAATGAAATGAAGCC
TGGGGGTAAATATCTGGATTTTGAGTTCTTTTAATTTGGGTTCCACAATCTGCCTTTTAT
TGTATTTGCCATAATCAGTTATTTTTGCAGCAGCTGCTCAGTATTACCATGTTAGTTCAG
CTTACCTGCTTTGTAGTGAAATTCCATTTCATTTGGAAATATTCAAATATGATATCTGAA
GTTTAGATTAGGTTGAATCTCCTTATCATAATGAAGTGTTTCTATACAAAATATTAGAAT
TATTAATCTTGATTCATTTTTGGACAAGTTTTCTGTTATGATTAGGTAATA
>Alp18_14810_c0_g1
ATAGATGAACCATATATATACAACACAACACTTGTTACATTTCTATTCCAATAGCTTCTA
ACGTTAATTAACACCAAACACATGCATTTTTGTTGTTGAAAGAAACACTTGCAAATTTAG
TACAACGTTGTTTGAAACAATATGAATCTCGAAGCTACAACTCTTGAATCCGATCTTGCT
TTTCTGGATTCAATTCAACGCTACCTTCTCAACGACCATCATGACTTCAATCCTCTCGCC
GCCGTTTCCGCCGCATCTCATGCCGTCGCTCCTTCTTCTCCCGTCAACAGCGGCAGTACT
AGTAGTGGTTCGTCAACAACTCTTCACTGTGACGCTGCCAACGCGCCTCTTGTACATCGT
GAAACGCACGCGCCTCCATGTTGGCAGAAATATAAGGGAGTGAGGCGAAGGCCGTGGGGA
AAGTTTGCGGCTGAGATTAGAGATCCGAAAAAGAACGGTGGAAGAGTGTGGCTTGGGACT
TATCAGTCAGCTGAGGATGCGGCTTTGGCTTATGACCGAGCCGCTTTTAATATGCGTGGC
TCAAAGGCTAAGGTTAATTTCCCACATTTGATTGGCTCTGATGTTTCGGAGCCGATGGGA
GTGACAGGTAAACGGCGTGAGCTGGAGCCGTGCTCTTCATCGCGGGTGGCTTTGGAGCCG
AAAAGAAAAATTAGCCGAG
>Alp18_14811_c0_g1
AGTAGTGAAAAAATGTCTTTTTTTTCTATTAAAGAATGTATATGAAAAATATGTTATATC
ACAATGTAGTACAAGCCGTTAGCGCGGAGAAAAAACAAAAACACGTAAATACAAAGGATG
AGTACGAGATCCTAAAGCACGAGCTATCATTTTCTTATGCTTTAAGAGATATATTATTTT
CTTGGTCGATGAATAAGCAATGATAGCTAACGTGTGGTCAAAGTTAGAGAGTAATGTCAT
AAGATGAAAACACTACCAAATCTGATCCAGTGCTGCATGAGAGAAACAAGCATATAGAGA
CAATGTTTTACTTTCTGAGAAATCAAGTTCAGAATGAATTACTTGAGGTGGTTTATTGTT
TCACTCAGAAACAACTTGCAGATGAGATAACCAAGACTATCAAGACTGAGCACTTCATCA
ATTTGAGGGATGAAATTGGTATTGTTGATTTTTAATTGGCAGGATATGAATTAAGGGATG
ATGT
>Alp18_14811_c1_g1
ATCTCTCTCACTAAACTTACTACAAACAAGTAGTCCCTTCAAAACAGAGCATCATCATCA
TCAGGGTAGTAATAAAATGGAATTCTGGAAGCTTTTTGTGGTTGCATTAATGCCAATTGT
GAAGGTTTTGTTGATTACTGTTCTTGGTGTTTTTCTTGCACTTGATCGTTTTGATATACT
CAGTAAAGAAACTTCAAGGAAAAACTTGAATACTATTGTATTTTTTGTCTTCACCCCTGC
TCTTGTAGGTGGCAGCCTAGCTGAAACAATAACTTCAAAGAGCTTGCTTACTTTGTGGTT
CATGCCATTGAACATTCTTCTCACATTTATAATTGGAGTTGTTCTTGGTTTGTTACTTGT
TAAAATAATCAGAATTCCTCATCATCTTCATGGTCTTGTTTTAGGGTGTTGCAGTGCAGG
AAATCTTGGAAATTTGCCTTTGATTATTGTTCCAGTTGTTTGTAAACAAAAAGGCAACCC
TTTTGGAGATCCTGATATTTGTCATAAAAAAGCACTTGGTTATGCTTCTCTATCAATGGC
GATAGGATCAATTTATATTTGGACAATTGTGTACAACGTTGTGCGCGTATATTCAAGTCA
TATTTCCAACGAAGTTAAAGTTGATGATTTCGTGATTACTCCAAATTCAACATTAGAAAT
CGATGAAGATCGCGTTTCGAAAGATAGATCACATACAAATCATGTGAAGCAACTTGAAAT
TGAATGCGAAACTTCTAATGGAAGAGTAAAGGTACAAAAAAATGAAAAGATTATGAAACA
TTTAAAAGTCTTAGTAGAAAATATCAACCTCAAAGCCCTATTTGCACCAGCAACAATTGG
AGCAATTGTTGGTCTAATAATTGGCATAGTTCCTATATTTCGAAAACTCTTGATTGTAAA
CAATGCTCCTCTTGCTGTTATTCAAGACTCTATTGTCATGGTAGGGGATGCAGGAATTCC
AGCAATGACCTTATTGGTTGGAGCAAATCTTATAAAAGGATTAAATGGATTAGGAAAGCA
ATTTCCAATTATTGTTGGAATTATTGTGGTTAGATTTATAGCATTGCCAGGAATAGGTAT
TGGAATTGTTAAAGGTGCTATTCATTTTGGATTGATCCATCCTGATCCATTGTATCAATT
TCTTTTGTTGCTTCAATTTGCACTTCCACCAGCAGTATCTATGAGTACAATTACTCAATT
ATTTGGAGTTAGTGAAGGTGAATGCTCAGTTATCATGTTGGCAACTTATTCTTGTGCTGC
ATTTTCACTTACACTTTGGACCACTTTTTTTATGTGGCTAGTATTATAATTGTTTTATTT
TGTAACAATCATACTCCACTTTTTTTTTTTTTT
>Alp18_14899_c1_g1
GCCGTGAAAAACGTTCATTGTAGCCGTTCCTATCACGCAACCACCTCCCTCGCCTTCCCA
TGAACTTAACTTTCCAATTTTACCCCTACCGACTAATAAACGACCTCCATCAAGTTTCTC
ACATTGCTATAAATACCATAAACGAACCTAACCATACTTTCCATCCCAACCATTTTCAGA
TTCACTCTGTTTCCTCTTTCGCGCAAAGATAAAGACAGTTTAGTTGATACTACTCATGGG
GACAGTTCTTGAAGCTGCAATCAAGGATACAAATGGAAGCATCCTAAATAAAAACCCCAC
AGTTGTGTTTGTGCTAGGTGGCCCAGGCAGTGGAAAGGGTACCCAATGTGCAAACCTTGT
CGAACATTTTGGGTTTACTCATCTCAGTGCTGGTGATCTTCTGCGAGCAGAAATCAAATC
TGGCTCTGAAAATGGCACAATGATCCAGAATATGATTAAAGAAGGAAAGATTGTTCCATC
TGAGGTAACAATTAAGCTTCTGCAACGAGCAATGCAGGAAAGTGGCAATGACAAATTTCT
TATTGATGGTTTTCCTCGCAATGAGGAAAACCGTGCAGCCTTTGAGAAAGTGACAGGAAT
AGAGCCAACATTTGTCCTATACTTTGATTGCCCAGAGGAAGAGATGGAGAGACGGCTTCT
TAGTAGGAACCAGGGTAGAGAAGATGACAACATTGAAACAATAAGGAAGCGATTCAAGGT
TTTCTTGGAGTCTAGTCTCCCTGTTATTAATTATTATGATGCGAAGGGAAAAGTCCGCAA
GATTGATGCTGCAAGGCCTATTGAAGAGGTATCTGATTCAGTCAAAGCAATTTTTGGTCC
AAAAAATGAGAAGGCTGATTGAGTATATCACCCTTGATTTCATGCTGGATTTTTAAGAGG
TCACATTAGTGTTGGCTGCTTGTTCTTTTGCCTCATATTTTGATGCTAGATATAGAAAAA
TCAATTTTATACTTGAGGTTTTTGCCTCTATATTGTATTGTATTGTTACCTTGTGGACTC
ATTCATTTATATTATAACAAATAACAGAATTTTGTTGTTGTGATTATTATTTTTTGATGA
AATGTTTGAGTAATTTATTCAGTGAAAAGTGGAGGACTAATTTACCAGCTTTGTGAAGCA
TTCACCATCGTCACCTTGCACAGCGATCTTGTACTTTCTCTAGTCCTAAATATCGAAATC
TAGGGTAGCAAAAGTTGTACGCTTAAGGTTCTACTTTTGGAGTGGTATATTTCGATTGAT
AAAAATGATAAATTAATTTT
>Alp18_14916_c0_g1
GTTTATAAATGCAACTGCAAACCACCTCCATTTTGCAACTACAAAGTTTTTACCTTCACA
TTGCACTTTTCTTTAATTCCTAAAAAGGAACACAAACACAAAAAAATACACACACTTTCT
CTCTCTACACATTCAAACTTATAGAATAAAGTGTTGAAAAACATAACATTTTTCAAGGTT
TATTATTCATTATGGCCTTCAAGCTCAATGTGTTGCTGTTGGTGATACTTGCAAGTTCAC
TTATTGCTCAAGATGAAGCTTCTGTTTCATATGATTATAAAGCTATCACCATTAATGGAC
AAAGAAGGATACTACTTTCTGGCTCCATTCATTACCCCAGAAGTACTCCTCAGATGTGGC
CAGATCTTATCCAAAAGGCTAAAGAAGGAGGATTGGATGTGATTCAAACTTATGTTTTCT
GGAATGGACATGAACCTTCACCTGGCAAATATTATTTTGAGGGGAACTATGATTTGGTTA
AGTTCATAAAGCTGGTGCAACAAGCAGGTCTTTATGTTCACCTCAGAATTGGTCCTTATG
CTTGTGCTGAATGGAACTTTGGAGGCTTCCCTGTTTGGCTCAAGTACATTCCAGGTATCA
GTTTCAGAACAGACAATGGACCATTTAAGTTTCAAATGCAAAGATTTACTACTAAGATTG
TGAATATAATGAAAGCTGAGAGGTTGTATGAATCACAGGGTGGTCCAATAATTCTATCTC
AGATTGAAAATGAATATGGACCTATGGAGTACGAACTCGGTGCTCCTGGTAAAGCCTATA
CTCAGTGGGCAGCACATATGGCTGTAGGACTTAGTACTGGTGTTCCATGGGTCATGTGCA
AACAAGATGACGCTCCTGATCCTATTATTAATACTTGCAATGGTTTCTATTGTGATTATT
TCTCTCCAAACAAGGCTTACAAACCAAAGATGTGGACAGAAGCTTGGACTGGCTGGTTTA
CCGGCTTTGGAGGTCAGGTCCCTCATAGACCTGCTGAGGATTTGGCATTTTCAATTGCAA
AGTTTATACAGAAAGGGGGATCCTTTATTAACTACTACATGTATCATGGTGGAACAAATT
TTGGAAGAACGGCTGGTGGTCCATTTATCGCGACAAGTTATGATTATGATGCACCTCTTG
ATGAATATGGGCTTCTCAAGCAACCAAAGTGGGGTCATTTGAGGGACTTACACCGAGCAA
TAAAACTCTGCGAACCAGCTTTAGTTTCTGCAGATCCTACTGTACTCCGACTTGGAAGCT
ATGAAGAGGCTCATGTTTTTAGATCAAAATCCGGAGCTTGTGCTGCATTCCTTGCGAACT
ACAATCCACGATCTTATGCAACAGTGCCGTTCGGCAATCACCATTACAACCTACCTCCTT
GGTCTATTAGCATTCTTCCTAACTGCAAGCACACTGTTTATAACACTGCAAGGGTTGGTT
CTCAGAGCGCAGAGATGAAAATGAGCCGCGTTCCTATTCATGGTGGACTCTCTTGGCAAG
CATTTAATGAAGAAACAACCACTACCGATGATAGTTCTTTCACTGTCACTGGGTTGTTGG
AGCAGATAAATGCAACCAGAGATTTATCTGATTATTTGTGGTACTCTACAGATGTTGTGA
TCAATTCCAATGAAGGATTTTTTAGGAATGGAAATGATCCTGTACTTACAGTATTATCTG
CTGGTCATGCTTTACATGTTTTCATCAATGGTCAGCTGTCAGGAACTGTATATGGAAGCT
TGGAGTTCCCTAAACTAACTTTTAGTGAGGGTGTGAAGCTTAGAGCCGGTGTTAACAAAA
TCTCCCTTCTAAGTGTTGCAGTTGGACTTCCGAATGTTGGTCCACATTTTGAAACATGGA
ATACTGGTGTTCTCGGTCCAATTTCGTTGAATGGTCTCAATGAGGGAAGAAGGGACTTAA
CATGGCAGAAATGGTCATACAAGGTTGGTCTTAAAGGTGAAGCCTTGAGTCTTCATTCTC
TCAGTGGAACTTCCTCTGTTGATTGGCTTCAAGGATATTTAGTTTCTCGAAAGCAGCCAT
TGACTTGGTACAAAACTACTTTTGACGCTCCGCTTGGAGTTGCACCTTTGGCTTTAGACA
TGGTAAGTATGGGAAAAGGTCAAGTCTGGTTAAACGGACAGCACCTCGGTCGCTACTGGC
CTGCTTATAAAGCATCCGGTTCTTGTGATTATTGCAATTACGCGGGAACTTATAATGAGA
AAAAATGTGGAACCAACTGTGGTGAGGCTTCTCAACGATGGTATCATGTTCCCCATTCTT
GGCTGAAACCAACAGGAAATTTGTTGGTTATGTTTGAGGAGTTGGGTGGGAATCCAAATG
GAGTGTTTTTGGTTAGAAGGGACATAGATAGTGTTTGTGCTGATATTTATGAGTGGCAGC
CAAATCTCGTTAGTTATCAGTTGCAAGCTTCTGGTAAAGTTAGCGTTCCTGTGAGTCCAA
AAGCACATCTGGCATGTGGTCCGGGACAAAAAATATCGTCAATCAAATTTGCTAGCTTTG
GAACTCCAGTAGGGTCTTGTGGAAATTATCGCGAAGGAGGATGTCATGCTCACAAGTCCT
ACGATGCCTTTCAAAAGAATTGTATCGGTCAGAGTTCATGCGCCGTGACAGTGTCACCTG
AAACTTTTGGAGGTGATCCATGTCCACATGTGATGAAGAAACTCTCAGTAGAGGCCATTT
GCACCTGATGATTTTCAACCTCAGAAAATAAATGGAACAAAGATTCCGTAAAATATTTTT
TTCTTATGGTGAAGTTGCAGATAAACACAACACACCATCTGGTTGAAAAAGCCTATACAG
AATTGCTGTGATGATTGTGGTTATGTGTAAATAATATATATTGGTATTTCAACTTGTTAT
ACAGAAGGTGAAGGAAGATGAAAAGATGGTTGATGATGCACATCGAGACGACGCCAATTG
AGTCCATGTGCTGCAAATTGGTTTTTGTTTGTGTGGAAGTCTCTTGCTTCCTGTAAAATA
ATTATTGTTGCTGTTTTCACTTGTAGATTGATGGAGAGAACAATCTAGTTGTTTTTTTTC
TCTCCTTATAAGAAACTTTGTAATGTAATAATATATGCAATGTTAAAT
>Alp18_14917_c0_g1
TTGTTTCATTTTCTGTGTTACCTTGTAAAATGTCAATATCTTTTGTTTCAAAATGCAGGT
TGTACAGTTTGCAAATAGTTTGGTTGCTGCTAGGAGTGAGCTGCAACAGAAGTATGTCCG
AAAAGAACCAACTTCGGATTGTTTTTCTCGTTGTCTCCTTTAAATTTTTTGAAATTTATA
CATGATAGCATTGCATATGTCTGCTTAGTGTGTGCTGCTATGATGACTTATGAGTCATGA
GCACAATAGCAGTTAAAAATTAGCTTCATAGTTTTCACCTTTCTATTTATATATTTATGA
TAAGGTACGTAGTTTTCGTTATAGTCATA
>Alp18_14917_c0_g2
TTAAATTAATATCTATCTATAGTTACTACGTACTCCACGAATCTATGAGAAGTGGAAAAT
CAACACCACACTTTTATTTTGTCTCCTCCTCTCTCTCTCTCACTCACTCACTCTATTTCA
AAGTTTCTATATTCTTCTCTTCTCACGCAATACTACAAATGTACGATCCCATTTTGTCGT
TTTCCTTCATTCTTCTCTTCATCATTTTCGTATCATCCATAATTTCTCTCTTTCTTTATT
CTCTCCGTAAAATAACACTTCTCAAAAACCCTAAACCCAACTTGACCCGAAACCCGGAAA
CGCCCGACCCGAAAATTCTCTCGCTAACTGATTCTCAAATCCGTCAACCCGACGAAGATG
AACCGACTCCGAATCTCGTTTCCGAGACGGCACCTTCGTGTGCAGTACAATCAACTGCAT
TTTCCGATGACGACTCCAACCAGTCAATCGATTCGGGTCAATATGAATTGAAGAAGAAAA
AGAAGAGGAAAACCAAGAAGAAGAAGAAGAAGAAGATAAGCTGTTCTGGGACCGAAGAAG
ATGATGATGACAAGAGGAATGATGACGTGGAGAGAGAAAACTCGGGTTCTGATGCCCGAC
CCGAATCAGGCCGTTTAGACCCGTTTAGTTCTTCGAGTAGTGCTATGCAGAAGAAAATCA
AACCGCAGTATGATGAACTTGTTAAATGCAACGATTCTAAGAAATTGACACTCTCACAGG
TTGTACAGTTTGCAAATAGTTTGGTTGCTGCTAGGAGTGAGCTGCAACAGAAGGCTGATG
CGACACAACGCAAGTTTGTGATAACAAAGGCTTTACTGTGCAAAGCAGACAGATCTTCTA
TCAACAGACTTCGCCAGCAGATATACAAGCTTGAATTGGAGCATAAACGATTAGAAGAGG
ATGCTTTTGTTTATAACTGGCTTCAACAACAGCTTAAACTCTCACCAGCGTACAACAAGA
TGCTTGAAATTGGAGTTTCCGTAGAGAAGGAAAAATCCTATAAGATGGGAGAGAAAAGAG
ATGATGAATTTTCCGACATTTCTTTTGAAGAATTATTGGTACAAGAAAAGAAGGATTCGT
TTTGGCAAAGAAATGGGAAATCAAAACAATGGTCAGGGTAATGACATGGCTAGTTTAGAA
TAATTAAACTAGAGTTAGTTTAGAATGTAAATCCAAATGCTATTTCTGTAGTTTTGTTTT
GCAATGGCAAATCTTTTTTGGTTCTTTTCCTGTGCTGTTTTTGGTGGCTATATGGAATAT
AGATGACACGTGTTTTGAGTTTCTTTTAGAAATTTTGAATGAATGTAACATTTACTGCA
>Alp18_14918_c0_g1
CAAAAACCTACCTGTATGTTTTGAGCCGCCGGAAAACGCACTCGTTGTAGTAAATCAGAC
AGTGAGAAAAACCAGTTGAAGACATGAATGCGTTCAAAGCATACAAGGCATGTGTCCCAA
TTGCTTACAGCCCCAATCTCTACATAACTCTGGTGAGGGGTATTCCGGGGACCAGGAAGC
AACACAGGCGCACTTTGGAAGCATTACGTTTGGGCAAATGCAACCGAACTGTCATGCGAT
GGAACACACCTACTGTTAGGGGAATGATCCAGCAGGTCAAGAGGTTAGTTGTTGTCGAGA
CAGAGGAGATGTACAAGGGCCGCAAACAGAAGGAGGAAAACCACCGAGCTCTTCGTCCTC
CATTGATCATAAACCATCAACCTGCTCCCGCTGAGGGTACCTTGTAATGTTCAATGTGTT
TTTAATGATCGGGTCTTTTTACTAAAACTTTCAAATGCCTAAGTTTTAGGCTGTGCCTCG
CATGGTTAACTTGCTTTGAATCTATAATTTTGAAGTTGTTTCAACTGATGCAACATTAGT
CAAAATTTAGGCATCAATGGTTAATTCCATAATTTCTTGTTTCTTTAGGAAACATGTATT
ATTTAAGTATATCCATGGTTATATTAATATTATTTACAATTTTGTAT
>Alp18_14919_c0_g1
AAGTATACGTGTGTGTTATGATACTAATGGTAATGGCTTTGTGAGCCTCTTCTCTTCTCT
CTTTCGATCGCTCATTGCTTTTCTCTCTTTCGATCGCATTTCTCAACAACAATCATCGTT
TCCATTTCAACGCTCTAATGGCTACTAATGAGACTTGCTGTTCAACCCAACTAATTGATG
GAGATGGTGTATTCAATGCTTCTGGGATTGACAAGTTTATGAAGGAGGTGAAATTGGCGG
AATGCGGGCTTTCATATGCTGTAGTTTCTATTATGGGGCCACAGAGTAGTGGCAAGAGCA
CACTATTGAATAATTTGTTTAACACCAATTTCAGAGAGATGGATGCTTTTAAGGGAAGGT
CTCAAACAACCAAAGGAATCTGGATGGCTAGATGTGCTGGCATAGAGCCTTGTACGATTG
TGATGGATTTGGAGGGTACAGATGGAAGAGAACGTGGAGAGGATGATACTGCATTCGAAA
AGCAGAGTGCACTGTTTGCCCTTGCCGTCTCAGATATAGTGTTAATAAACATGTGGTGCC
ATGACATTGGCCGTGAGCAAGCTGCAAATAAGCCTCTTTTGAAAACTGTCTTTCAGGTTA
TGATGAGATTATTTAGTCCGCGCAAAACAACAATGCTGTTTGTCATACGTGATAAAACAA
GGACACCGCTTGAAAATTTAGAACCTGTTTTGCGAGAAGATATTCAGAAGATATGGGACT
CTGTTCCTAAACCACAGGCCCACCTAGAAACCCCATTAAGCGAATTTTTCAATGTTGAAG
TTGTTGCGCTTTCTAGTTATGAAGAAAAGGAAGAGCAATTTAGGGAGCAGGTTGCCAACT
TGAGGCAACGCTTTCATCAGTCTATTGCTCCTGGTGGCCTAGCAGGGGACCGGCGTGGAG
TAGTTCCTGCTTCTGGATTTTCTTTTAGCTCTCAGCAAATATGGAAAGTCATTAAGGAAA
ACAAAGATCTCGACCTTCCTGCACATAAGGTTATGGTTGCAACTGTACGTTGTGAAGAAA
TTGCCAATGAGAAATATGCCGCTTTTGTTGCAAATGAGGAATGGTGTCATTTGGAAGAGA
CTGTGCAATCTAATCCTATTCCTGGATTTGGGAAAAAGATCAACTCACTCCTTCATGCTG
GTTTGTCAGAGTATGACGCCGAGGCTACTTATTTTGATGAAGGTGTGAGAACTGCAAAAC
AAAAGCAACTTCAAGATAAATTGTTGCAACTTGTCCAACCAGCGTACCAATCTGCACTGG
GACATATTAGATCTGGAACTTTGGAAAAATTTAAGGATACACTCGAAAAGGCTTTGAAAG
GAGGGGAAAAGTTTTCTGTAGCTGCTAATAATTGCATTGGCACTTGTGTGGCTCAATTTG
ATGAAGCATGTGCAGACGTTGTTATTGAAGTAGCAAATTGGGATACATCTAAAGTACGAG
AGAAACTGTTGCGTGATATTGATGCACACGTTGCATCTGTGCGTGAAGCTAAGATTTCTG
AACTTGTTTCTTCATATGAGGAAAAACTGAAGCTAGCTTTGTCTGGCCCAGTTGAAGCTC
TTTTGGATGGAGCTAATAGTGATACTTGGCCATCAGTAAGGAGTCTTCTTAAGCGTGAGA
TGGCATCGGCAGTTTTAGGGTTCTCTGCTGCGCTTGATGCATTTGATATGGATGAAGAAA
CAAGACAGAACATGATTTTGAGTTTAGAGGAATTTGCAAGAGGAGTCGTAGAAGGAAAGG
CTAAGGAAGAAGCTGGAAGGGTTCTGATCCGTATGAAGGACAGGTTTACAATGCTATTTA
GCCATGATTCCGATTCAATGCCTCGTGTTTGGACGGGGAAAGAAGATATTCGAGCTATCA
CTAAAACTGCTCGCTCTGCTTCTTTGAAGTTACTATCTGTTATGGCTGCACTTCGTTTGG
ATGATGGTGATAAAGATAATATTGAGAAAACATTAGCAGTTACATTGCTGGATTCTTCAA
GCGGTGCTGTTAAAAATAGGAGTATTACATCGGCTGATCCGCTAGCTACTAGCAGTTGGG
AACAGATTCCACCATCTAAGACGCTGATTACACCTGTCCAGTGCAAATCTTTGTGGAGGC
AATTCAAGATGGAGACAGAGTACAGTGTTTCTCAAGCCATTTCTGCACAGGAGGCCAACA
AGCGTAATAACAACTGGCTACCTCCCCCATGGGCAATACTTGCTTTGGTTGTTTTGGGAT
TCAATGAATTTATGACCCTTCTAAAAAATCCTTTGTATTTGGGTGTCATCTTTGTTGTTT
TTCTTCTGGCGAAAGCTCTGTGGGTGCAGCTTAACATTGCCGGTGAATTTAGCCATGGAA
TACTTCCGGGACTCATTTCCTTGTCCACCAAGTTTGTTCCAACTATCATGAACCTTATGA
AAAGACTAGCAGAGGAGGGAAGTAACTCCGCAGGTAACAACAATCCTCAGAGAAACACAT
CTCAAAACAACTCCAATGCTGTTCCTGTTGGCAGCTCTGTTTCATCTAGTTCTTCATCCA
ACGTAACCTCGTTGGATAACGGAAACAGGTATACCAGTTCATCATCAAAAGATGAGTAAG
CGAGGAAATTCAATCGTCATCAAATAGTGACTTCTTCCACGGTGTCTGCCGGATACGTGA
TGTATTTTTGTTTGATTAATTTTTAAGTTGTGAGCTTTCAAGACATTGAAAGGCATTATT
TTTTGTGCAAAAGTGCCATATACAGGGTGCAGTATAGTGTCTCCCCTTTGAAATAGGTTT
CTTTTACAATTTGGGTGCTTCAATTGCTTGTAGAAGTTAGGTTATTTTTATTAATATATG
TGCTGGTTTTGCAGTCAATTTTGTGAGTATATTTTTATTTGTTAAAAATTATTATTTGGA
CTTGCTTTTTATATTTTAGATTTATGAGATTATATTACTATT
>Alp18_14919_c1_g1
CTGATGTCCTATTGTTCAAGATTTAATTTATTATGAACATAAGGTACACACCTTCCTCGA
CATATGTATAAATAATACAAACAATACAACCCCTCTATTTTGTAAAAGACATTGATGTCC
CCAGTTACACTCACACCACCTTCCCTTGTTTTGTTTAAATGGAGGGAGTGTGTCATTTAA
ACAGAACTAAAGGGAGGTGCATGAGTGAAATTTCTCCTTTAAATTAGGGTGGCAAGTGTT
TGCTTAAAATAAGAAATGGTGTGTTTGTCATTTAAACATACCTCAGAGAAGCTGAGTGCA
ACTTCCCTTTTTAACATCCATTTTTCCCTTGCAAAGTAGCGTTCTTTTAGCTTATTTTTA
ATGTAAGTTGTTAAACGAAAGCTTCACTTTTATCTGTCTCTTAATTTTATGAGCTTGTGA
>Alp18_17143_c0_g1
TATGTTACATGTTGTGAACACACTATGATTAATATAAACAATTCCTATCAACTGTTTGGT
TTCATCTACTACACACTTTTGCACCACCACTAAAGTCATGGCTACCACCACAGCAGCTCT
CTCAGGAACCATGGCGAGCGCCTCTTTCATCCGGAGGCAGCCAATTAACACAAGCTTATC
AGCATTCCCTAATGCGGGTCAGGCTCTATTCGGTTTGAAAGCTGGACGTGGAAGCCGTAT
CACTGCCATGGCCACTTACAACATCAAGCTCATTACCCCAGAAGGAACTAAAGAAATTAC
CTGTTCAGATACTGAGTACATTCTGGACGCAGCAGAGGAAAAAGGCCTTGATCTCCCATA
CTCGTGTAGAGCTGGTGCTTGCTCTTCGTGTGCTGGAAAAGTTACACAAGGGGAAGTGGA
TAATTCAGATAATAGCTTCCTTGATGATGATCAGTTAGAAGCTGGGTATATTCTAACATG
TATTGCTTACCCTCGTTCGGACCTTGTTATTGAGACACACAAGGAGGAAGACCTTGTTTC
TTAAACATGACATTTGTGTTTTTTCTTCTTCTATAAATTAATGTTTTTGTTAGATTGCTA
CTATGTTAACTTTATCTACTTTTTCTAACATCCGTTTCCTGTTATGTTTTTGTTTCCATT
TTGTTGTGAAGAATGAGTTGGTTACACTGTTGATTTATTTCTTCAATATGTTGAAGTATA
ACAAGTGTGTTGTTGTTTTAAATCCCTTTTGTTTTTCTTCCCCTTCTTTCCTCTTCGCCG
CGGCTGAATAACTATTGATTTTCGCCGTAATGTAC
>Alp18_17143_c1_g1
AAATACATCACTTGATCTTAGCCAAGTGACATCTGCTTGTGTCGAAATGGATCATGCTGC
TCACCATTAAATTCTCAAGCTAATAACAGATATGCTCAAATCACTCCACTCGTGTATATT
TGTGTCTCAACGTATTCCGTGGGAGCCAAAGCTGTGCGGCTGCAGCCAGTTATGACAGTC
GATATCAGAGAAGCATTAGGCCTGTTAGCAGCGTTGGAGGGTGCGAGAGCCGACCTTTAC
GCAAGTATTTATGTACCTAGATTCTAAAAGGGATGTGGACACTTTCCACTCAGCTGTGCA
TGGATTATAACGTGTTTTCAATACAGTCAAATTAAAACACAAGTTTATTTGAAGGGAGTT
AAATTGGATGTTGA
>Alp18_17144_c0_g1
ACCAACTAGTGCTGCTGTTCAAGAAATCTTGTTCTGGCAGGGACAAACAATGTCTATGAT
GTACAAGGTTGTTGCAGATGCACTTGCAAAAGCAGGTCTCTCTGAATGTTATCATCCACA
AGATTATCTCAATTTTTACTGTCTTGGAAAGAGAGAGCCTCAATCGCGCGAACCTCCAAT
GACACCAACTTCGTCTGAAAATCGCGCCTTGGTATCAGTTAAAAAATACAGACGTTTTAT
GATTTATGTTCATGCAAAAGGAATGATAATTGATGATGCATATGTAATAATCGGATCGGC
AAATATTAACCAGAGATCAATGGATGGATCAAGAGACACGGAAATAGCCATGGGGGCTTA
TCAACCAAATTATACATTAGCAGAAAAGAACTCTCTTCCACATGGCCAGGTGTACGGATA
CAGAATGTCACTTTGGGCCGAGCACCTTGGTAGCATCGATGAAACTTTTACCGAACCTCA
CACGTTGGAATGTGTACGACATGTGAATAGAATTGCTAGAAAAAATTGGAGCTCATATGT
ATCTGAAGAAGGTCATCATAAAATGAGAGGAAACTTGATGCATTATCCAGTTCATGTTAG
CAGAATTGGAAAAGTTAGTTCATTGGAAGGTCATGAGTATTTTCCTGATGTTGGTGGCAA
AATTCTTGGAGCACAAAATTCACTACCGGATGCACTAACCACATGATTAACCAATGATTT
TAAAATTTATCATTAGATACATAATATGTATCATTCATGATGCAGATAAATGAGTTGGCA
GTGATTTTTTATCCACAG
>Alp18_17144_c1_g1
GAACCCTCTTTACGCATCACCAGAAATGTGTGCTTTTAGACACTCAAGCTTCTGGGAATA
ATCGGAAAATAACCGCATTTATTGGTGGTCTGGATCTATGTGATGGCAGATATGACACAC
CTGAGCATAGGATTTTTCATGATCTTGATACCATCTTTAAGAATGATTTTCATAATCCTA
CATTTCAATTAAATTCTAATTCTTCTGCACCAAGGCAACCATGGCATGACTTACATTGCA
AAATTGAAGGTCCGGCTGCATATGATATACTGAC
>Alp18_17145_c0_g1
GAGTAGCGCCAGCTTGTGACCCATGTGGGGGCATCAAGGTGATGGAACATGGCTAAGGCT
TAACAGGTTGGTCTGGTTGTTGCACCATGCTGGCCTGCCCACTCCAAGTTGCGAGTTGAC
CCACGGGACTTGTGCGAAGGCACTGGTCTTGTGTGTCTTAGACAGGAGGGTATAGCGTGA
GGCTGGTTTCACAGAGCAGCGAACACTTCCTACTCCTGACAGTGGAGGGATCACAGGCTG
CTGCACCTCTAGCCCACAACACCTGGTTAGCCTAGCCCCTTGAACCATC
>Alp18_17146_c0_g1
CGAAAAGCACCCTTCATCGTTTCAGTTGAATGTAAATGTAAACCTTCGTTTTCATTCTTC
AACAACGTTAATTACTATTATAGTCTTTTCTTCTCGGAACGCTTTTGCGTCGGATTCTCA
CCGCCATGTCCTTCCAATTCCGATCCATCTTCTTCCTCCTCTTCTTCTCTCTTTTCATTG
CTTCGTCCTTCGCTTCCGAGTCAGATCACAAGTATCAACGAGATGACCCAGTTAACCTTT
GGGTGAACAAAGTTGGTCCCTATAACAATCCACAAGAAACATACAACTATTACAGTCTCC
CATTTTGCCATCCATCTAGTACTTCTACTGCTGCACACAAATGGGGTGGCCTTGGTGAGG
TCCTGGGTGGCAATGAACTCATCGATAGCCAAATTGATATAAAGTTCCTAAAAAATGTGG
ATAAGACTGTCTTTTGCCAGATAGAGCTTGAGGATGCAAAGGTTAAGCAGTTCAAGGATG
CAATAGAGAATAATTACTGGTTTGAATTTTTCATGGATGATCTGCCTTTGTGGGGATATG
TTGGTGAGCTACATCCTGATAAGAAAAGTGATAATGGCAAGCATGTTCTTTACACACACA
[truncated: 57,064,706 more chars]
